# Supplementary material for: Crystal structures of the sulfones of 2,3-diphenyl-2,3-di­hydro-4H-1,3-benzo­thia­zin-4-one and 2,3-diphenyl-2,3-di­hydro-4H-pyrido[3,2-e][1,3]thia­zin-4-one
Source: Acta Crystallogr E Crystallogr Commun. 2023 Feb 23;79(Pt 3):221–5. doi: 10.1107/S2056989023001524 (PMC9993925; doi:10.1107/S2056989023001524)
Supplement: Supplementary file 1 [file e-79-00221-sup1.cif]

##############################################################################
#                                                                            #
# This CIF contains the data in a paper accepted for publication in          #
# Acta Crystallographica Section E. It conforms to the requirements of       #
# Notes for Authors for Acta Crystallographica Section E, and has been       #
# peer reviewed under the auspices of the IUCr Commission on Journals.       #
#                                                                            #
# Full details of the Crystallographic Information File format               #
# are given in the paper "The Crystallographic Information File (CIF):       #
# a New Standard Archive File for Crystallography" by S. R. Hall, F. H.      #
# Allen and I. D. Brown [Acta Cryst. (1991), A47, 655-685].                  #
#                                                                            #
# The current version of the core CIF dictionary is obtainable from          #
# ftp://ftp.iucr.org/pub/cif_core.dic.                                       #
#                                                                            #
# Software is freely available for graphical display of the structure(s)     #
# in this CIF. For information consult the CIF software page                 #
# http://www.iucr.org/resources/cif/software.                                #
#                                                                            #
# This file may be used for bona fide research purposes within the           #
# scientific community so long as proper attribution is given to the journal # 
# article from which it was obtained.                                        #
#                                                                            #
##############################################################################
data_general
_audit_creation_method
;
Olex2 1.3-ac4
(compiled 2020.11.27 svn.r5f609507 for Rigaku Oxford Diffraction, GUI svn.r6214)
;
_journal_date_recd_electronic     2023-02-08
_journal_date_accepted     2023-02-20
_journal_name_full     'Acta Crystallographica, Section E'
_journal_year     2023
_journal_volume     79
_journal_issue      3
_journal_page_first     1
_journal_page_last     0
_journal_paper_category     GO
_journal_paper_doi     10.1107/S2056989023001524
_journal_coeditor_code     HB8054
_publ_contact_author_name     'Lee J. Silverberg'
_publ_contact_author_address
;
Pennsylvania State University
Schuylkill Campus
200 University Drive
Schuylkill Haven, PA 17972 USA
;
_publ_contact_author_email     'ljs43@psu.edu'
_publ_contact_author_fax     '+15703856105'
_publ_contact_author_phone     '+15703856051'
_publ_section_title
;
Crystal structures of the sulfones of
2,3-diphenyl-2,3-dihydro-4<i>H</i>-1,3-benzothiazin-4-one and
2,3-diphenyl-2,3-dihydro-4<i>H</i>-pyrido[3,2-<i>e</i>][1,3]thiazin-4-one
;
loop_
    _publ_author_name
    _publ_author_footnote
    _publ_author_address
    'Yennawar, Hemant P.' .
;
Department of Biochemistry and Molecular Biology Pennsylvania State University
University Park, PA 16802
USA
;
    'Mal, Tapas K.' .
;
Department of Chemistry
The Pennsylvania State University
University Park, PA 16802
USA
;
    'Pacheco, Carlos N.' .
;
Department of Chemistry
The Pennsylvania State University
University Park, PA 16802
USA
;
    'Lagalante, Anthony F.' .
;
Mendel Science Center, Villanova University, 800 Lancaster Avenue, Villanova,
 PA 19085, USA
;
    'Olsen, Mark A.' .
;
Mendel Science Center, Villanova University, 800 Lancaster Avenue, Villanova,
 PA 19085, USA
;
    'Russell, Michael W.' .
;
Pennsylvania State University
Schuylkill Campus
200 University Drive
Schuylkill Haven, PA 17972
USA
;
    'Muench, Grace C.' .
;
Pennsylvania State University
Schuylkill Campus
200 University Drive
Schuylkill Haven, PA 17972
USA
;
    'Moyer, Quentin J.' .
;
Pennsylvania State University
Schuylkill Campus
200 University Drive
Schuylkill Haven, PA 17972
USA
;
    'Silverberg, Lee J.' .
;
Pennsylvania State University
Schuylkill Campus
200 University Drive
Schuylkill Haven, PA 17972
USA
;
_publ_section_synopsis
;
The title sulfones crystallize in space group <i>P</i>2~1~/<i>n</i> with two
molecules in each of the asymmetric units and have almost identical unit cells
and extended structures. In both structures, the thiazine rings exhibit a
screw-boat pucker.
;
data_2
_audit_creation_method
;
Olex2 1.3-ac4
(compiled 2020.11.27 svn.r5f609507 for Rigaku Oxford Diffraction, GUI svn.r6214)
;
_chemical_name_systematic
;\
2,3-Diphenyl-2,3-dihydro-4<i>H</i>-pyrido[3,2-<i>e</i>][1,3]thiazine-\
1,1,4-trione
;
_chemical_name_common     ?
_chemical_formula_moiety     'C19 H14 N2 O3 S'
_chemical_formula_sum     'C19 H14 N2 O3 S'
_chemical_formula_iupac     'C19 H14 N2 O3 S'
_chemical_formula_weight     350.38
_chemical_melting_point     ?
_space_group_crystal_system     monoclinic
_space_group_name_H-M_alt     'P 1 21/n 1'
_space_group_name_Hall     '-P 2yn'
loop_
    _space_group_symop_operation_xyz
    'x, y, z'
    '-x+1/2, y+1/2, -z+1/2'
    '-x, -y, -z'
    'x-1/2, -y-1/2, z-1/2'
_cell_length_a     6.8584(19)
_cell_length_b     25.487(7)
_cell_length_c     19.008(5)
_cell_angle_alpha     90
_cell_angle_beta     94.669(7)
_cell_angle_gamma     90
_cell_volume     3311.6(16)
_cell_formula_units_Z     8
_cell_measurement_reflns_used     5480
_cell_measurement_theta_min     2.295
_cell_measurement_theta_max     26.052
_cell_measurement_temperature     298(2)
_exptl_crystal_description     needle
_exptl_crystal_colour     colorless
_exptl_crystal_size_max     0.22
_exptl_crystal_size_mid     0.04
_exptl_crystal_size_min     0.02
_exptl_crystal_density_diffrn     1.406
_exptl_crystal_F_000     1456
_exptl_absorpt_coefficient_mu     0.216
_exptl_absorpt_correction_type     multi-scan
_exptl_absorpt_process_details
;
(SADABS; Krause <i>et al.</i>,  2015)
;
_exptl_absorpt_correction_T_min     0.236628
_exptl_absorpt_correction_T_max     0.9
_exptl_special_details
;
 The data collection nominally covered a full sphere of reciprocal space by
 a combination of 4 sets of \w scans each set at different \f and/or
 2\q angles and each scan (10 s exposure) covering -0.300\% degrees in \w.
 The crystal to detector distance was 5.82 cm.
;
_diffrn_ambient_temperature     298(2)
_diffrn_source     ?
_diffrn_radiation_type     MoK\a
_diffrn_radiation_wavelength     0.71073
_diffrn_measurement_device_type     'Bruker CCD area detector'
_diffrn_measurement_method     'phi and omega scans'
_diffrn_detector_area_resol_mean     ?
loop_
    _diffrn_refln_index_h
    _diffrn_refln_index_k
    _diffrn_refln_index_l
    -1 0 0
    -1 0 0
    -1 0 0
    -2 0 0
    -2 0 0
    -2 0 0
    -3 0 0
    -3 0 0
    -3 0 0
    -4 0 0
    -4 0 0
    -4 0 0
    -5 0 0
    -5 0 0
    -6 0 0
    -7 0 0
    -7 0 0
    -7 0 0
    7 0 0
    8 0 0
    -1 -1 0
    -2 1 0
    -2 -1 0
    -2 -1 0
    -2 1 0
    -2 1 0
    -2 -1 0
    -3 -1 0
    -3 -1 0
    -3 1 0
    -3 1 0
    -3 -1 0
    -3 1 0
    -4 -1 0
    -4 1 0
    -4 1 0
    -4 -1 0
    -4 1 0
    -4 -1 0
    -5 1 0
    -5 -1 0
    -5 -1 0
    -5 -1 0
    -5 1 0
    -6 -1 0
    -6 -1 0
    -6 1 0
    -6 1 0
    6 -1 0
    -6 -1 0
    -7 1 0
    -7 -1 0
    -7 1 0
    -7 -1 0
    7 -1 0
    8 1 0
    8 -1 0
    -8 1 0
    0 2 0
    0 -2 0
    -1 -2 0
    -1 2 0
    -1 2 0
    1 2 0
    -1 -2 0
    1 -2 0
    -2 2 0
    -2 -2 0
    -3 2 0
    -3 -2 0
    -3 -2 0
    -3 2 0
    -3 -2 0
    -3 2 0
    -4 2 0
    -4 -2 0
    -4 -2 0
    -4 2 0
    -4 2 0
    -4 -2 0
    -4 -2 0
    -5 -2 0
    -6 2 0
    -6 -2 0
    -6 2 0
    6 -2 0
    -6 -2 0
    -6 2 0
    -7 -2 0
    -7 -2 0
    7 -2 0
    -7 2 0
    -8 2 0
    8 2 0
    -8 -2 0
    8 -2 0
    -8 2 0
    0 -3 0
    0 3 0
    0 3 0
    -1 3 0
    -1 -3 0
    -1 3 0
    1 3 0
    -1 -3 0
    1 -3 0
    2 -3 0
    -2 -3 0
    -2 3 0
    2 3 0
    -2 3 0
    -2 -3 0
    -3 3 0
    -3 3 0
    -3 -3 0
    -3 -3 0
    -3 3 0
    3 -3 0
    -4 3 0
    -4 3 0
    -4 3 0
    4 -3 0
    -4 -3 0
    5 -3 0
    -5 3 0
    -5 3 0
    -5 -3 0
    -6 3 0
    -6 -3 0
    6 -3 0
    -6 3 0
    6 3 0
    7 -3 0
    -7 3 0
    -8 3 0
    -8 3 0
    -8 -3 0
    8 -3 0
    0 -4 0
    0 4 0
    0 4 0
    -1 4 0
    -1 4 0
    1 -4 0
    -1 -4 0
    1 4 0
    2 4 0
    2 -4 0
    -2 -4 0
    -2 4 0
    -2 -4 0
    -2 4 0
    -3 4 0
    -3 -4 0
    -3 4 0
    -3 -4 0
    3 -4 0
    3 4 0
    -4 -4 0
    4 -4 0
    -4 4 0
    -4 4 0
    4 4 0
    -4 -4 0
    5 4 0
    -5 -4 0
    -5 4 0
    5 -4 0
    -5 -4 0
    -5 4 0
    6 -4 0
    -6 4 0
    -6 -4 0
    -6 4 0
    6 4 0
    -7 4 0
    7 -4 0
    -7 -4 0
    8 -4 0
    -8 4 0
    -8 -4 0
    -9 4 0
    0 5 0
    0 5 0
    0 -5 0
    1 -5 0
    -1 5 0
    -1 -5 0
    1 5 0
    -1 5 0
    -2 5 0
    -2 -5 0
    -2 5 0
    2 -5 0
    2 5 0
    -2 -5 0
    -3 5 0
    -3 -5 0
    3 -5 0
    -3 -5 0
    -3 5 0
    3 5 0
    -4 -5 0
    -4 5 0
    4 5 0
    -4 -5 0
    4 -5 0
    -4 5 0
    -5 -5 0
    -5 -5 0
    -5 5 0
    5 5 0
    5 -5 0
    -5 5 0
    -6 5 0
    -6 5 0
    6 -5 0
    6 5 0
    -6 -5 0
    -7 5 0
    -7 -5 0
    7 -5 0
    8 -5 0
    -8 -5 0
    -8 5 0
    -9 5 0
    0 6 0
    0 6 0
    0 -6 0
    -1 6 0
    -1 -6 0
    -1 6 0
    1 6 0
    1 -6 0
    -2 6 0
    2 6 0
    -2 -6 0
    2 -6 0
    -2 -6 0
    -2 6 0
    -3 -6 0
    -3 6 0
    3 -6 0
    3 6 0
    -3 -6 0
    -3 6 0
    -4 -6 0
    -4 -6 0
    4 6 0
    4 -6 0
    -4 6 0
    -4 6 0
    -5 -6 0
    5 6 0
    -5 -6 0
    -5 6 0
    5 -6 0
    -5 6 0
    6 6 0
    -6 6 0
    6 -6 0
    -6 -6 0
    -6 6 0
    -7 6 0
    7 -6 0
    -7 -6 0
    8 -6 0
    -8 -6 0
    -8 6 0
    0 7 0
    0 7 0
    0 -7 0
    -1 -7 0
    -1 7 0
    -1 7 0
    1 -7 0
    1 7 0
    -2 7 0
    -2 -7 0
    2 -7 0
    -2 -7 0
    2 7 0
    -2 7 0
    -3 7 0
    -3 -7 0
    3 -7 0
    3 7 0
    -3 -7 0
    -3 7 0
    -4 -7 0
    4 7 0
    -4 7 0
    4 -7 0
    -4 7 0
    -4 -7 0
    -5 7 0
    5 7 0
    5 -7 0
    -5 -7 0
    -5 7 0
    -6 7 0
    -6 -7 0
    6 7 0
    -6 7 0
    6 -7 0
    7 -7 0
    -7 -7 0
    -7 7 0
    -8 7 0
    8 -7 0
    -8 -7 0
    0 8 0
    0 8 0
    0 -8 0
    -1 8 0
    1 8 0
    -1 8 0
    1 -8 0
    -1 -8 0
    2 8 0
    -2 8 0
    -2 8 0
    -2 -8 0
    2 -8 0
    -3 -8 0
    3 8 0
    -3 8 0
    -3 8 0
    3 -8 0
    -3 -8 0
    4 -8 0
    -4 -8 0
    -4 8 0
    -4 8 0
    4 8 0
    -4 -8 0
    5 -8 0
    5 8 0
    -5 8 0
    -5 -8 0
    -5 8 0
    6 8 0
    -6 8 0
    -6 8 0
    -6 -8 0
    6 -8 0
    -7 8 0
    -7 -8 0
    7 -8 0
    8 -8 0
    -8 -8 0
    -8 8 0
    0 -9 0
    0 9 0
    0 9 0
    -1 9 0
    -1 9 0
    1 -9 0
    -1 -9 0
    -1 -9 0
    1 9 0
    2 9 0
    2 -9 0
    -2 9 0
    -2 9 0
    -2 -9 0
    -3 -9 0
    -3 9 0
    3 -9 0
    -3 -9 0
    3 9 0
    -4 -9 0
    4 -9 0
    -4 9 0
    4 9 0
    -4 9 0
    -5 -9 0
    5 -9 0
    -5 9 0
    -5 9 0
    5 9 0
    6 9 0
    -6 9 0
    -6 9 0
    -6 -9 0
    6 -9 0
    -7 9 0
    -7 -9 0
    7 -9 0
    -8 9 0
    8 -9 0
    -8 -9 0
    0 10 0
    0 10 0
    0 -10 0
    -1 -10 0
    1 -10 0
    -1 -10 0
    1 10 0
    -1 10 0
    -1 10 0
    2 -10 0
    -2 10 0
    -2 10 0
    -2 -10 0
    2 10 0
    -3 -10 0
    3 -10 0
    -3 10 0
    -3 -10 0
    -3 10 0
    3 10 0
    -4 10 0
    -4 10 0
    4 10 0
    4 -10 0
    -4 -10 0
    -5 10 0
    -5 10 0
    5 10 0
    5 -10 0
    -5 -10 0
    6 10 0
    -6 10 0
    -6 10 0
    6 -10 0
    -6 -10 0
    -7 -10 0
    7 -10 0
    -7 10 0
    8 -10 0
    -8 10 0
    -8 -10 0
    0 -11 0
    0 11 0
    0 11 0
    -1 -11 0
    1 11 0
    -1 -11 0
    -1 11 0
    1 -11 0
    -1 11 0
    2 -11 0
    -2 11 0
    -2 -11 0
    2 11 0
    -2 11 0
    -3 11 0
    3 -11 0
    -3 -11 0
    -3 11 0
    3 11 0
    4 11 0
    -4 -11 0
    -4 11 0
    4 -11 0
    -4 11 0
    -5 11 0
    5 -11 0
    -5 -11 0
    -5 11 0
    5 11 0
    -6 11 0
    -6 11 0
    6 11 0
    -6 -11 0
    6 -11 0
    -7 11 0
    -7 -11 0
    7 -11 0
    -8 11 0
    8 -11 0
    -8 -11 0
    0 12 0
    0 -12 0
    0 12 0
    1 -12 0
    1 12 0
    -1 -12 0
    -1 12 0
    -1 12 0
    -1 -12 0
    -2 12 0
    -2 -12 0
    -2 12 0
    2 -12 0
    2 12 0
    -3 12 0
    3 12 0
    -3 12 0
    3 -12 0
    -3 -12 0
    -4 -12 0
    4 -12 0
    4 12 0
    -4 12 0
    -4 12 0
    -5 12 0
    5 12 0
    -5 -12 0
    -5 12 0
    5 -12 0
    6 -12 0
    -6 12 0
    -6 -12 0
    6 12 0
    -6 12 0
    7 -12 0
    -7 -12 0
    -7 12 0
    -8 12 0
    8 -12 0
    -8 -12 0
    0 13 0
    0 13 0
    0 -13 0
    -1 -13 0
    -1 13 0
    -1 13 0
    1 -13 0
    1 13 0
    -1 -13 0
    2 -13 0
    -2 13 0
    -2 -13 0
    2 13 0
    -2 13 0
    -3 -13 0
    3 -13 0
    -3 13 0
    -3 13 0
    3 13 0
    -4 13 0
    4 13 0
    -4 13 0
    4 -13 0
    -4 -13 0
    -5 13 0
    5 -13 0
    -5 -13 0
    5 13 0
    -5 13 0
    -6 13 0
    6 -13 0
    6 13 0
    -6 -13 0
    -6 13 0
    -7 13 0
    -7 -13 0
    7 -13 0
    -8 -13 0
    -8 13 0
    8 -13 0
    0 14 0
    0 -14 0
    0 14 0
    1 -14 0
    -1 -14 0
    -1 14 0
    -1 -14 0
    1 14 0
    -1 14 0
    -2 14 0
    -2 14 0
    2 14 0
    2 -14 0
    -2 -14 0
    -3 -14 0
    -3 14 0
    3 14 0
    3 -14 0
    -3 14 0
    4 14 0
    -4 -14 0
    -4 14 0
    -4 14 0
    4 -14 0
    -5 14 0
    -5 -14 0
    -5 14 0
    5 14 0
    5 -14 0
    -6 -14 0
    -6 14 0
    6 14 0
    6 -14 0
    -6 14 0
    7 -14 0
    -7 14 0
    -7 -14 0
    -8 -14 0
    -8 14 0
    8 -14 0
    0 -15 0
    0 15 0
    0 15 0
    0 -15 0
    1 15 0
    -1 15 0
    -1 -15 0
    -1 15 0
    -1 -15 0
    1 -15 0
    2 -15 0
    -2 -15 0
    2 15 0
    -2 15 0
    -2 15 0
    3 -15 0
    -3 15 0
    -3 -15 0
    3 15 0
    -3 15 0
    -4 15 0
    -4 -15 0
    4 -15 0
    4 15 0
    -4 15 0
    5 -15 0
    -5 15 0
    -5 15 0
    5 15 0
    -5 -15 0
    6 -15 0
    -6 15 0
    6 15 0
    -6 15 0
    -6 -15 0
    -7 -15 0
    -7 15 0
    7 -15 0
    -8 -15 0
    8 -15 0
    0 16 0
    0 16 0
    0 -16 0
    0 -16 0
    1 16 0
    -1 16 0
    -1 -16 0
    -1 16 0
    1 -16 0
    -2 16 0
    -2 16 0
    2 -16 0
    -2 -16 0
    2 16 0
    3 16 0
    3 -16 0
    -3 -16 0
    -3 16 0
    -3 16 0
    4 16 0
    4 -16 0
    -4 -16 0
    -4 16 0
    -4 16 0
    -5 16 0
    -5 16 0
    5 -16 0
    -5 -16 0
    5 16 0
    -6 16 0
    6 16 0
    6 -16 0
    -6 -16 0
    7 -16 0
    -7 -16 0
    -7 16 0
    8 -16 0
    0 -17 0
    0 -17 0
    0 17 0
    -1 17 0
    1 17 0
    -1 17 0
    1 -17 0
    -1 -17 0
    -2 17 0
    2 -17 0
    -2 -17 0
    -2 17 0
    2 17 0
    3 -17 0
    -3 -17 0
    -3 17 0
    -3 17 0
    3 17 0
    -4 -17 0
    -4 17 0
    4 -17 0
    -4 17 0
    4 17 0
    -5 17 0
    5 -17 0
    -5 -17 0
    5 17 0
    -5 17 0
    -6 17 0
    6 17 0
    6 -17 0
    -6 -17 0
    -6 17 0
    -7 -17 0
    -7 17 0
    0 -18 0
    0 -18 0
    0 18 0
    1 18 0
    -1 18 0
    -1 18 0
    -1 -18 0
    1 -18 0
    2 -18 0
    -2 -18 0
    -2 18 0
    2 18 0
    -2 18 0
    -3 18 0
    -3 -18 0
    3 18 0
    -3 18 0
    3 -18 0
    -4 18 0
    4 18 0
    -4 18 0
    -4 -18 0
    4 -18 0
    -5 18 0
    5 18 0
    -5 18 0
    -5 -18 0
    5 -18 0
    6 18 0
    -6 18 0
    -6 -18 0
    -6 18 0
    6 -18 0
    -7 18 0
    -7 -18 0
    7 -18 0
    0 -19 0
    0 19 0
    -1 19 0
    1 19 0
    -1 -19 0
    1 -19 0
    -1 19 0
    2 -19 0
    -2 -19 0
    -2 19 0
    2 19 0
    -2 19 0
    -3 -19 0
    -3 19 0
    3 19 0
    3 -19 0
    -3 19 0
    -4 -19 0
    -4 19 0
    4 -19 0
    4 19 0
    5 -19 0
    5 19 0
    -5 -19 0
    -5 19 0
    -5 19 0
    -6 -19 0
    -6 19 0
    -6 19 0
    6 -19 0
    -7 -19 0
    7 -19 0
    -7 19 0
    0 20 0
    0 -20 0
    -1 20 0
    1 -20 0
    -1 20 0
    1 -20 0
    -1 -20 0
    1 20 0
    2 -20 0
    2 20 0
    -2 20 0
    -2 20 0
    -2 -20 0
    3 20 0
    3 -20 0
    -3 20 0
    -3 20 0
    -3 -20 0
    -4 20 0
    4 -20 0
    -4 20 0
    -4 -20 0
    4 20 0
    -5 -20 0
    5 -20 0
    -5 20 0
    5 20 0
    -5 20 0
    6 -20 0
    -6 20 0
    -6 -20 0
    -6 20 0
    -7 20 0
    -7 -20 0
    7 -20 0
    0 21 0
    0 -21 0
    -1 21 0
    1 -21 0
    -1 -21 0
    1 21 0
    -1 21 0
    1 -21 0
    -2 -21 0
    -2 21 0
    -2 21 0
    2 21 0
    2 -21 0
    3 21 0
    -3 -21 0
    -3 21 0
    -3 21 0
    3 -21 0
    4 -21 0
    -4 21 0
    -4 -21 0
    4 21 0
    -4 21 0
    -5 21 0
    -5 21 0
    5 -21 0
    5 21 0
    -5 -21 0
    -6 21 0
    -6 21 0
    -6 -21 0
    6 -21 0
    7 -21 0
    -7 -21 0
    0 22 0
    0 -22 0
    -1 -22 0
    1 -22 0
    -1 22 0
    1 22 0
    -2 -22 0
    -2 22 0
    -2 22 0
    2 22 0
    2 -22 0
    -3 -22 0
    -3 22 0
    3 22 0
    -3 22 0
    3 -22 0
    -4 22 0
    -4 22 0
    4 22 0
    -4 -22 0
    4 -22 0
    5 -22 0
    -5 22 0
    5 22 0
    -5 -22 0
    -5 22 0
    -6 -22 0
    -6 22 0
    6 -22 0
    -6 22 0
    0 -23 0
    0 23 0
    1 -23 0
    -1 -23 0
    1 23 0
    -1 23 0
    2 23 0
    -2 23 0
    2 -23 0
    2 -23 0
    -2 -23 0
    -2 23 0
    3 -23 0
    3 23 0
    -3 23 0
    -3 -23 0
    -3 23 0
    -4 -23 0
    4 23 0
    4 -23 0
    -4 23 0
    -4 23 0
    -5 23 0
    -5 -23 0
    -5 23 0
    5 -23 0
    5 23 0
    -6 -23 0
    -6 23 0
    -6 23 0
    6 -23 0
    0 24 0
    0 -24 0
    -1 -24 0
    1 -24 0
    -1 24 0
    1 24 0
    -2 24 0
    2 -24 0
    2 -24 0
    -2 -24 0
    2 24 0
    -2 24 0
    -3 24 0
    -3 24 0
    3 -24 0
    3 -24 0
    3 24 0
    -3 -24 0
    -4 24 0
    -4 24 0
    4 24 0
    -4 -24 0
    4 -24 0
    -5 24 0
    -5 24 0
    -5 -24 0
    5 24 0
    -6 -24 0
    -6 24 0
    -6 24 0
    6 -24 0
    0 25 0
    0 -25 0
    -1 25 0
    1 25 0
    1 -25 0
    -1 -25 0
    2 25 0
    2 -25 0
    -2 25 0
    -2 -25 0
    -3 -25 0
    3 -25 0
    3 25 0
    -3 25 0
    -3 25 0
    3 -25 0
    -4 -25 0
    4 -25 0
    4 -25 0
    -4 25 0
    -4 25 0
    4 25 0
    -5 25 0
    -5 25 0
    5 -25 0
    5 25 0
    -5 -25 0
    6 -25 0
    -6 25 0
    -6 -25 0
    0 26 0
    0 -26 0
    1 26 0
    1 -26 0
    -1 26 0
    -1 -26 0
    -2 26 0
    2 -26 0
    2 26 0
    -2 -26 0
    3 -26 0
    -3 -26 0
    3 -26 0
    -3 26 0
    3 26 0
    -3 26 0
    -4 26 0
    4 26 0
    4 -26 0
    -4 26 0
    4 -26 0
    -4 -26 0
    -5 26 0
    -5 26 0
    5 -26 0
    5 26 0
    -5 -26 0
    0 -27 0
    0 27 0
    1 27 0
    1 -27 0
    -1 -27 0
    -1 27 0
    2 27 0
    -2 -27 0
    2 -27 0
    -2 27 0
    -3 27 0
    3 27 0
    3 -27 0
    -3 -27 0
    4 27 0
    -4 27 0
    4 -27 0
    -4 -27 0
    -4 27 0
    5 27 0
    -5 -27 0
    -5 27 0
    -5 27 0
    5 -27 0
    0 -28 0
    0 28 0
    1 -28 0
    -1 -28 0
    1 28 0
    -1 28 0
    -2 -28 0
    -2 28 0
    2 -28 0
    2 28 0
    3 -28 0
    -3 28 0
    3 28 0
    -3 -28 0
    -4 28 0
    -4 -28 0
    4 -28 0
    -4 28 0
    4 28 0
    4 -28 0
    -5 28 0
    5 -28 0
    5 28 0
    -5 28 0
    0 -29 0
    0 29 0
    -1 29 0
    1 29 0
    1 -29 0
    -1 -29 0
    2 29 0
    2 -29 0
    -2 29 0
    -2 -29 0
    3 29 0
    3 -29 0
    -3 -29 0
    -3 29 0
    -4 -29 0
    -4 29 0
    4 -29 0
    4 29 0
    0 -30 0
    0 30 0
    1 -30 0
    -1 30 0
    -1 -30 0
    1 30 0
    -2 -30 0
    2 -30 0
    -2 30 0
    2 30 0
    -3 -30 0
    3 -30 0
    -3 30 0
    3 30 0
    -4 30 0
    4 30 0
    0 -31 0
    0 31 0
    -1 -31 0
    -1 31 0
    1 -31 0
    1 31 0
    -2 -31 0
    2 -31 0
    2 31 0
    -2 31 0
    -3 31 0
    -3 -31 0
    3 31 0
    3 -31 0
    0 -32 0
    0 32 0
    1 -32 0
    -1 32 0
    1 32 0
    -1 -32 0
    2 32 0
    -2 -32 0
    2 -32 0
    -2 32 0
    9 0 -1
    8 0 -1
    -8 0 1
    -7 0 1
    7 0 -1
    -7 0 1
    -7 0 1
    -6 0 1
    -6 0 1
    -6 0 1
    -5 0 1
    -5 0 1
    -5 0 1
    -4 0 1
    -4 0 1
    -4 0 1
    -3 0 1
    -3 0 1
    -3 0 1
    -2 0 1
    -1 0 1
    -1 0 1
    -1 0 1
    0 0 1
    -1 0 -1
    -2 0 -1
    -2 0 -1
    -3 0 -1
    -3 0 -1
    -3 0 -1
    -4 0 -1
    -4 0 -1
    -4 0 -1
    -5 0 -1
    -5 0 -1
    -5 0 -1
    -6 0 -1
    -6 0 -1
    -6 0 -1
    -6 0 -1
    -7 0 -1
    7 0 1
    -7 0 -1
    9 1 -1
    9 -1 -1
    -8 -1 1
    -8 1 1
    8 1 -1
    8 -1 -1
    -7 1 1
    -7 1 1
    -7 -1 1
    7 -1 -1
    -6 1 1
    -6 1 1
    -6 -1 1
    -6 -1 1
    -6 -1 1
    -6 1 1
    -6 -1 1
    -5 1 1
    -5 1 1
    -5 -1 1
    -5 -1 1
    -5 1 1
    -5 -1 1
    -4 -1 1
    -4 -1 1
    -4 -1 1
    -4 1 1
    -4 1 1
    -4 1 1
    -3 -1 1
    -3 1 1
    -3 -1 1
    -3 1 1
    -3 1 1
    -3 -1 1
    -2 -1 1
    -2 1 1
    -2 -1 1
    -2 -1 1
    -2 1 1
    -2 1 1
    -1 1 1
    -1 -1 1
    -1 1 1
    -1 1 1
    0 -1 1
    -2 1 -1
    -2 -1 -1
    -2 1 -1
    -2 -1 -1
    -2 -1 -1
    -2 1 -1
    -3 1 -1
    -3 -1 -1
    -3 1 -1
    -3 -1 -1
    -3 1 -1
    -3 -1 -1
    -4 1 -1
    -4 -1 -1
    -4 1 -1
    -4 -1 -1
    -4 -1 -1
    -4 1 -1
    -5 1 -1
    -5 -1 -1
    -5 -1 -1
    -5 1 -1
    -5 1 -1
    -5 -1 -1
    -5 -1 -1
    -6 -1 -1
    6 -1 1
    -6 -1 -1
    -6 1 -1
    -6 -1 -1
    -6 1 -1
    -6 1 -1
    -6 -1 -1
    -7 1 -1
    -7 1 -1
    -7 -1 -1
    -7 -1 -1
    7 -1 1
    8 -1 1
    -8 1 -1
    9 -2 -1
    -9 -2 1
    -8 2 1
    -8 2 1
    8 -2 -1
    -8 -2 1
    -7 -2 1
    -7 2 1
    -7 -2 1
    -6 2 1
    -6 2 1
    -6 2 1
    -6 -2 1
    6 -2 -1
    -6 -2 1
    -5 2 1
    -5 -2 1
    5 -2 -1
    -5 -2 1
    -5 -2 1
    -5 2 1
    -5 -2 1
    -5 2 1
    -4 -2 1
    -4 -2 1
    -4 2 1
    -4 2 1
    -4 -2 1
    -4 2 1
    -4 -2 1
    -3 -2 1
    -3 2 1
    -3 -2 1
    -3 -2 1
    -1 -2 1
    -1 2 1
    1 2 -1
    -1 -2 1
    1 -2 -1
    0 2 1
    0 -2 1
    0 2 1
    0 2 -1
    0 -2 -1
    1 2 1
    -1 2 -1
    1 -2 1
    -1 2 -1
    1 2 1
    -1 -2 -1
    -2 2 -1
    -2 2 -1
    -2 -2 -1
    -3 2 -1
    -3 2 -1
    -3 2 -1
    -3 -2 -1
    -3 -2 -1
    -3 -2 -1
    -3 -2 -1
    -4 -2 -1
    -4 2 -1
    -4 -2 -1
    -4 -2 -1
    4 -2 1
    -4 -2 -1
    -4 2 -1
    -4 2 -1
    -5 -2 -1
    -5 -2 -1
    -5 -2 -1
    5 -2 1
    -5 2 -1
    -5 2 -1
    -5 2 -1
    -6 -2 -1
    -6 2 -1
    -6 -2 -1
    -6 2 -1
    -6 2 -1
    -6 -2 -1
    6 -2 1
    -7 2 -1
    -7 2 -1
    7 -2 1
    8 -2 1
    -8 -2 -1
    -8 2 -1
    -9 -3 1
    9 -3 -1
    8 -3 -1
    -8 3 1
    -8 3 1
    -8 -3 1
    -7 3 1
    7 -3 -1
    -6 3 1
    -6 3 1
    -6 -3 1
    5 3 -1
    -5 -3 1
    -5 3 1
    -5 3 1
    -5 3 1
    5 -3 -1
    -5 -3 1
    -4 -3 1
    -4 3 1
    -4 3 1
    4 -3 -1
    4 3 -1
    -4 3 1
    -4 -3 1
    3 -3 -1
    -3 -3 1
    -3 3 1
    -2 -3 1
    -2 3 1
    -2 -3 1
    2 -3 -1
    -1 -3 1
    0 3 -1
    0 3 1
    0 -3 -1
    0 3 1
    0 -3 1
    1 3 1
    1 -3 1
    -1 3 -1
    -1 -3 -1
    -1 3 -1
    1 3 1
    -2 3 -1
    -2 -3 -1
    -2 3 -1
    -2 -3 -1
    2 -3 1
    -3 -3 -1
    -3 3 -1
    -3 -3 -1
    3 -3 1
    -3 3 -1
    -3 -3 -1
    -4 3 -1
    -4 -3 -1
    4 -3 1
    -4 -3 -1
    -4 3 -1
    -5 -3 -1
    -5 -3 -1
    -5 3 -1
    -5 3 -1
    6 3 1
    -6 3 -1
    -6 3 -1
    -6 -3 -1
    6 -3 1
    -6 -3 -1
    7 -3 1
    -7 3 -1
    -8 -3 -1
    8 -3 1
    -8 3 -1
    9 -4 -1
    -9 -4 1
    -9 4 1
    -8 4 1
    8 -4 -1
    -8 -4 1
    7 -4 -1
    -7 -4 1
    -7 4 1
    -6 4 1
    -6 -4 1
    -6 -4 1
    -6 4 1
    6 -4 -1
    5 -4 -1
    -5 -4 1
    -5 4 1
    -5 4 1
    5 4 -1
    -5 -4 1
    4 -4 -1
    -4 -4 1
    -4 -4 1
    -4 4 1
    4 4 -1
    -3 -4 1
    3 -4 -1
    3 4 -1
    -3 4 1
    -3 -4 1
    2 -4 -1
    -2 -4 1
    2 4 -1
    -2 4 1
    -2 -4 1
    -2 4 1
    -1 -4 1
    -1 -4 1
    -1 4 1
    1 -4 -1
    1 4 -1
    -1 4 1
    0 -4 -1
    0 4 -1
    0 4 1
    0 4 1
    0 -4 1
    1 -4 1
    -1 4 -1
    1 4 1
    -1 4 -1
    -1 -4 -1
    -2 4 -1
    -2 -4 -1
    2 4 1
    2 -4 1
    -2 -4 -1
    -2 4 -1
    -3 4 -1
    3 -4 1
    -3 -4 -1
    -3 -4 -1
    3 4 1
    -3 4 -1
    -4 4 -1
    -4 4 -1
    4 -4 1
    4 4 1
    -4 -4 -1
    -4 -4 -1
    -5 4 -1
    5 4 1
    5 -4 1
    -5 -4 -1
    -5 4 -1
    -5 -4 -1
    6 4 1
    -6 -4 -1
    -6 4 -1
    6 -4 1
    -6 -4 -1
    -6 4 -1
    -7 4 -1
    -7 -4 -1
    7 -4 1
    8 -4 1
    -8 4 -1
    -8 -4 -1
    -9 -5 1
    9 -5 -1
    -9 5 1
    -8 5 1
    8 -5 -1
    7 -5 -1
    -7 5 1
    -7 -5 1
    6 -5 -1
    -6 -5 1
    -6 5 1
    5 5 -1
    -5 5 1
    5 -5 -1
    -5 -5 1
    -5 -5 1
    -4 -5 1
    -4 5 1
    -4 -5 1
    4 -5 -1
    4 5 -1
    3 -5 -1
    3 5 -1
    -3 5 1
    -3 -5 1
    -3 -5 1
    -3 5 1
    2 5 -1
    -2 -5 1
    -2 5 1
    -2 -5 1
    -2 5 1
    2 -5 -1
    -1 -5 1
    -1 -5 1
    1 5 -1
    -1 5 1
    1 -5 -1
    -1 5 1
    0 5 -1
    0 -5 -1
    0 5 1
    0 5 1
    0 -5 1
    -1 -5 -1
    -1 5 -1
    1 5 1
    -1 5 -1
    1 -5 1
    -2 -5 -1
    2 5 1
    -2 -5 -1
    2 -5 1
    -2 5 -1
    -2 5 -1
    -3 5 -1
    -3 5 -1
    3 -5 1
    -3 -5 -1
    3 5 1
    -3 -5 -1
    4 5 1
    -4 -5 -1
    4 -5 1
    -4 5 -1
    -4 5 -1
    -4 -5 -1
    5 5 1
    5 -5 1
    -5 -5 -1
    -5 5 -1
    -5 5 -1
    -5 -5 -1
    6 -5 1
    -6 -5 -1
    6 5 1
    -6 5 -1
    -7 5 -1
    7 -5 1
    -7 -5 -1
    -8 5 -1
    -8 -5 -1
    8 -5 1
    -9 6 1
    9 -6 -1
    -8 -6 1
    8 -6 -1
    -8 6 1
    -7 -6 1
    7 -6 -1
    -7 6 1
    -6 -6 1
    -6 6 1
    -6 6 1
    6 -6 -1
    -5 6 1
    -5 -6 1
    -5 6 1
    -5 -6 1
    5 -6 -1
    5 6 -1
    -4 6 1
    4 -6 -1
    -4 6 1
    -4 -6 1
    4 6 -1
    -4 -6 1
    -3 6 1
    -3 6 1
    -3 -6 1
    3 6 -1
    3 -6 -1
    -3 -6 1
    -2 6 1
    -2 -6 1
    2 -6 -1
    2 6 -1
    -2 -6 1
    1 6 -1
    -1 6 1
    -1 -6 1
    1 -6 -1
    -1 6 1
    -1 -6 1
    0 -6 -1
    0 -6 1
    0 6 1
    0 6 -1
    0 -6 1
    0 6 1
    1 6 1
    -1 -6 -1
    1 -6 1
    -1 6 -1
    -1 6 -1
    -2 -6 -1
    -2 6 -1
    2 -6 1
    -2 6 -1
    2 6 1
    -3 6 -1
    -3 6 -1
    -3 -6 -1
    3 6 1
    -3 -6 -1
    3 -6 1
    -4 6 -1
    -4 -6 -1
    -4 -6 -1
    4 6 1
    4 -6 1
    -4 6 -1
    5 -6 1
    -5 -6 -1
    -5 6 -1
    -5 -6 -1
    5 6 1
    -5 6 -1
    -6 -6 -1
    6 -6 1
    -6 6 -1
    6 6 1
    -6 6 -1
    7 -6 1
    -7 -6 -1
    -7 6 -1
    -8 6 -1
    -8 -6 -1
    8 -7 -1
    -8 7 1
    -8 -7 1
    -7 7 1
    7 -7 -1
    -7 -7 1
    6 -7 -1
    -6 -7 1
    -6 7 1
    5 -7 -1
    -5 7 1
    -5 7 1
    5 7 -1
    -5 -7 1
    -4 7 1
    -4 -7 1
    -4 7 1
    4 -7 -1
    -4 -7 1
    4 7 -1
    -3 7 1
    3 -7 -1
    3 7 -1
    -3 -7 1
    -3 7 1
    -3 -7 1
    2 -7 -1
    2 7 -1
    -2 -7 1
    -2 7 1
    -2 -7 1
    -2 7 1
    -1 -7 1
    -1 7 1
    -1 -7 1
    1 -7 -1
    1 7 -1
    -1 7 1
    0 -7 -1
    0 -7 1
    0 -7 1
    0 7 -1
    0 7 1
    0 7 1
    -1 -7 -1
    -1 7 -1
    1 7 1
    1 -7 1
    -1 7 -1
    2 7 1
    -2 7 -1
    2 7 1
    2 -7 1
    -2 -7 -1
    -2 7 -1
    -3 7 -1
    -3 -7 -1
    3 -7 1
    -3 7 -1
    -3 -7 -1
    3 7 1
    -4 -7 -1
    -4 7 -1
    4 -7 1
    -4 -7 -1
    -4 7 -1
    4 7 1
    5 7 1
    -5 7 -1
    -5 -7 -1
    5 -7 1
    -5 7 -1
    -6 7 -1
    6 7 1
    6 -7 1
    -6 7 -1
    -6 -7 -1
    7 -7 1
    -7 -7 -1
    -7 7 -1
    -8 -7 -1
    -8 7 -1
    8 -8 -1
    -8 8 1
    -8 -8 1
    -7 8 1
    -7 -8 1
    7 -8 -1
    -6 8 1
    6 -8 -1
    -6 -8 1
    -6 8 1
    -5 8 1
    5 -8 -1
    5 8 -1
    -5 8 1
    -5 -8 1
    -4 8 1
    -4 -8 1
    4 -8 -1
    4 8 -1
    -4 -8 1
    -4 8 1
    3 -8 -1
    3 8 -1
    -3 -8 1
    -3 -8 1
    -3 8 1
    -3 8 1
    -2 -8 1
    -2 8 1
    2 8 -1
    -2 -8 1
    2 -8 -1
    -2 8 1
    -1 8 1
    1 8 -1
    -1 -8 1
    1 -8 -1
    1 8 -1
    -1 -8 1
    -1 8 1
    0 8 -1
    0 8 1
    0 8 1
    0 -8 1
    0 -8 -1
    1 8 1
    -1 8 -1
    1 -8 1
    -1 8 -1
    -1 -8 -1
    -2 8 -1
    -2 -8 -1
    2 -8 1
    2 8 1
    -2 8 -1
    3 -8 1
    -3 -8 -1
    3 8 1
    -3 8 -1
    -3 8 -1
    4 -8 1
    -4 8 -1
    -4 -8 -1
    -4 -8 -1
    -4 8 -1
    4 8 1
    5 8 1
    5 -8 1
    -5 8 -1
    -5 8 -1
    -5 -8 -1
    6 8 1
    -6 8 -1
    6 -8 1
    -6 -8 -1
    -6 8 -1
    -7 8 -1
    7 -8 1
    -7 -8 -1
    -8 8 -1
    -8 -8 -1
    -8 9 1
    8 -9 -1
    -8 -9 1
    -7 9 1
    7 -9 -1
    -6 9 1
    -6 9 1
    6 -9 -1
    -5 9 1
    -5 9 1
    5 -9 -1
    5 9 -1
    -5 -9 1
    4 -9 -1
    -4 9 1
    -4 9 1
    -4 -9 1
    4 9 -1
    -3 -9 1
    -3 9 1
    3 9 -1
    -3 -9 1
    3 -9 -1
    -2 -9 1
    -2 -9 1
    -2 9 1
    -2 9 1
    2 9 -1
    2 -9 -1
    -1 -9 1
    1 9 -1
    -1 -9 1
    1 -9 -1
    -1 9 1
    -1 9 1
    0 -9 1
    0 -9 -1
    0 9 1
    0 9 1
    0 9 -1
    -1 -9 -1
    -1 9 -1
    1 -9 1
    -1 9 -1
    1 9 1
    -2 -9 -1
    -2 9 -1
    -2 9 -1
    2 9 1
    2 -9 1
    -3 -9 -1
    -3 9 -1
    3 9 1
    3 9 1
    3 -9 1
    -3 9 -1
    4 9 1
    -4 9 -1
    -4 9 -1
    4 -9 1
    -4 -9 -1
    -5 9 -1
    -5 -9 -1
    5 -9 1
    5 9 1
    -5 9 -1
    -6 -9 -1
    6 9 1
    -6 9 -1
    -6 9 -1
    6 -9 1
    -7 -9 -1
    7 -9 1
    -7 9 -1
    -8 -9 -1
    -8 9 -1
    -8 -10 1
    -8 10 1
    7 -10 -1
    -7 10 1
    -7 -10 1
    -6 10 1
    6 -10 -1
    -6 10 1
    -5 10 1
    5 -10 -1
    -5 10 1
    5 10 -1
    -5 -10 1
    -4 -10 1
    -4 10 1
    4 -10 -1
    -4 10 1
    4 10 -1
    -3 10 1
    -3 10 1
    3 -10 -1
    -3 -10 1
    -3 -10 1
    3 10 -1
    2 -10 -1
    2 10 -1
    -2 -10 1
    -2 10 1
    -2 10 1
    -1 10 1
    -1 -10 1
    1 -10 -1
    -1 -10 1
    1 10 -1
    -1 10 1
    0 10 1
    0 -10 1
    0 10 -1
    0 -10 -1
    0 10 1
    -1 -10 -1
    -1 10 -1
    -1 -10 -1
    1 10 1
    1 -10 1
    -1 10 -1
    -2 10 -1
    2 -10 1
    -2 -10 -1
    2 10 1
    -2 10 -1
    3 -10 1
    -3 10 -1
    -3 10 -1
    -3 -10 -1
    3 10 1
    -4 -10 -1
    -4 10 -1
    -4 10 -1
    4 -10 1
    4 10 1
    -5 10 -1
    -5 -10 -1
    5 10 1
    5 -10 1
    -5 10 -1
    6 -10 1
    6 10 1
    -6 10 -1
    -6 -10 -1
    7 -10 1
    -7 10 -1
    -8 10 -1
    -8 -10 -1
    -8 -11 1
    -8 11 1
    -7 -11 1
    7 -11 -1
    -7 11 1
    -6 11 1
    -6 11 1
    6 -11 -1
    -6 -11 1
    5 -11 -1
    -5 -11 1
    5 11 -1
    -5 11 1
    -5 11 1
    -4 11 1
    4 11 -1
    -4 -11 1
    4 -11 -1
    -4 11 1
    -3 11 1
    3 11 -1
    -3 -11 1
    -3 11 1
    3 -11 -1
    2 11 -1
    -2 11 1
    -2 -11 1
    -2 11 1
    2 -11 -1
    -1 11 1
    1 11 -1
    -1 11 1
    -1 -11 1
    1 -11 -1
    -1 -11 1
    0 -11 1
    0 11 1
    0 -11 -1
    0 -11 1
    0 11 -1
    0 11 1
    -1 -11 -1
    -1 11 -1
    1 -11 1
    -1 -11 -1
    -1 11 -1
    1 11 1
    -2 11 -1
    2 11 1
    2 -11 1
    -2 11 -1
    -2 -11 -1
    -3 -11 -1
    -3 11 -1
    3 -11 1
    -3 11 -1
    3 11 1
    -4 -11 -1
    4 11 1
    -4 11 -1
    4 -11 1
    -4 11 -1
    5 -11 1
    -5 11 -1
    -5 11 -1
    5 11 1
    -5 -11 -1
    6 11 1
    -6 -11 -1
    -6 11 -1
    6 -11 1
    -6 11 -1
    -7 -11 -1
    7 -11 1
    -7 11 -1
    -8 11 -1
    -8 -11 -1
    -8 12 1
    8 -12 -1
    -8 -12 1
    7 -12 -1
    -7 -12 1
    -7 12 1
    -6 -12 1
    6 -12 -1
    -6 12 1
    -6 12 1
    -5 -12 1
    -5 12 1
    5 -12 -1
    5 12 -1
    -5 12 1
    4 -12 -1
    4 12 -1
    -4 12 1
    -4 12 1
    -4 -12 1
    -3 -12 1
    -3 12 1
    3 -12 -1
    -3 12 1
    3 12 -1
    -2 -12 1
    2 -12 -1
    -2 12 1
    2 12 -1
    -2 12 1
    1 -12 -1
    1 12 -1
    -1 12 1
    -1 -12 1
    -1 -12 1
    -1 12 1
    0 -12 -1
    0 12 -1
    0 12 1
    0 12 1
    0 -12 1
    0 -12 1
    -1 12 -1
    -1 12 -1
    1 12 1
    -1 -12 -1
    -1 -12 -1
    1 -12 1
    -2 12 -1
    -2 -12 -1
    -2 12 -1
    2 -12 1
    2 12 1
    -3 12 -1
    3 12 1
    -3 -12 -1
    -3 12 -1
    3 -12 1
    -4 -12 -1
    4 12 1
    -4 12 -1
    4 -12 1
    -4 12 -1
    -5 12 -1
    -5 -12 -1
    5 12 1
    -5 12 -1
    5 -12 1
    -6 12 -1
    6 -12 1
    6 12 1
    -6 12 -1
    -6 -12 -1
    -7 -12 -1
    -7 12 -1
    7 -12 1
    -8 -12 -1
    -8 12 -1
    -8 -13 1
    -8 13 1
    8 -13 -1
    7 -13 -1
    -7 -13 1
    -7 13 1
    -6 13 1
    -6 -13 1
    6 -13 -1
    -6 13 1
    5 13 -1
    -5 13 1
    -5 -13 1
    -5 13 1
    5 -13 -1
    -4 13 1
    -4 -13 1
    4 13 -1
    4 -13 -1
    -4 13 1
    -3 -13 1
    3 13 -1
    3 -13 -1
    -3 13 1
    -3 13 1
    -2 13 1
    -2 13 1
    -2 -13 1
    2 13 -1
    2 -13 -1
    -1 13 1
    1 -13 -1
    1 13 -1
    -1 -13 1
    -1 -13 1
    -1 13 1
    0 13 1
    0 13 1
    0 -13 -1
    0 13 -1
    0 -13 1
    0 -13 1
    -1 13 -1
    -1 -13 -1
    -1 13 -1
    1 13 1
    -1 -13 -1
    1 -13 1
    -2 -13 -1
    -2 13 -1
    2 13 1
    -2 13 -1
    2 -13 1
    3 13 1
    3 -13 1
    -3 13 -1
    -3 13 -1
    -3 -13 -1
    -4 13 -1
    -4 13 -1
    -4 -13 -1
    4 -13 1
    4 13 1
    5 -13 1
    5 13 1
    -5 13 -1
    -5 13 -1
    -5 -13 -1
    -6 13 -1
    6 -13 1
    -6 -13 -1
    6 13 1
    -6 13 -1
    -7 -13 -1
    -7 13 -1
    7 -13 1
    -8 -13 -1
    -8 13 -1
    -8 14 1
    -8 -14 1
    8 -14 -1
    -7 -14 1
    -7 14 1
    7 -14 -1
    6 -14 -1
    -6 14 1
    -6 14 1
    -6 -14 1
    -5 14 1
    5 -14 -1
    -5 -14 1
    -5 14 1
    5 14 -1
    -4 14 1
    -4 14 1
    4 -14 -1
    4 14 -1
    -4 -14 1
    -3 -14 1
    -3 14 1
    3 14 -1
    -3 14 1
    3 -14 -1
    -2 14 1
    2 -14 -1
    2 14 -1
    -2 14 1
    -2 -14 1
    -1 -14 1
    1 -14 -1
    -1 14 1
    -1 -14 1
    -1 14 1
    1 14 -1
    0 14 1
    0 -14 1
    0 -14 -1
    0 14 -1
    0 -14 1
    0 14 1
    -1 -14 -1
    1 -14 1
    -1 14 -1
    1 14 1
    -1 14 -1
    -1 -14 -1
    -2 14 -1
    -2 -14 -1
    2 14 1
    2 -14 1
    -2 14 -1
    -3 -14 -1
    -3 14 -1
    3 -14 1
    3 14 1
    -3 14 -1
    -4 14 -1
    -4 -14 -1
    -4 14 -1
    4 -14 1
    4 14 1
    -5 14 -1
    5 -14 1
    5 14 1
    -5 14 -1
    -5 -14 -1
    6 -14 1
    -6 14 -1
    -6 14 -1
    -6 -14 -1
    6 14 1
    -7 14 -1
    -7 -14 -1
    7 -14 1
    -8 -14 -1
    -8 14 -1
    -8 -15 1
    8 -15 -1
    -7 15 1
    7 -15 -1
    -7 -15 1
    -6 -15 1
    6 -15 -1
    -6 15 1
    -5 -15 1
    5 -15 -1
    -5 15 1
    -5 15 1
    5 15 -1
    -4 -15 1
    -4 15 1
    4 -15 -1
    -4 15 1
    4 15 -1
    -3 15 1
    -3 -15 1
    -3 15 1
    3 15 -1
    3 -15 -1
    -2 15 1
    -2 15 1
    2 -15 -1
    2 15 -1
    -2 -15 1
    -1 -15 1
    1 -15 -1
    -1 -15 1
    -1 15 1
    1 15 -1
    -1 15 1
    0 -15 1
    0 15 1
    0 -15 -1
    0 15 -1
    0 -15 1
    0 15 1
    -1 15 -1
    -1 -15 -1
    1 15 1
    1 -15 1
    -1 -15 -1
    -1 15 -1
    2 15 1
    -2 -15 -1
    -2 15 -1
    -2 15 -1
    2 -15 1
    -3 15 -1
    -3 -15 -1
    3 -15 1
    3 15 1
    -3 15 -1
    -4 15 -1
    -4 -15 -1
    -4 15 -1
    4 15 1
    4 -15 1
    5 15 1
    5 -15 1
    -5 15 -1
    -5 15 -1
    -5 -15 -1
    -6 15 -1
    -6 -15 -1
    -6 15 -1
    6 -15 1
    6 15 1
    7 -15 1
    -7 -15 -1
    -7 15 -1
    -8 -15 -1
    -8 -16 1
    8 -16 -1
    -7 -16 1
    7 -16 -1
    -7 16 1
    -6 16 1
    -6 -16 1
    -6 16 1
    -5 16 1
    5 16 -1
    -5 16 1
    -5 -16 1
    5 -16 -1
    4 16 -1
    -4 16 1
    4 -16 -1
    -4 16 1
    -4 -16 1
    3 -16 -1
    -3 -16 1
    -3 16 1
    3 16 -1
    -3 16 1
    -2 16 1
    -2 -16 1
    2 16 -1
    -2 16 1
    2 -16 -1
    1 16 -1
    -1 16 1
    -1 16 1
    -1 -16 1
    1 -16 -1
    0 16 1
    0 16 -1
    0 -16 1
    0 -16 1
    0 -16 -1
    0 16 1
    -1 -16 -1
    1 16 1
    -1 16 -1
    1 -16 1
    -1 16 -1
    2 16 1
    -2 16 -1
    2 -16 1
    -2 16 -1
    -2 -16 -1
    -3 16 -1
    3 16 1
    -3 -16 -1
    -3 16 -1
    3 -16 1
    -4 16 -1
    -4 16 -1
    4 16 1
    -4 -16 -1
    4 -16 1
    -5 -16 -1
    -5 16 -1
    -5 16 -1
    5 -16 1
    5 16 1
    -6 16 -1
    6 -16 1
    -6 16 -1
    -6 -16 -1
    6 16 1
    -7 -16 -1
    7 -16 1
    -7 16 -1
    -7 -17 1
    -7 17 1
    7 -17 -1
    -6 17 1
    -6 17 1
    6 -17 -1
    -6 -17 1
    -5 17 1
    -5 -17 1
    -5 17 1
    5 17 -1
    5 -17 -1
    -4 -17 1
    4 -17 -1
    4 17 -1
    -4 17 1
    -4 17 1
    -3 -17 1
    -3 17 1
    3 -17 -1
    -3 17 1
    3 17 -1
    2 17 -1
    -2 -17 1
    2 -17 -1
    -2 17 1
    -2 17 1
    -1 17 1
    1 17 -1
    -1 17 1
    -1 -17 1
    1 -17 -1
    0 -17 -1
    0 17 1
    0 17 -1
    0 -17 1
    0 17 1
    0 -17 1
    1 17 1
    -1 -17 -1
    -1 17 -1
    1 -17 1
    -1 17 -1
    2 17 1
    -2 -17 -1
    -2 17 -1
    2 -17 1
    -2 17 -1
    -3 17 -1
    -3 17 -1
    3 17 1
    3 -17 1
    -3 -17 -1
    4 -17 1
    -4 -17 -1
    4 17 1
    -4 17 -1
    -4 17 -1
    -5 -17 -1
    5 -17 1
    -5 17 -1
    5 17 1
    -5 17 -1
    6 -17 1
    -6 -17 -1
    -6 17 -1
    6 17 1
    -6 17 -1
    -7 17 -1
    -7 -17 -1
    7 -17 1
    -7 -18 1
    7 -18 -1
    -7 18 1
    -6 -18 1
    6 -18 -1
    -6 18 1
    -6 18 1
    5 18 -1
    -5 -18 1
    5 -18 -1
    -5 18 1
    -5 18 1
    -4 18 1
    4 -18 -1
    4 18 -1
    -4 18 1
    -4 -18 1
    -3 18 1
    3 -18 -1
    -3 -18 1
    -3 18 1
    3 18 -1
    -2 18 1
    2 -18 -1
    2 18 -1
    -2 18 1
    -2 -18 1
    1 18 -1
    1 -18 -1
    -1 18 1
    -1 18 1
    -1 -18 1
    0 18 1
    0 -18 1
    0 18 1
    0 -18 -1
    0 -18 1
    0 18 -1
    -1 18 -1
    1 18 1
    -1 -18 -1
    1 -18 1
    -1 18 -1
    2 -18 1
    -2 18 -1
    -2 -18 -1
    2 18 1
    -2 18 -1
    3 -18 1
    -3 18 -1
    -3 -18 -1
    3 18 1
    -3 18 -1
    -4 18 -1
    4 18 1
    -4 18 -1
    -4 -18 -1
    4 -18 1
    5 -18 1
    5 18 1
    -5 18 -1
    -5 -18 -1
    -5 18 -1
    -6 -18 -1
    -6 18 -1
    6 18 1
    6 -18 1
    -6 18 -1
    -7 18 -1
    -7 -18 -1
    7 -18 1
    7 -19 -1
    -7 -19 1
    -7 19 1
    -6 19 1
    6 -19 -1
    -6 19 1
    -6 -19 1
    -5 19 1
    5 -19 -1
    -5 -19 1
    -5 19 1
    5 19 -1
    -4 -19 1
    -4 19 1
    4 19 -1
    -4 19 1
    4 -19 -1
    -3 -19 1
    -3 19 1
    3 -19 -1
    3 19 -1
    -3 19 1
    2 -19 -1
    -2 19 1
    -2 -19 1
    -2 19 1
    2 19 -1
    -1 19 1
    -1 19 1
    1 19 -1
    1 -19 -1
    -1 -19 1
    0 19 -1
    0 -19 -1
    0 -19 1
    0 19 1
    0 -19 -1
    0 -19 1
    1 -19 1
    -1 19 -1
    1 -19 1
    1 19 1
    -1 -19 -1
    -1 19 -1
    -2 19 -1
    -2 -19 -1
    -2 19 -1
    2 -19 1
    2 19 1
    -3 19 -1
    -3 -19 -1
    3 19 1
    3 -19 1
    -3 19 -1
    4 -19 1
    -4 -19 -1
    -4 19 -1
    -4 19 -1
    4 19 1
    -5 19 -1
    5 -19 1
    -5 19 -1
    5 19 1
    -5 -19 -1
    -6 -19 -1
    -6 19 -1
    6 -19 1
    6 19 1
    -6 19 -1
    -7 -19 -1
    -7 19 -1
    7 -19 1
    7 -20 -1
    -7 -20 1
    -7 20 1
    -6 -20 1
    6 -20 -1
    -6 20 1
    -6 20 1
    5 -20 -1
    -5 20 1
    -5 20 1
    -5 -20 1
    5 20 -1
    -4 20 1
    4 20 -1
    -4 -20 1
    -4 20 1
    4 -20 -1
    -3 -20 1
    3 -20 -1
    -3 20 1
    3 20 -1
    -3 20 1
    -2 20 1
    -2 -20 1
    2 -20 -1
    2 20 -1
    -2 20 1
    1 20 -1
    -1 20 1
    -1 20 1
    1 -20 -1
    -1 -20 1
    0 20 -1
    0 -20 1
    0 20 1
    0 -20 -1
    -1 20 -1
    1 20 1
    1 -20 1
    -1 -20 -1
    -2 -20 -1
    -2 20 -1
    -2 20 -1
    2 -20 1
    2 -20 1
    2 20 1
    -3 -20 -1
    3 -20 1
    -3 20 -1
    3 20 1
    -3 20 -1
    -4 -20 -1
    -4 20 -1
    4 -20 1
    4 20 1
    -4 20 -1
    -5 -20 -1
    -5 20 -1
    -5 20 -1
    5 20 1
    5 -20 1
    6 -20 1
    -6 20 -1
    6 20 1
    -6 20 -1
    -6 -20 -1
    7 -20 1
    -7 -20 -1
    -7 -21 1
    7 -21 -1
    6 -21 -1
    -6 21 1
    -6 21 1
    -6 -21 1
    5 21 -1
    5 -21 -1
    -5 -21 1
    -5 21 1
    -5 21 1
    -4 21 1
    -4 -21 1
    -4 21 1
    4 21 -1
    4 -21 -1
    -3 21 1
    3 -21 -1
    -3 -21 1
    -3 21 1
    3 21 -1
    2 21 -1
    2 -21 -1
    -2 -21 1
    -2 21 1
    -2 21 1
    -1 -21 1
    1 21 -1
    -1 21 1
    -1 21 1
    1 -21 -1
    0 -21 -1
    0 21 -1
    0 -21 1
    0 21 1
    1 21 1
    -1 21 -1
    1 -21 1
    -1 -21 -1
    1 -21 1
    2 -21 1
    -2 21 -1
    -2 -21 -1
    -2 21 -1
    2 21 1
    2 -21 1
    -3 21 -1
    3 21 1
    -3 21 -1
    -3 -21 -1
    3 -21 1
    -4 -21 -1
    -4 21 -1
    -4 21 -1
    4 -21 1
    4 21 1
    -5 21 -1
    5 21 1
    -5 -21 -1
    5 -21 1
    -5 21 -1
    -6 21 -1
    6 -21 1
    -6 21 -1
    6 21 1
    -6 -21 -1
    7 -21 1
    -7 -21 -1
    -6 22 1
    6 -22 -1
    -6 -22 1
    -6 22 1
    -5 22 1
    5 22 -1
    -5 -22 1
    5 -22 -1
    -5 22 1
    -4 22 1
    -4 22 1
    4 22 -1
    4 -22 -1
    -4 -22 1
    3 -22 -1
    -3 -22 1
    -3 22 1
    3 22 -1
    -3 22 1
    2 22 -1
    -2 22 1
    -2 22 1
    2 -22 -1
    -2 -22 1
    -1 22 1
    1 -22 -1
    1 22 -1
    -1 -22 1
    0 -22 1
    0 22 1
    0 22 -1
    0 -22 -1
    1 -22 1
    1 -22 1
    1 22 1
    -1 -22 -1
    -1 22 -1
    2 22 1
    2 -22 1
    -2 -22 -1
    -2 22 -1
    -2 22 -1
    2 -22 1
    -3 22 -1
    3 -22 1
    -3 -22 -1
    3 -22 1
    3 22 1
    -3 22 -1
    -4 22 -1
    -4 22 -1
    -4 -22 -1
    4 -22 1
    4 22 1
    -5 22 -1
    -5 -22 -1
    5 -22 1
    5 -22 1
    5 22 1
    -5 22 -1
    6 22 1
    -6 -22 -1
    -6 22 -1
    6 -22 1
    -6 22 -1
    -6 23 1
    6 -23 -1
    -6 -23 1
    -6 23 1
    5 -23 -1
    -5 23 1
    -5 23 1
    5 23 -1
    -5 -23 1
    -4 -23 1
    4 23 -1
    4 -23 -1
    -4 23 1
    -4 23 1
    3 23 -1
    -3 -23 1
    3 -23 -1
    -3 23 1
    -3 23 1
    -2 23 1
    -2 -23 1
    -2 23 1
    2 23 -1
    2 -23 -1
    -1 23 1
    -1 -23 1
    1 23 -1
    1 -23 -1
    0 -23 1
    0 23 1
    0 23 -1
    0 -23 -1
    -1 -23 -1
    -1 23 -1
    1 -23 1
    1 23 1
    2 -23 1
    -2 23 -1
    2 -23 1
    -2 -23 -1
    2 23 1
    3 23 1
    -3 23 -1
    3 -23 1
    -3 23 -1
    3 -23 1
    -3 -23 -1
    4 -23 1
    4 23 1
    4 -23 1
    -4 23 -1
    -4 23 -1
    -4 -23 -1
    -5 -23 -1
    5 -23 1
    5 -23 1
    5 23 1
    -5 23 -1
    -5 23 -1
    -6 -23 -1
    6 23 1
    6 -23 1
    -6 23 -1
    -6 23 -1
    6 -24 -1
    -6 -24 1
    -6 24 1
    -6 24 1
    5 -24 -1
    5 24 -1
    -5 24 1
    -5 24 1
    -5 -24 1
    -4 24 1
    4 24 -1
    -4 -24 1
    -4 24 1
    4 -24 -1
    3 -24 -1
    -3 -24 1
    -3 24 1
    -3 24 1
    3 24 -1
    2 24 -1
    -2 24 1
    -2 -24 1
    2 -24 -1
    -1 24 1
    -1 -24 1
    1 -24 -1
    1 24 -1
    0 -24 -1
    0 24 1
    0 -24 1
    0 24 -1
    -1 24 -1
    1 24 1
    -1 -24 -1
    1 -24 1
    -2 24 -1
    2 -24 1
    2 -24 1
    2 24 1
    -2 -24 -1
    -3 -24 -1
    3 -24 1
    -3 24 -1
    -3 24 -1
    3 24 1
    3 -24 1
    4 -24 1
    -4 -24 -1
    -4 24 -1
    4 24 1
    4 -24 1
    -4 24 -1
    5 24 1
    -5 24 -1
    -5 -24 -1
    5 -24 1
    -5 24 -1
    5 -24 1
    -6 24 -1
    -6 -24 -1
    6 -24 1
    6 24 1
    -6 24 -1
    -6 -25 1
    -6 25 1
    6 -25 -1
    -6 25 1
    -5 25 1
    5 -25 -1
    5 25 -1
    -5 25 1
    -5 -25 1
    -4 25 1
    4 -25 -1
    -4 -25 1
    4 25 -1
    -4 25 1
    3 25 -1
    -3 25 1
    3 -25 -1
    -3 -25 1
    -3 25 1
    2 25 -1
    -2 -25 1
    -2 25 1
    2 -25 -1
    1 -25 -1
    -1 25 1
    -1 -25 1
    1 25 -1
    0 -25 -1
    0 -25 1
    0 25 1
    0 25 -1
    -1 25 -1
    1 -25 1
    -1 -25 -1
    1 25 1
    2 -25 1
    2 25 1
    -2 25 -1
    -2 -25 -1
    3 -25 1
    -3 25 -1
    -3 -25 -1
    -3 25 -1
    3 25 1
    3 -25 1
    -4 25 -1
    -4 25 -1
    4 25 1
    4 -25 1
    4 -25 1
    -4 -25 -1
    -5 -25 -1
    -5 25 -1
    -5 25 -1
    5 25 1
    5 -25 1
    6 25 1
    -6 25 -1
    6 -25 1
    -6 -25 -1
    -5 -26 1
    5 26 -1
    -5 26 1
    -5 26 1
    5 -26 -1
    -4 26 1
    -4 -26 1
    4 -26 -1
    4 26 -1
    -4 26 1
    3 -26 -1
    3 26 -1
    -3 -26 1
    -3 26 1
    -3 26 1
    2 -26 -1
    -2 -26 1
    -2 26 1
    2 26 -1
    1 -26 -1
    -1 -26 1
    -1 26 1
    1 26 -1
    0 26 1
    0 26 -1
    0 -26 1
    0 -26 -1
    1 -26 1
    -1 26 -1
    1 26 1
    -1 -26 -1
    -2 26 -1
    -2 -26 -1
    2 26 1
    2 -26 1
    -3 -26 -1
    3 -26 1
    -3 26 -1
    3 26 1
    4 -26 1
    -4 -26 -1
    -4 26 -1
    4 26 1
    -4 26 -1
    -5 -26 -1
    -5 26 -1
    5 26 1
    -5 26 -1
    5 -26 1
    5 27 -1
    -5 27 1
    5 -27 -1
    -5 27 1
    -5 -27 1
    -4 27 1
    4 27 -1
    4 -27 -1
    -4 27 1
    4 -27 -1
    -4 -27 1
    -3 -27 1
    3 -27 -1
    3 27 -1
    -3 27 1
    -2 27 1
    2 -27 -1
    2 27 -1
    -2 -27 1
    -1 27 1
    1 -27 -1
    -1 -27 1
    1 27 -1
    0 -27 -1
    0 27 -1
    0 27 1
    0 -27 1
    -1 27 -1
    1 27 1
    -1 -27 -1
    1 -27 1
    2 -27 1
    -2 -27 -1
    -2 27 -1
    2 27 1
    -3 27 -1
    -3 -27 -1
    3 -27 1
    3 27 1
    -4 27 -1
    4 -27 1
    -4 -27 -1
    4 27 1
    5 -27 1
    -5 -27 -1
    5 27 1
    -5 27 -1
    5 28 -1
    -5 28 1
    -5 28 1
    4 -28 -1
    4 28 -1
    -4 -28 1
    -4 28 1
    3 -28 -1
    -3 -28 1
    -3 28 1
    3 28 -1
    2 -28 -1
    -2 -28 1
    -2 28 1
    2 28 -1
    1 28 -1
    -1 -28 1
    -1 28 1
    1 -28 -1
    0 -28 -1
    0 28 -1
    0 28 1
    0 -28 1
    1 -28 1
    -1 -28 -1
    1 28 1
    -1 28 -1
    -2 -28 -1
    -2 28 -1
    2 28 1
    2 -28 1
    -3 28 -1
    -3 -28 -1
    3 -28 1
    3 28 1
    4 -28 1
    4 -28 1
    -4 28 -1
    -4 -28 -1
    4 28 1
    5 -28 1
    5 -28 1
    -5 28 -1
    5 28 1
    4 29 -1
    -4 29 1
    -4 -29 1
    4 -29 -1
    -3 -29 1
    3 29 -1
    3 -29 -1
    -3 29 1
    2 -29 -1
    2 29 -1
    -2 -29 1
    -2 29 1
    -1 -29 1
    -1 29 1
    1 29 -1
    1 -29 -1
    0 29 1
    0 29 -1
    0 -29 1
    0 -29 -1
    -1 29 -1
    1 29 1
    1 -29 1
    -1 -29 -1
    -2 -29 -1
    2 29 1
    -2 29 -1
    2 -29 1
    -3 29 -1
    3 -29 1
    3 29 1
    -3 -29 -1
    4 -29 1
    4 29 1
    -4 -29 -1
    -4 29 -1
    -4 30 1
    4 30 -1
    -3 30 1
    3 30 -1
    3 -30 -1
    -3 -30 1
    -2 -30 1
    2 -30 -1
    -2 30 1
    2 30 -1
    1 -30 -1
    -1 -30 1
    1 30 -1
    -1 30 1
    0 -30 -1
    0 30 -1
    0 -30 1
    0 30 1
    -1 -30 -1
    -1 30 -1
    1 -30 1
    1 30 1
    -2 -30 -1
    2 30 1
    -2 30 -1
    2 -30 1
    -3 -30 -1
    3 30 1
    3 -30 1
    -3 30 -1
    4 30 1
    3 31 -1
    3 -31 -1
    -3 -31 1
    -3 31 1
    -2 -31 1
    2 -31 -1
    -2 31 1
    2 31 -1
    1 -31 -1
    1 31 -1
    -1 -31 1
    -1 31 1
    0 31 1
    0 31 -1
    0 -31 -1
    0 -31 1
    1 31 1
    1 -31 1
    -1 31 -1
    -1 -31 -1
    -2 -31 -1
    2 31 1
    -2 31 -1
    2 -31 1
    3 31 1
    3 -31 1
    -3 -31 -1
    -3 31 -1
    2 -32 -1
    -2 -32 1
    -2 32 1
    2 32 -1
    -1 32 1
    1 32 -1
    1 -32 -1
    -1 -32 1
    0 -32 1
    0 32 1
    0 -32 -1
    0 32 -1
    -1 32 -1
    1 -32 1
    -1 -32 -1
    1 32 1
    2 32 1
    -2 -32 -1
    -2 32 -1
    2 -32 1
    9 0 -2
    -8 0 2
    8 0 -2
    -7 0 2
    -7 0 2
    -7 0 2
    7 0 -2
    -6 0 2
    -6 0 2
    -5 0 2
    -5 0 2
    -5 0 2
    -4 0 2
    -4 0 2
    -4 0 2
    -3 0 2
    -3 0 2
    -3 0 2
    -2 0 2
    -2 0 2
    -2 0 2
    -1 0 2
    -1 0 2
    0 0 -2
    0 0 2
    -1 0 -2
    -1 0 -2
    -2 0 -2
    -2 0 -2
    -3 0 -2
    -3 0 -2
    -3 0 -2
    -4 0 -2
    -4 0 -2
    -4 0 -2
    -5 0 -2
    -5 0 -2
    -5 0 -2
    -6 0 -2
    -6 0 -2
    -6 0 -2
    -6 0 -2
    -7 0 -2
    -7 0 -2
    7 0 2
    7 0 2
    -7 0 -2
    9 -1 -2
    8 1 -2
    -8 1 2
    -8 -1 2
    -8 1 2
    -7 -1 2
    -7 1 2
    -7 1 2
    -7 -1 2
    7 -1 -2
    -6 1 2
    -6 -1 2
    -6 1 2
    -6 -1 2
    -6 -1 2
    -5 -1 2
    -5 -1 2
    -5 -1 2
    -5 1 2
    -5 1 2
    -5 1 2
    -4 -1 2
    -4 1 2
    -4 1 2
    -4 1 2
    -4 -1 2
    -4 -1 2
    -3 1 2
    -3 -1 2
    -3 1 2
    -3 1 2
    -3 -1 2
    -3 -1 2
    -2 -1 2
    -2 1 2
    -2 -1 2
    -2 1 2
    -2 -1 2
    -1 1 2
    -1 -1 2
    -1 1 2
    -1 -1 2
    -1 1 2
    0 -1 2
    0 1 2
    0 -1 2
    -1 1 -2
    -1 -1 -2
    1 1 2
    1 -1 2
    1 -1 2
    -1 -1 -2
    -2 -1 -2
    -2 -1 -2
    -2 -1 -2
    -3 1 -2
    -3 -1 -2
    -3 -1 -2
    -3 1 -2
    -3 -1 -2
    -4 -1 -2
    -4 1 -2
    -4 -1 -2
    -4 1 -2
    -4 -1 -2
    -4 1 -2
    -4 -1 -2
    -5 1 -2
    -5 1 -2
    -5 -1 -2
    -5 1 -2
    -5 -1 -2
    -5 -1 -2
    -5 -1 -2
    -6 1 -2
    -6 -1 -2
    -6 -1 -2
    -6 -1 -2
    6 -1 2
    -6 1 -2
    -6 1 -2
    7 -1 2
    -7 1 -2
    -7 1 -2
    -7 1 -2
    -7 -1 -2
    -7 -1 -2
    7 1 2
    -7 -1 -2
    9 -2 -2
    -9 -2 2
    -8 -2 2
    -8 2 2
    -8 2 2
    8 -2 -2
    7 -2 -2
    -7 -2 2
    -7 2 2
    -7 -2 2
    -6 -2 2
    -6 -2 2
    6 -2 -2
    -6 2 2
    -6 -2 2
    -6 2 2
    -5 2 2
    -5 -2 2
    -5 2 2
    -5 -2 2
    -5 -2 2
    -5 2 2
    -4 -2 2
    -4 2 2
    -4 -2 2
    -4 -2 2
    -4 2 2
    -4 2 2
    -3 2 2
    -3 -2 2
    -3 2 2
    -3 -2 2
    -3 2 2
    -2 -2 2
    2 2 -2
    -2 2 2
    -1 -2 2
    -1 2 2
    1 -2 -2
    -1 2 2
    1 2 -2
    0 -2 2
    0 2 2
    0 2 -2
    0 2 2
    0 -2 2
    -1 -2 -2
    -1 2 -2
    1 -2 2
    -1 -2 -2
    1 2 2
    1 -2 2
    -2 2 -2
    -2 2 -2
    2 2 2
    -2 -2 -2
    -2 -2 -2
    -2 -2 -2
    -3 2 -2
    3 -2 2
    -3 2 -2
    -3 -2 -2
    -3 -2 -2
    -3 2 -2
    -4 2 -2
    4 -2 2
    -4 -2 -2
    -4 -2 -2
    -4 -2 -2
    -4 2 -2
    -4 2 -2
    -5 -2 -2
    -5 2 -2
    -5 2 -2
    -5 -2 -2
    -5 -2 -2
    -5 2 -2
    5 -2 2
    -6 -2 -2
    -6 2 -2
    -6 -2 -2
    -6 -2 -2
    -6 2 -2
    -7 -2 -2
    -7 2 -2
    -7 2 -2
    7 -2 2
    -7 2 -2
    -8 2 -2
    9 -3 -2
    -9 -3 2
    8 -3 -2
    -8 3 2
    -8 3 2
    7 -3 -2
    -7 -3 2
    -7 3 2
    -6 -3 2
    -6 3 2
    6 -3 -2
    5 -3 -2
    -5 -3 2
    -5 3 2
    -5 3 2
    -5 3 2
    -4 3 2
    -4 -3 2
    4 3 -2
    -4 3 2
    -4 -3 2
    -4 3 2
    4 -3 -2
    -3 -3 2
    -3 3 2
    -3 3 2
    -3 -3 2
    3 -3 -2
    3 3 -2
    -3 3 2
    2 3 -2
    -2 3 2
    -2 3 2
    -2 -3 2
    -2 -3 2
    1 3 -2
    -1 -3 2
    -1 -3 2
    -1 3 2
    1 -3 -2
    -1 3 2
    0 3 -2
    0 -3 -2
    0 -3 2
    0 3 2
    0 3 2
    0 -3 2
    1 -3 2
    1 3 2
    -1 3 -2
    1 -3 2
    1 3 2
    -1 3 -2
    -2 3 -2
    -2 -3 -2
    2 -3 2
    -2 3 -2
    -3 -3 -2
    -3 3 -2
    -3 3 -2
    3 -3 2
    -3 -3 -2
    -3 -3 -2
    4 -3 2
    -4 3 -2
    -4 -3 -2
    -4 -3 -2
    -4 3 -2
    -5 3 -2
    -5 3 -2
    -5 -3 -2
    5 -3 2
    -5 -3 -2
    -6 -3 -2
    6 -3 2
    6 3 2
    -6 3 -2
    -6 3 -2
    7 -3 2
    -7 3 -2
    7 3 2
    -7 -3 -2
    -8 3 -2
    8 -3 2
    9 -4 -2
    -9 -4 2
    -9 4 2
    -8 -4 2
    -8 4 2
    8 -4 -2
    7 -4 -2
    -7 4 2
    -7 -4 2
    -6 4 2
    6 -4 -2
    -5 4 2
    -5 4 2
    -5 -4 2
    5 -4 -2
    5 4 -2
    -5 -4 2
    4 -4 -2
    4 4 -2
    -4 -4 2
    -4 4 2
    -4 -4 2
    -4 4 2
    3 -4 -2
    -3 -4 2
    -3 -4 2
    3 4 -2
    -3 4 2
    -3 4 2
    2 -4 -2
    -2 -4 2
    -2 -4 2
    -2 4 2
    -2 4 2
    2 4 -2
    -1 -4 2
    -1 4 2
    -1 -4 2
    1 4 -2
    1 -4 -2
    0 4 2
    0 4 2
    0 -4 -2
    0 -4 2
    0 4 -2
    0 -4 2
    -1 4 -2
    1 -4 2
    1 -4 2
    1 4 2
    -2 4 -2
    -2 4 -2
    2 4 2
    2 4 2
    2 -4 2
    3 -4 2
    -3 4 -2
    -3 -4 -2
    -3 -4 -2
    3 4 2
    3 4 2
    -3 4 -2
    -4 -4 -2
    -4 4 -2
    4 -4 2
    -4 4 -2
    -4 -4 -2
    -5 4 -2
    -5 4 -2
    -5 -4 -2
    5 -4 2
    -5 -4 -2
    5 4 2
    6 -4 2
    -6 -4 -2
    -6 4 -2
    -6 4 -2
    -6 -4 -2
    6 4 2
    7 4 2
    7 -4 2
    -7 4 -2
    8 -4 2
    -8 4 -2
    -9 -5 2
    9 -5 -2
    -9 5 2
    -8 5 2
    -8 -5 2
    8 -5 -2
    -7 -5 2
    -7 5 2
    7 -5 -2
    6 -5 -2
    -6 -5 2
    -6 -5 2
    -6 5 2
    -5 -5 2
    -5 -5 2
    -5 5 2
    -5 5 2
    5 5 -2
    5 -5 -2
    -4 -5 2
    4 5 -2
    -4 5 2
    4 -5 -2
    -4 5 2
    -4 -5 2
    -3 5 2
    -3 5 2
    -3 -5 2
    3 5 -2
    3 -5 -2
    -3 -5 2
    -2 -5 2
    2 -5 -2
    -2 5 2
    -2 -5 2
    -1 -5 2
    -1 -5 2
    1 5 -2
    1 -5 -2
    -1 5 2
    -1 5 2
    0 5 -2
    0 -5 2
    0 5 2
    0 -5 2
    0 5 2
    0 -5 -2
    -1 5 -2
    1 -5 2
    -1 5 -2
    1 5 2
    -1 -5 -2
    1 5 2
    1 -5 2
    -2 -5 -2
    -2 5 -2
    -2 5 -2
    2 -5 2
    2 5 2
    2 5 2
    3 -5 2
    -3 -5 -2
    -3 5 -2
    -3 5 -2
    -3 -5 -2
    3 5 2
    3 5 2
    4 5 2
    -4 5 -2
    -4 -5 -2
    4 5 2
    -4 5 -2
    4 -5 2
    -4 -5 -2
    5 -5 2
    -5 5 -2
    -5 -5 -2
    5 5 2
    5 5 2
    -5 5 -2
    -5 -5 -2
    -6 5 -2
    -6 -5 -2
    6 -5 2
    6 5 2
    -6 5 -2
    7 -5 2
    7 5 2
    -7 5 -2
    -7 -5 -2
    -8 5 -2
    8 -5 2
    9 -6 -2
    -9 6 2
    -8 -6 2
    -8 6 2
    8 -6 -2
    7 -6 -2
    -7 -6 2
    -7 6 2
    -6 -6 2
    6 -6 -2
    -6 6 2
    5 -6 -2
    -5 6 2
    5 6 -2
    -5 6 2
    -5 -6 2
    -5 -6 2
    -4 -6 2
    -4 6 2
    4 -6 -2
    4 6 -2
    -4 -6 2
    -4 6 2
    3 -6 -2
    3 6 -2
    -3 -6 2
    -3 6 2
    -3 -6 2
    2 -6 -2
    -2 -6 2
    -2 6 2
    -2 -6 2
    -2 6 2
    2 6 -2
    1 -6 -2
    -1 6 2
    1 6 -2
    -1 6 2
    -1 -6 2
    -1 -6 2
    0 6 2
    0 6 -2
    0 -6 -2
    0 -6 2
    0 6 2
    -1 6 -2
    1 -6 2
    -1 -6 -2
    1 -6 2
    -1 6 -2
    1 6 2
    1 6 2
    2 6 2
    -2 6 -2
    2 -6 2
    -2 -6 -2
    2 6 2
    -2 6 -2
    3 6 2
    3 -6 2
    -3 6 -2
    -3 -6 -2
    3 6 2
    -3 6 -2
    4 -6 2
    -4 -6 -2
    4 6 2
    -4 6 -2
    -4 -6 -2
    4 6 2
    -4 6 -2
    -5 6 -2
    -5 -6 -2
    -5 6 -2
    5 6 2
    -5 -6 -2
    5 6 2
    5 -6 2
    -6 -6 -2
    -6 6 -2
    6 -6 2
    6 6 2
    -6 6 -2
    7 6 2
    7 -6 2
    -7 6 -2
    -7 6 -2
    -7 -6 -2
    8 -6 2
    -8 6 -2
    8 -7 -2
    -8 -7 2
    -8 7 2
    7 -7 -2
    -7 -7 2
    -7 7 2
    -6 -7 2
    6 -7 -2
    -6 7 2
    -5 -7 2
    -5 7 2
    -5 -7 2
    5 -7 -2
    5 7 -2
    -5 7 2
    -4 -7 2
    4 -7 -2
    -4 -7 2
    -4 7 2
    4 7 -2
    3 -7 -2
    3 7 -2
    -3 7 2
    -3 -7 2
    -3 -7 2
    2 7 -2
    -2 -7 2
    -2 7 2
    -2 -7 2
    2 -7 -2
    -2 7 2
    -1 -7 2
    -1 7 2
    -1 7 2
    1 7 -2
    1 -7 -2
    -1 -7 2
    0 -7 -2
    0 7 2
    0 7 -2
    0 7 2
    0 -7 2
    -1 7 -2
    1 -7 2
    1 7 2
    -1 -7 -2
    1 7 2
    -1 7 -2
    1 -7 2
    -2 -7 -2
    -2 7 -2
    2 -7 2
    2 7 2
    -2 7 -2
    2 7 2
    -3 7 -2
    -3 -7 -2
    -3 7 -2
    3 7 2
    3 7 2
    3 -7 2
    4 7 2
    -4 7 -2
    -4 -7 -2
    4 -7 2
    -4 7 -2
    5 -7 2
    5 7 2
    -5 7 -2
    -5 7 -2
    -5 -7 -2
    6 -7 2
    6 7 2
    -6 7 -2
    -6 -7 -2
    -6 7 -2
    -7 7 -2
    7 -7 2
    7 7 2
    -7 7 -2
    -7 -7 -2
    -8 7 -2
    8 -8 -2
    -8 -8 2
    -8 8 2
    -7 8 2
    -7 -8 2
    7 -8 -2
    -6 8 2
    -6 -8 2
    6 -8 -2
    -5 -8 2
    -5 8 2
    5 -8 -2
    5 8 -2
    4 8 -2
    -4 -8 2
    4 -8 -2
    -4 -8 2
    -4 8 2
    -3 -8 2
    3 8 -2
    -3 -8 2
    3 -8 -2
    -3 8 2
    -3 8 2
    -2 -8 2
    2 -8 -2
    2 8 -2
    -2 -8 2
    -2 8 2
    -2 8 2
    -1 8 2
    1 8 -2
    -1 -8 2
    1 -8 -2
    -1 -8 2
    -1 8 2
    0 8 2
    0 8 -2
    0 8 2
    0 -8 2
    0 -8 -2
    -1 8 -2
    1 -8 2
    1 -8 2
    -1 8 -2
    1 8 2
    -1 -8 -2
    -2 -8 -2
    -2 8 -2
    2 8 2
    2 -8 2
    -2 8 -2
    3 -8 2
    3 8 2
    -3 8 -2
    -3 8 -2
    -3 -8 -2
    3 8 2
    4 8 2
    4 -8 2
    -4 -8 -2
    -4 8 -2
    -4 8 -2
    5 -8 2
    -5 8 -2
    5 8 2
    -5 8 -2
    -5 -8 -2
    -6 8 -2
    6 -8 2
    -6 8 -2
    6 8 2
    -6 -8 -2
    -7 8 -2
    -7 8 -2
    -7 -8 -2
    7 -8 2
    -8 8 -2
    8 -9 -2
    -8 -9 2
    -8 9 2
    7 -9 -2
    -7 9 2
    -7 -9 2
    6 -9 -2
    -6 9 2
    -6 -9 2
    -5 -9 2
    5 -9 -2
    5 9 -2
    -5 9 2
    4 -9 -2
    -4 -9 2
    4 9 -2
    -4 9 2
    -4 9 2
    -4 -9 2
    -3 9 2
    -3 9 2
    -3 -9 2
    -3 -9 2
    3 -9 -2
    3 9 -2
    -2 9 2
    -2 9 2
    2 -9 -2
    -2 -9 2
    -2 -9 2
    2 9 -2
    -1 -9 2
    -1 9 2
    -1 -9 2
    1 9 -2
    1 -9 -2
    -1 9 2
    0 9 2
    0 -9 2
    0 9 -2
    0 -9 -2
    0 9 2
    0 -9 2
    1 9 2
    -1 9 -2
    -1 -9 -2
    1 -9 2
    -1 9 -2
    1 9 2
    1 -9 2
    2 -9 2
    -2 -9 -2
    -2 9 -2
    -2 9 -2
    2 9 2
    -3 9 -2
    3 9 2
    -3 9 -2
    3 9 2
    -3 -9 -2
    3 -9 2
    -4 -9 -2
    -4 9 -2
    4 -9 2
    4 9 2
    -4 9 -2
    -5 9 -2
    5 9 2
    5 -9 2
    -5 9 -2
    -5 -9 -2
    -6 9 -2
    6 9 2
    6 -9 2
    -6 -9 -2
    -6 9 -2
    7 -9 2
    -7 9 -2
    -7 9 -2
    -7 -9 -2
    -8 9 -2
    8 -10 -2
    -8 10 2
    -8 -10 2
    -7 10 2
    -7 -10 2
    7 -10 -2
    -6 10 2
    6 -10 -2
    -6 -10 2
    -5 10 2
    -5 10 2
    5 10 -2
    5 -10 -2
    -5 -10 2
    4 10 -2
    -4 10 2
    4 -10 -2
    -4 -10 2
    -4 10 2
    3 -10 -2
    -3 10 2
    -3 10 2
    -3 -10 2
    -3 -10 2
    3 10 -2
    -2 10 2
    2 10 -2
    -2 10 2
    -2 -10 2
    2 -10 -2
    -2 -10 2
    -1 -10 2
    -1 -10 2
    -1 10 2
    1 10 -2
    1 -10 -2
    -1 10 2
    0 10 2
    0 10 -2
    0 -10 -2
    0 10 2
    0 -10 2
    0 -10 2
    -1 10 -2
    1 -10 2
    -1 10 -2
    1 10 2
    -1 -10 -2
    1 10 2
    1 -10 2
    -2 -10 -2
    -2 10 -2
    2 -10 2
    2 10 2
    -2 10 -2
    3 -10 2
    3 10 2
    -3 10 -2
    -3 -10 -2
    -3 10 -2
    -4 10 -2
    -4 10 -2
    -4 -10 -2
    4 10 2
    4 -10 2
    -5 10 -2
    -5 10 -2
    5 10 2
    -5 -10 -2
    5 -10 2
    -6 -10 -2
    -6 10 -2
    6 -10 2
    6 10 2
    -6 10 -2
    -7 10 -2
    -7 10 -2
    -7 -10 -2
    7 -10 2
    -8 10 -2
    8 -11 -2
    -8 -11 2
    -8 11 2
    7 -11 -2
    -7 11 2
    -6 11 2
    6 -11 -2
    -6 -11 2
    -5 11 2
    5 -11 -2
    5 11 -2
    -5 -11 2
    -5 11 2
    -4 -11 2
    4 11 -2
    -4 11 2
    -4 11 2
    4 -11 -2
    -3 11 2
    3 11 -2
    -3 11 2
    3 -11 -2
    -3 -11 2
    -2 11 2
    2 11 -2
    2 -11 -2
    -2 -11 2
    -2 11 2
    -2 -11 2
    -1 11 2
    1 11 -2
    -1 -11 2
    -1 11 2
    -1 -11 2
    1 -11 -2
    0 -11 2
    0 -11 2
    0 11 2
    0 11 2
    0 11 -2
    0 -11 -2
    1 -11 2
    -1 11 -2
    1 -11 2
    -1 -11 -2
    1 11 2
    -1 11 -2
    1 11 2
    -2 11 -2
    -2 -11 -2
    2 -11 2
    -2 11 -2
    2 11 2
    3 -11 2
    -3 11 -2
    -3 -11 -2
    -3 11 -2
    3 11 2
    4 11 2
    4 -11 2
    -4 11 -2
    -4 11 -2
    -4 -11 -2
    5 -11 2
    -5 -11 -2
    -5 11 -2
    5 11 2
    -5 11 -2
    6 11 2
    -6 -11 -2
    6 -11 2
    -6 11 -2
    -6 11 -2
    -7 -11 -2
    7 -11 2
    -7 11 -2
    -8 11 -2
    -8 -12 2
    -8 12 2
    8 -12 -2
    -7 -12 2
    7 -12 -2
    -7 12 2
    -6 12 2
    6 -12 -2
    -6 -12 2
    -5 -12 2
    5 -12 -2
    5 12 -2
    -5 12 2
    -5 12 2
    -4 -12 2
    4 -12 -2
    4 12 -2
    -4 12 2
    -4 12 2
    -3 12 2
    3 12 -2
    3 -12 -2
    -3 -12 2
    -3 12 2
    2 -12 -2
    -2 12 2
    -2 -12 2
    -2 12 2
    2 12 -2
    -2 -12 2
    -1 12 2
    1 -12 -2
    -1 -12 2
    1 12 -2
    -1 -12 2
    -1 12 2
    0 12 2
    0 -12 -2
    0 12 2
    0 -12 2
    0 -12 2
    0 12 -2
    -1 12 -2
    1 -12 2
    1 12 2
    1 -12 2
    -1 -12 -2
    -1 12 -2
    1 12 2
    2 -12 2
    -2 -12 -2
    -2 12 -2
    -2 12 -2
    2 12 2
    -3 12 -2
    3 12 2
    -3 -12 -2
    -3 12 -2
    3 -12 2
    -4 12 -2
    -4 -12 -2
    -4 12 -2
    4 -12 2
    4 12 2
    -5 12 -2
    5 12 2
    5 -12 2
    -5 12 -2
    -5 -12 -2
    -6 -12 -2
    6 12 2
    -6 12 -2
    -6 12 -2
    6 -12 2
    -7 12 -2
    -7 12 -2
    7 -12 2
    -7 -12 -2
    -8 12 -2
    8 -13 -2
    -8 -13 2
    -8 13 2
    -7 13 2
    -7 -13 2
    7 -13 -2
    6 -13 -2
    -6 13 2
    -6 -13 2
    5 -13 -2
    -5 13 2
    -5 -13 2
    5 13 -2
    -5 13 2
    -4 13 2
    -4 13 2
    4 13 -2
    -4 -13 2
    4 -13 -2
    3 -13 -2
    -3 13 2
    -3 13 2
    -3 -13 2
    3 13 -2
    -2 13 2
    -2 -13 2
    -2 13 2
    -2 -13 2
    2 -13 -2
    2 13 -2
    -1 13 2
    1 13 -2
    1 -13 -2
    -1 13 2
    -1 -13 2
    -1 -13 2
    0 13 2
    0 13 -2
    0 -13 -2
    0 -13 2
    0 13 2
    0 -13 2
    -1 -13 -2
    -1 13 -2
    -1 13 -2
    1 13 2
    1 -13 2
    1 -13 2
    1 13 2
    -2 -13 -2
    -2 13 -2
    2 -13 2
    2 13 2
    -2 13 -2
    -3 13 -2
    3 -13 2
    3 13 2
    -3 13 -2
    -3 -13 -2
    -4 -13 -2
    4 13 2
    -4 13 -2
    4 -13 2
    -4 13 -2
    -5 -13 -2
    5 -13 2
    -5 13 -2
    -5 13 -2
    5 13 2
    6 -13 2
    -6 -13 -2
    -6 13 -2
    -6 13 -2
    6 13 2
    -7 -13 -2
    7 -13 2
    -7 13 -2
    -7 13 -2
    7 -13 2
    -8 13 -2
    -8 14 2
    8 -14 -2
    -8 -14 2
    -7 -14 2
    -7 14 2
    7 -14 -2
    6 -14 -2
    -6 -14 2
    -6 14 2
    5 14 -2
    -5 -14 2
    -5 14 2
    5 -14 -2
    -5 14 2
    4 -14 -2
    4 14 -2
    -4 -14 2
    -4 14 2
    -4 14 2
    -3 14 2
    -3 14 2
    3 -14 -2
    -3 -14 2
    3 14 -2
    -2 14 2
    2 -14 -2
    -2 14 2
    -2 -14 2
    2 14 -2
    -1 -14 2
    -1 14 2
    -1 -14 2
    1 -14 -2
    1 14 -2
    -1 14 2
    0 14 2
    0 14 2
    0 -14 2
    0 -14 -2
    0 14 -2
    0 -14 2
    1 14 2
    -1 14 -2
    1 14 2
    1 -14 2
    -1 14 -2
    -1 -14 -2
    1 -14 2
    -2 14 -2
    -2 -14 -2
    -2 14 -2
    2 14 2
    2 -14 2
    3 14 2
    -3 -14 -2
    -3 14 -2
    3 -14 2
    -3 14 -2
    -4 -14 -2
    -4 14 -2
    -4 14 -2
    4 -14 2
    4 14 2
    -5 -14 -2
    5 -14 2
    -5 14 -2
    -5 14 -2
    5 14 2
    -6 -14 -2
    -6 14 -2
    6 14 2
    -6 14 -2
    6 -14 2
    7 -14 2
    -7 -14 -2
    -7 14 -2
    -7 14 -2
    -8 -15 2
    8 -15 -2
    7 -15 -2
    -7 -15 2
    -7 15 2
    -6 -15 2
    -6 15 2
    6 -15 -2
    -5 -15 2
    5 -15 -2
    5 15 -2
    -5 15 2
    -5 15 2
    -4 15 2
    -4 15 2
    4 -15 -2
    4 15 -2
    -4 -15 2
    3 -15 -2
    -3 -15 2
    -3 15 2
    -3 15 2
    3 15 -2
    2 15 -2
    -2 15 2
    -2 15 2
    -2 -15 2
    2 -15 -2
    1 15 -2
    -1 -15 2
    -1 15 2
    -1 15 2
    -1 -15 2
    1 -15 -2
    0 -15 2
    0 15 -2
    0 -15 2
    0 15 2
    0 -15 -2
    0 15 2
    -1 -15 -2
    1 15 2
    1 -15 2
    -1 15 -2
    2 -15 2
    -2 -15 -2
    2 -15 2
    -2 15 -2
    -2 15 -2
    2 15 2
    -3 15 -2
    -3 -15 -2
    -3 15 -2
    3 -15 2
    3 15 2
    4 -15 2
    4 15 2
    -4 15 -2
    -4 15 -2
    -4 -15 -2
    5 15 2
    -5 -15 -2
    -5 15 -2
    -5 15 -2
    5 -15 2
    6 -15 2
    -6 -15 -2
    6 15 2
    -6 15 -2
    -6 15 -2
    7 -15 2
    -7 -15 -2
    -7 15 -2
    -7 15 -2
    -8 -16 2
    8 -16 -2
    -7 16 2
    7 -16 -2
    -7 -16 2
    -6 -16 2
    -6 16 2
    5 16 -2
    -5 16 2
    -5 16 2
    -5 -16 2
    4 16 -2
    -4 16 2
    -4 -16 2
    -4 16 2
    4 -16 -2
    3 16 -2
    -3 16 2
    3 -16 -2
    -3 16 2
    -3 -16 2
    -2 -16 2
    2 -16 -2
    -2 16 2
    2 16 -2
    -2 16 2
    -1 -16 2
    1 16 -2
    -1 16 2
    -1 16 2
    -1 -16 2
    1 -16 -2
    0 -16 -2
    0 -16 2
    0 16 2
    0 16 2
    0 -16 2
    0 16 -2
    1 -16 2
    1 -16 2
    -1 16 -2
    -1 -16 -2
    1 16 2
    -2 16 -2
    -2 -16 -2
    2 -16 2
    2 16 2
    2 -16 2
    -2 16 -2
    -3 16 -2
    3 16 2
    -3 16 -2
    -3 -16 -2
    3 -16 2
    4 16 2
    -4 -16 -2
    4 -16 2
    -4 16 -2
    -4 16 -2
    -5 16 -2
    5 16 2
    5 -16 2
    -5 16 -2
    -5 -16 -2
    6 16 2
    -6 -16 -2
    -6 16 -2
    6 -16 2
    -6 16 -2
    7 -16 2
    -7 -16 -2
    -7 16 -2
    -7 16 -2
    -7 -17 2
    7 -17 -2
    -7 17 2
    -6 17 2
    -6 -17 2
    6 -17 -2
    -5 17 2
    -5 -17 2
    -5 17 2
    5 -17 -2
    5 17 -2
    -4 -17 2
    -4 17 2
    4 17 -2
    4 -17 -2
    -4 17 2
    -3 -17 2
    3 17 -2
    -3 17 2
    3 -17 -2
    -3 17 2
    -2 -17 2
    -2 17 2
    2 -17 -2
    -2 17 2
    2 17 -2
    1 17 -2
    -1 17 2
    -1 17 2
    1 -17 -2
    -1 -17 2
    0 -17 2
    0 -17 -2
    0 -17 2
    0 17 2
    0 17 -2
    0 17 2
    1 17 2
    -1 -17 -2
    1 -17 2
    -1 17 -2
    -2 -17 -2
    -2 17 -2
    2 17 2
    2 -17 2
    2 -17 2
    -2 17 -2
    -3 17 -2
    -3 -17 -2
    -3 17 -2
    3 17 2
    3 -17 2
    -4 17 -2
    4 -17 2
    -4 -17 -2
    -4 17 -2
    4 17 2
    -5 17 -2
    5 17 2
    -5 -17 -2
    5 -17 2
    -5 17 -2
    -6 17 -2
    6 -17 2
    6 -17 2
    -6 -17 -2
    6 17 2
    -6 17 -2
    -7 -17 -2
    -7 17 -2
    7 -17 2
    -7 17 -2
    -7 -18 2
    -7 18 2
    7 -18 -2
    6 -18 -2
    -6 18 2
    -6 -18 2
    5 18 -2
    5 -18 -2
    -5 18 2
    -5 -18 2
    -5 18 2
    -4 18 2
    4 -18 -2
    -4 18 2
    -4 -18 2
    4 18 -2
    -3 -18 2
    3 -18 -2
    -3 18 2
    -3 18 2
    3 18 -2
    -2 18 2
    2 18 -2
    2 -18 -2
    -2 18 2
    -2 -18 2
    -1 18 2
    -1 -18 2
    -1 18 2
    1 -18 -2
    1 18 -2
    0 -18 2
    0 18 -2
    0 -18 -2
    0 18 2
    0 -18 2
    0 18 2
    -1 18 -2
    1 18 2
    -1 -18 -2
    1 -18 2
    -2 -18 -2
    -2 18 -2
    2 -18 2
    2 18 2
    -2 18 -2
    2 -18 2
    3 -18 2
    -3 18 -2
    -3 18 -2
    3 18 2
    -3 -18 -2
    3 -18 2
    4 -18 2
    -4 -18 -2
    -4 18 -2
    4 18 2
    -4 18 -2
    -5 -18 -2
    5 -18 2
    -5 18 -2
    -5 18 -2
    5 18 2
    -6 18 -2
    6 -18 2
    -6 18 -2
    6 -18 2
    -6 -18 -2
    6 18 2
    -7 18 -2
    -7 18 -2
    -7 -18 -2
    -7 19 2
    7 -19 -2
    -7 -19 2
    -6 19 2
    -6 -19 2
    6 -19 -2
    5 -19 -2
    -5 19 2
    5 19 -2
    -5 -19 2
    -5 19 2
    4 19 -2
    -4 -19 2
    4 -19 -2
    -4 19 2
    -4 19 2
    3 19 -2
    -3 19 2
    -3 19 2
    -3 -19 2
    3 -19 -2
    -2 -19 2
    2 -19 -2
    -2 19 2
    -2 19 2
    2 19 -2
    -1 19 2
    1 -19 -2
    -1 -19 2
    -1 19 2
    1 19 -2
    0 -19 -2
    0 19 2
    0 19 -2
    0 -19 2
    0 -19 2
    -1 -19 -2
    -1 19 -2
    1 19 2
    1 -19 2
    -2 19 -2
    -2 -19 -2
    2 -19 2
    2 -19 2
    2 19 2
    -2 19 -2
    3 19 2
    -3 19 -2
    -3 19 -2
    3 -19 2
    3 -19 2
    -3 -19 -2
    4 19 2
    4 -19 2
    4 -19 2
    -4 19 -2
    -4 19 -2
    5 19 2
    -5 19 -2
    -5 -19 -2
    -5 19 -2
    5 -19 2
    5 -19 2
    -6 19 -2
    -6 19 -2
    -6 -19 -2
    6 19 2
    6 -19 2
    6 -19 2
    -7 -19 -2
    -7 19 -2
    -7 19 -2
    -7 20 2
    -7 -20 2
    7 -20 -2
    6 -20 -2
    -6 20 2
    -6 -20 2
    5 20 -2
    -5 -20 2
    -5 20 2
    5 -20 -2
    -5 20 2
    -4 -20 2
    -4 20 2
    4 20 -2
    -4 20 2
    4 -20 -2
    3 -20 -2
    -3 -20 2
    -3 20 2
    -3 20 2
    3 20 -2
    -2 20 2
    -2 20 2
    2 20 -2
    -2 -20 2
    2 -20 -2
    1 20 -2
    -1 20 2
    -1 -20 2
    1 -20 -2
    -1 20 2
    0 -20 2
    0 -20 -2
    0 20 -2
    0 20 2
    1 -20 2
    1 20 2
    -1 20 -2
    -1 -20 -2
    -2 20 -2
    2 20 2
    -2 -20 -2
    2 -20 2
    3 -20 2
    -3 20 -2
    3 20 2
    -3 20 -2
    -3 -20 -2
    3 -20 2
    -4 20 -2
    4 20 2
    4 -20 2
    4 -20 2
    -4 20 -2
    -4 -20 -2
    5 20 2
    5 -20 2
    -5 20 -2
    -5 -20 -2
    -5 20 -2
    5 -20 2
    6 -20 2
    -6 20 -2
    -6 -20 -2
    -6 20 -2
    6 20 2
    -7 -20 -2
    -7 20 -2
    7 -21 -2
    -7 -21 2
    6 -21 -2
    -6 21 2
    -6 -21 2
    5 -21 -2
    -5 -21 2
    -5 21 2
    5 21 -2
    -5 21 2
    -4 -21 2
    4 21 -2
    4 -21 -2
    -4 21 2
    -4 21 2
    3 21 -2
    -3 -21 2
    3 -21 -2
    -3 21 2
    -3 21 2
    -2 21 2
    -2 -21 2
    2 -21 -2
    2 21 -2
    -2 21 2
    -1 21 2
    -1 -21 2
    1 21 -2
    1 -21 -2
    0 -21 2
    0 21 2
    0 21 -2
    0 -21 -2
    1 21 2
    -1 21 -2
    1 -21 2
    -1 -21 -2
    1 -21 2
    -2 21 -2
    -2 -21 -2
    2 -21 2
    2 -21 2
    2 21 2
    -3 -21 -2
    -3 21 -2
    3 21 2
    3 -21 2
    3 -21 2
    -3 21 -2
    -4 21 -2
    4 -21 2
    -4 21 -2
    4 21 2
    4 -21 2
    -4 -21 -2
    -5 21 -2
    -5 -21 -2
    5 -21 2
    5 -21 2
    -5 21 -2
    5 21 2
    6 21 2
    -6 21 -2
    -6 -21 -2
    6 -21 2
    -6 21 -2
    -7 -21 -2
    -7 21 -2
    -6 22 2
    6 -22 -2
    -6 -22 2
    5 -22 -2
    5 22 -2
    -5 22 2
    -5 -22 2
    -5 22 2
    -4 22 2
    -4 22 2
    4 22 -2
    -4 -22 2
    4 -22 -2
    3 -22 -2
    3 22 -2
    -3 22 2
    -3 -22 2
    -3 22 2
    -2 22 2
    -2 22 2
    2 -22 -2
    -2 -22 2
    2 22 -2
    -1 22 2
    -1 -22 2
    1 -22 -2
    1 22 -2
    0 -22 -2
    0 22 2
    0 -22 2
    0 22 -2
    1 22 2
    1 -22 2
    1 -22 2
    -1 22 -2
    -1 -22 -2
    2 22 2
    -2 -22 -2
    -2 22 -2
    2 -22 2
    2 -22 2
    -3 -22 -2
    3 22 2
    -3 22 -2
    3 -22 2
    3 -22 2
    -3 22 -2
    -4 22 -2
    4 22 2
    4 -22 2
    -4 -22 -2
    -4 22 -2
    4 -22 2
    -5 -22 -2
    5 -22 2
    -5 22 -2
    -5 22 -2
    5 22 2
    5 -22 2
    -6 22 -2
    6 -22 2
    6 22 2
    -6 -22 -2
    -6 22 -2
    6 -23 -2
    -6 23 2
    -6 -23 2
    -5 23 2
    -5 23 2
    5 23 -2
    -5 -23 2
    5 -23 -2
    -4 23 2
    -4 -23 2
    4 -23 -2
    -4 23 2
    4 23 -2
    -3 23 2
    -3 23 2
    3 23 -2
    3 -23 -2
    -3 -23 2
    -2 23 2
    2 -23 -2
    2 23 -2
    -2 -23 2
    -2 23 2
    -1 23 2
    -1 -23 2
    1 23 -2
    1 -23 -2
    0 -23 2
    0 -23 -2
    0 23 -2
    0 23 2
    1 -23 2
    -1 -23 -2
    1 23 2
    -1 23 -2
    2 -23 2
    2 -23 2
    -2 -23 -2
    2 23 2
    -2 23 -2
    -3 -23 -2
    3 -23 2
    3 23 2
    -3 23 -2
    -4 23 -2
    4 -23 2
    -4 23 -2
    4 -23 2
    -4 -23 -2
    4 23 2
    -5 23 -2
    -5 23 -2
    5 23 2
    -5 -23 -2
    5 -23 2
    5 -23 2
    6 -23 2
    6 23 2
    -6 -23 -2
    -6 23 -2
    6 -24 -2
    -6 -24 2
    -6 24 2
    5 24 -2
    -5 -24 2
    5 -24 -2
    -5 24 2
    -5 24 2
    4 -24 -2
    -4 -24 2
    4 24 -2
    -4 24 2
    -4 24 2
    3 -24 -2
    -3 24 2
    3 24 -2
    -3 -24 2
    -3 24 2
    2 -24 -2
    -2 24 2
    2 24 -2
    -2 -24 2
    -1 -24 2
    1 24 -2
    1 -24 -2
    -1 24 2
    0 24 2
    0 -24 -2
    0 24 -2
    0 -24 2
    1 -24 2
    -1 -24 -2
    -1 24 -2
    1 24 2
    2 24 2
    2 -24 2
    -2 24 -2
    2 -24 2
    -2 -24 -2
    3 -24 2
    3 -24 2
    -3 24 -2
    3 24 2
    -3 -24 -2
    -4 24 -2
    -4 -24 -2
    4 -24 2
    4 24 2
    5 24 2
    -5 -24 -2
    -5 24 -2
    5 -24 2
    6 24 2
    -6 24 -2
    -6 -24 -2
    6 -24 2
    6 -25 -2
    -6 25 2
    -5 25 2
    5 -25 -2
    5 25 -2
    -5 -25 2
    -5 25 2
    -4 25 2
    4 25 -2
    -4 -25 2
    4 -25 -2
    -4 25 2
    -3 25 2
    3 -25 -2
    -3 25 2
    3 25 -2
    -3 -25 2
    2 -25 -2
    -2 -25 2
    2 25 -2
    -2 25 2
    -1 25 2
    1 25 -2
    1 -25 -2
    -1 -25 2
    0 -25 -2
    0 -25 2
    0 25 2
    0 25 -2
    1 -25 2
    -1 25 -2
    -1 -25 -2
    1 25 2
    2 25 2
    2 -25 2
    -2 25 -2
    -2 -25 -2
    -3 25 -2
    -3 -25 -2
    3 -25 2
    3 25 2
    4 25 2
    4 -25 2
    -4 25 -2
    4 -25 2
    -4 -25 -2
    5 25 2
    -5 -25 -2
    -5 25 -2
    5 -25 2
    -6 25 -2
    6 -25 2
    -6 -25 -2
    6 25 2
    5 -26 -2
    -5 26 2
    -5 26 2
    -5 -26 2
    4 -26 -2
    4 26 -2
    -4 -26 2
    -4 26 2
    -4 26 2
    -3 26 2
    -3 -26 2
    3 -26 -2
    3 26 -2
    -2 26 2
    -2 -26 2
    2 -26 -2
    2 26 -2
    1 -26 -2
    -1 -26 2
    1 26 -2
    -1 26 2
    0 -26 2
    0 -26 -2
    0 26 2
    0 26 -2
    1 26 2
    -1 26 -2
    1 -26 2
    -1 -26 -2
    -2 26 -2
    2 -26 2
    2 26 2
    -2 -26 -2
    3 -26 2
    -3 26 -2
    3 26 2
    -3 -26 -2
    -4 -26 -2
    4 -26 2
    4 -26 2
    -4 26 -2
    5 26 2
    5 -26 2
    5 -26 2
    -5 -26 -2
    -5 26 -2
    -5 27 2
    -5 27 2
    -5 -27 2
    5 -27 -2
    -4 27 2
    -4 27 2
    -4 -27 2
    4 -27 -2
    4 27 -2
    -3 27 2
    3 27 -2
    -3 -27 2
    3 -27 -2
    2 27 -2
    -2 -27 2
    2 -27 -2
    -2 27 2
    1 -27 -2
    1 27 -2
    -1 -27 2
    -1 27 2
    0 -27 2
    0 -27 -2
    0 27 2
    0 27 -2
    1 -27 2
    -1 -27 -2
    -1 27 -2
    1 27 2
    -2 -27 -2
    2 -27 2
    2 27 2
    -2 27 -2
    3 -27 2
    3 -27 2
    -3 -27 -2
    -3 27 -2
    3 27 2
    4 -27 2
    -4 -27 -2
    4 27 2
    -4 27 -2
    4 -27 2
    5 -27 2
    5 27 2
    -5 27 -2
    -5 -27 -2
    5 -27 2
    -5 28 2
    -5 28 2
    -4 -28 2
    4 28 -2
    4 -28 -2
    -4 28 2
    -3 28 2
    -3 -28 2
    3 28 -2
    3 -28 -2
    -2 28 2
    2 -28 -2
    -2 -28 2
    2 28 -2
    -1 -28 2
    -1 28 2
    1 -28 -2
    1 28 -2
    0 -28 -2
    0 28 -2
    0 28 2
    0 -28 2
    1 28 2
    1 -28 2
    -1 28 -2
    -1 -28 -2
    -2 28 -2
    2 -28 2
    2 28 2
    -2 -28 -2
    -3 28 -2
    3 -28 2
    -3 -28 -2
    3 28 2
    4 -28 2
    4 28 2
    4 -28 2
    -4 28 -2
    -4 -28 -2
    5 -28 2
    5 28 2
    5 -28 2
    -5 -28 -2
    4 -29 -2
    -4 29 2
    4 29 -2
    -4 -29 2
    3 -29 -2
    -3 29 2
    -3 -29 2
    3 29 -2
    -2 -29 2
    2 29 -2
    -2 29 2
    2 -29 -2
    -1 -29 2
    1 -29 -2
    -1 29 2
    1 29 -2
    0 -29 2
    0 -29 -2
    0 29 -2
    0 29 2
    -1 -29 -2
    1 29 2
    1 -29 2
    -1 29 -2
    -2 29 -2
    -2 -29 -2
    2 -29 2
    2 29 2
    3 29 2
    -3 29 -2
    3 -29 2
    -3 -29 -2
    -4 29 -2
    -4 -29 -2
    4 -29 2
    4 29 2
    -4 30 2
    4 30 -2
    3 -30 -2
    3 30 -2
    -3 30 2
    -3 -30 2
    2 30 -2
    -2 -30 2
    -2 30 2
    2 -30 -2
    1 -30 -2
    1 30 -2
    -1 30 2
    -1 -30 2
    0 30 2
    0 -30 -2
    0 -30 2
    0 30 -2
    -1 -30 -2
    1 -30 2
    -1 30 -2
    1 30 2
    2 30 2
    -2 -30 -2
    -2 30 -2
    2 -30 2
    3 -30 2
    -3 30 -2
    3 30 2
    -3 -30 -2
    4 -30 2
    3 -31 -2
    -3 -31 2
    3 31 -2
    -3 31 2
    -2 31 2
    -2 -31 2
    2 -31 -2
    2 31 -2
    -1 -31 2
    1 31 -2
    1 -31 -2
    -1 31 2
    0 31 2
    0 -31 -2
    0 31 -2
    0 -31 2
    -1 -31 -2
    1 31 2
    1 -31 2
    -1 31 -2
    2 31 2
    -2 31 -2
    2 -31 2
    -2 -31 -2
    3 -31 2
    3 31 2
    -3 -31 -2
    -2 -32 2
    -2 32 2
    2 32 -2
    1 -32 -2
    1 32 -2
    -1 -32 2
    -1 32 2
    0 32 -2
    0 -32 -2
    0 -32 2
    0 32 2
    1 32 2
    -1 32 -2
    -1 -32 -2
    1 -32 2
    2 32 2
    -2 -32 -2
    2 -32 2
    9 0 -3
    -8 0 3
    -8 0 3
    8 0 -3
    -7 0 3
    -7 0 3
    -7 0 3
    -6 0 3
    -6 0 3
    -5 0 3
    -5 0 3
    -5 0 3
    -4 0 3
    -4 0 3
    -4 0 3
    -3 0 3
    -3 0 3
    -3 0 3
    -2 0 3
    -1 0 3
    -1 0 3
    0 0 -3
    0 0 3
    0 0 3
    -1 0 -3
    -1 0 -3
    1 0 3
    2 0 3
    -2 0 -3
    -2 0 -3
    -3 0 -3
    3 0 3
    -3 0 -3
    -3 0 -3
    -4 0 -3
    -4 0 -3
    -4 0 -3
    4 0 3
    -5 0 -3
    -5 0 -3
    -5 0 -3
    5 0 3
    -5 0 -3
    -6 0 -3
    -6 0 -3
    6 0 3
    -6 0 -3
    6 0 3
    -6 0 -3
    -7 0 -3
    -7 0 -3
    7 0 3
    9 -1 -3
    -8 1 3
    8 1 -3
    -8 1 3
    -8 -1 3
    -7 1 3
    -7 -1 3
    -7 1 3
    7 -1 -3
    -7 1 3
    -7 -1 3
    -7 -1 3
    -6 -1 3
    -6 1 3
    -6 -1 3
    -6 -1 3
    -6 1 3
    -5 -1 3
    -5 -1 3
    -5 1 3
    -5 -1 3
    -5 1 3
    -5 1 3
    -4 -1 3
    -4 -1 3
    -4 1 3
    -4 1 3
    -4 -1 3
    -4 1 3
    -3 1 3
    -3 -1 3
    -3 1 3
    -3 1 3
    -3 -1 3
    -3 -1 3
    -2 1 3
    -2 1 3
    -2 -1 3
    2 1 -3
    -2 1 3
    -2 -1 3
    -1 -1 3
    -1 1 3
    -1 1 3
    -1 -1 3
    0 1 -3
    0 -1 -3
    0 -1 -3
    0 1 3
    0 1 3
    0 -1 3
    0 -1 3
    -1 -1 -3
    1 1 3
    1 -1 3
    1 -1 3
    -1 -1 -3
    -1 1 -3
    2 1 3
    2 -1 3
    -2 1 -3
    -2 -1 -3
    -2 1 -3
    -2 -1 -3
    -3 -1 -3
    -3 1 -3
    -3 -1 -3
    3 -1 3
    -3 1 -3
    -3 1 -3
    -3 -1 -3
    3 1 3
    -3 -1 -3
    -5 1 -3
    -5 -1 -3
    5 -1 3
    -5 1 -3
    -5 -1 -3
    5 1 3
    -5 1 -3
    -5 -1 -3
    -6 1 -3
    -6 1 -3
    6 -1 3
    -6 1 -3
    -6 -1 -3
    6 1 3
    6 -1 3
    -6 -1 -3
    -6 1 -3
    -6 -1 -3
    -7 1 -3
    -7 -1 -3
    7 -1 3
    -7 1 -3
    -9 -2 3
    9 -2 -3
    -8 2 3
    -8 -2 3
    -8 2 3
    8 -2 -3
    -7 2 3
    -7 -2 3
    -7 -2 3
    7 -2 -3
    -6 -2 3
    -6 -2 3
    6 -2 -3
    -6 2 3
    -5 2 3
    -5 -2 3
    -5 -2 3
    -5 -2 3
    -5 2 3
    5 2 -3
    -5 2 3
    -4 2 3
    -4 -2 3
    -4 2 3
    4 2 -3
    -4 -2 3
    -4 2 3
    -3 2 3
    -3 2 3
    3 2 -3
    -3 -2 3
    -3 2 3
    -3 -2 3
    -2 2 3
    -2 -2 3
    -2 -2 3
    -2 2 3
    -2 2 3
    2 2 -3
    1 2 -3
    -1 2 3
    -1 2 3
    1 -2 -3
    -1 -2 3
    -1 -2 3
    0 -2 3
    0 -2 3
    0 2 -3
    0 -2 -3
    0 2 3
    -1 2 -3
    -1 -2 -3
    1 2 3
    1 -2 3
    -1 -2 -3
    1 -2 3
    -2 2 -3
    2 -2 3
    -2 -2 -3
    2 2 3
    -2 -2 -3
    3 -2 3
    -3 2 -3
    -3 -2 -3
    3 -2 3
    -3 2 -3
    -3 2 -3
    -3 -2 -3
    -4 2 -3
    -4 -2 -3
    -4 -2 -3
    -4 2 -3
    4 2 3
    4 -2 3
    -5 -2 -3
    -5 -2 -3
    -5 2 -3
    5 2 3
    -5 2 -3
    -5 -2 -3
    5 -2 3
    -6 -2 -3
    -6 -2 -3
    6 -2 3
    6 -2 3
    -6 2 -3
    -6 2 -3
    6 2 3
    -6 -2 -3
    -7 2 -3
    -7 2 -3
    7 -2 3
    8 -2 3
    -9 -3 3
    9 -3 -3
    -8 3 3
    -8 -3 3
    -8 3 3
    8 -3 -3
    7 -3 -3
    -7 -3 3
    -7 3 3
    -6 -3 3
    -6 -3 3
    -6 3 3
    6 -3 -3
    -6 3 3
    5 -3 -3
    -5 3 3
    -5 -3 3
    -5 3 3
    -5 -3 3
    5 3 -3
    -5 -3 3
    -5 3 3
    4 3 -3
    -4 3 3
    -4 -3 3
    -4 3 3
    4 -3 -3
    -4 -3 3
    -4 -3 3
    -4 3 3
    -3 3 3
    3 3 -3
    -3 3 3
    3 -3 -3
    -3 -3 3
    -3 3 3
    -3 -3 3
    2 -3 -3
    -2 3 3
    -2 3 3
    -1 -3 3
    1 -3 -3
    0 -3 3
    0 3 3
    0 3 3
    0 -3 3
    1 3 3
    1 3 3
    1 -3 3
    -1 -3 -3
    -1 3 -3
    1 -3 3
    -2 -3 -3
    -2 -3 -3
    2 -3 3
    -2 3 -3
    2 3 3
    -2 3 -3
    2 -3 3
    3 3 3
    -3 3 -3
    -3 3 -3
    3 -3 3
    -3 -3 -3
    4 3 3
    -4 3 -3
    4 -3 3
    -4 -3 -3
    -4 -3 -3
    -4 3 -3
    -4 -3 -3
    -5 3 -3
    5 -3 3
    -5 -3 -3
    5 3 3
    -5 -3 -3
    -5 3 -3
    -5 -3 -3
    -6 3 -3
    6 -3 3
    -6 -3 -3
    6 -3 3
    -6 3 -3
    -7 3 -3
    7 -3 3
    7 3 3
    -7 3 -3
    -9 4 3
    -9 -4 3
    9 -4 -3
    8 -4 -3
    -8 -4 3
    -8 4 3
    -7 -4 3
    7 -4 -3
    -7 4 3
    -6 4 3
    -6 -4 3
    6 -4 -3
    -5 -4 3
    -5 -4 3
    -5 4 3
    5 4 -3
    -5 4 3
    -4 4 3
    -4 -4 3
    -4 -4 3
    4 4 -3
    -4 4 3
    3 4 -3
    -3 4 3
    -3 -4 3
    -3 4 3
    3 -4 -3
    -3 -4 3
    -2 4 3
    -2 -4 3
    -2 -4 3
    2 -4 -3
    2 4 -3
    -2 4 3
    -1 4 3
    0 -4 3
    0 4 3
    0 4 -3
    0 4 3
    0 -4 3
    -1 -4 -3
    -1 4 -3
    1 4 3
    1 4 3
    1 -4 3
    1 -4 3
    -2 4 -3
    -2 -4 -3
    2 -4 3
    2 4 3
    2 4 3
    -2 4 -3
    2 -4 3
    3 -4 3
    3 4 3
    -3 4 -3
    -3 4 -3
    -4 4 -3
    -4 4 -3
    4 4 3
    4 -4 3
    -4 -4 -3
    -5 4 -3
    -5 4 -3
    -5 -4 -3
    5 -4 3
    6 4 3
    6 -4 3
    -6 -4 -3
    -6 4 -3
    -6 4 -3
    6 -4 3
    7 -4 3
    7 4 3
    -7 4 -3
    -7 4 -3
    -9 -5 3
    9 -5 -3
    -9 5 3
    8 -5 -3
    -8 -5 3
    -8 5 3
    -7 -5 3
    -7 5 3
    7 -5 -3
    -6 -5 3
    -6 5 3
    6 -5 -3
    -6 -5 3
    5 5 -3
    -5 -5 3
    -5 5 3
    -5 -5 3
    5 -5 -3
    -5 5 3
    4 -5 -3
    -4 -5 3
    -4 5 3
    -4 5 3
    4 5 -3
    -4 -5 3
    3 5 -3
    -3 5 3
    -3 -5 3
    -3 5 3
    3 -5 -3
    -3 -5 3
    -2 5 3
    -2 -5 3
    -2 5 3
    2 5 -3
    -2 -5 3
    2 -5 -3
    -1 -5 3
    -1 5 3
    1 -5 -3
    1 5 -3
    -1 -5 3
    0 -5 3
    0 5 -3
    0 -5 -3
    0 5 3
    0 -5 3
    0 5 3
    2 -5 3
    2 5 3
    -2 5 -3
    2 -5 3
    -2 5 -3
    2 5 3
    -3 5 -3
    3 -5 3
    -3 5 -3
    3 5 3
    3 5 3
    4 5 3
    -4 5 -3
    -4 -5 -3
    -4 5 -3
    4 -5 3
    4 5 3
    -5 5 -3
    -5 -5 -3
    5 5 3
    5 5 3
    -5 5 -3
    5 -5 3
    -6 5 -3
    6 -5 3
    6 -5 3
    -6 -5 -3
    6 5 3
    -6 5 -3
    -7 5 -3
    7 -5 3
    7 5 3
    -7 5 -3
    9 -6 -3
    -9 6 3
    -8 6 3
    8 -6 -3
    -8 -6 3
    -7 -6 3
    -7 6 3
    7 -6 -3
    -6 6 3
    -6 -6 3
    6 -6 -3
    -5 6 3
    -5 -6 3
    5 -6 -3
    -5 6 3
    -5 -6 3
    5 6 -3
    -4 -6 3
    -4 6 3
    4 -6 -3
    -4 -6 3
    -4 6 3
    4 6 -3
    3 -6 -3
    3 6 -3
    -3 -6 3
    -3 6 3
    -3 -6 3
    -3 6 3
    -2 6 3
    -2 6 3
    -2 -6 3
    -2 -6 3
    2 6 -3
    2 -6 -3
    -1 -6 3
    -1 6 3
    -1 -6 3
    -1 6 3
    1 6 -3
    1 -6 -3
    0 -6 -3
    0 -6 3
    0 -6 3
    0 6 3
    0 6 3
    0 6 -3
    1 -6 3
    1 -6 3
    1 6 3
    -1 6 -3
    1 6 3
    -1 -6 -3
    2 -6 3
    -2 6 -3
    2 6 3
    -2 6 -3
    2 -6 3
    2 6 3
    3 -6 3
    -3 6 -3
    -3 -6 -3
    -3 6 -3
    3 6 3
    3 6 3
    -4 -6 -3
    4 6 3
    -4 6 -3
    -4 6 -3
    4 -6 3
    4 6 3
    -5 6 -3
    -5 -6 -3
    5 -6 3
    5 6 3
    -5 6 -3
    -6 -6 -3
    -6 6 -3
    6 -6 3
    6 -6 3
    -6 6 -3
    6 6 3
    -7 6 -3
    7 6 3
    7 -6 3
    8 -6 3
    -8 7 3
    -8 -7 3
    8 -7 -3
    -7 7 3
    7 -7 -3
    -7 -7 3
    -6 -7 3
    6 -7 -3
    -6 7 3
    -5 7 3
    -5 7 3
    -5 -7 3
    5 -7 -3
    -5 -7 3
    5 7 -3
    -4 -7 3
    -4 7 3
    4 -7 -3
    -4 -7 3
    -4 7 3
    4 7 -3
    3 7 -3
    -3 -7 3
    -3 7 3
    3 -7 -3
    -3 -7 3
    -3 7 3
    -2 7 3
    2 7 -3
    -2 -7 3
    -2 -7 3
    2 -7 -3
    -2 7 3
    -1 7 3
    1 -7 -3
    -1 -7 3
    -1 -7 3
    1 7 -3
    -1 7 3
    0 7 3
    0 -7 -3
    0 7 -3
    0 -7 3
    0 7 3
    -1 7 -3
    1 7 3
    1 -7 3
    1 -7 3
    -1 -7 -3
    1 7 3
    2 7 3
    2 -7 3
    2 -7 3
    -2 -7 -3
    2 7 3
    -2 7 -3
    -2 7 -3
    3 7 3
    -3 -7 -3
    -3 7 -3
    -3 7 -3
    3 -7 3
    3 7 3
    -4 7 -3
    4 7 3
    -4 7 -3
    -4 -7 -3
    4 7 3
    4 -7 3
    -5 -7 -3
    -5 7 -3
    5 7 3
    -5 7 -3
    5 -7 3
    -6 -7 -3
    -6 7 -3
    6 7 3
    -6 7 -3
    6 -7 3
    7 -7 3
    7 7 3
    -7 7 -3
    -8 -8 3
    8 -8 -3
    -8 8 3
    -7 8 3
    7 -8 -3
    -7 -8 3
    6 -8 -3
    -6 8 3
    -6 -8 3
    -5 8 3
    5 -8 -3
    -5 -8 3
    5 8 -3
    -5 8 3
    4 -8 -3
    -4 8 3
    -4 -8 3
    -4 -8 3
    -4 8 3
    4 8 -3
    -3 -8 3
    3 -8 -3
    -3 8 3
    3 8 -3
    -3 -8 3
    -2 -8 3
    2 8 -3
    -2 8 3
    -2 8 3
    2 -8 -3
    -2 -8 3
    -1 8 3
    -1 8 3
    1 8 -3
    1 -8 -3
    -1 -8 3
    -1 -8 3
    0 -8 3
    0 -8 -3
    0 8 3
    0 8 3
    0 8 -3
    1 -8 3
    1 8 3
    1 8 3
    1 -8 3
    -1 8 -3
    -1 -8 -3
    2 8 3
    -2 -8 -3
    -2 8 -3
    2 -8 3
    2 -8 3
    2 8 3
    -2 8 -3
    3 8 3
    3 -8 3
    -3 8 -3
    -3 8 -3
    -3 -8 -3
    3 8 3
    4 8 3
    4 -8 3
    -4 8 -3
    -4 8 -3
    -4 -8 -3
    -5 -8 -3
    5 8 3
    -5 8 -3
    -5 8 -3
    5 -8 3
    6 -8 3
    6 8 3
    -6 -8 -3
    6 -8 3
    -6 8 -3
    -6 8 -3
    7 -8 3
    -7 8 -3
    7 8 3
    -7 8 -3
    -8 8 -3
    -8 9 3
    8 -9 -3
    -7 -9 3
    -7 9 3
    7 -9 -3
    6 -9 -3
    -6 9 3
    -6 -9 3
    5 9 -3
    -5 9 3
    5 -9 -3
    -5 -9 3
    -5 9 3
    -4 -9 3
    4 -9 -3
    -4 -9 3
    4 9 -3
    -4 9 3
    3 9 -3
    3 -9 -3
    -3 -9 3
    -3 -9 3
    -3 9 3
    -2 9 3
    -2 9 3
    -2 -9 3
    -2 -9 3
    2 9 -3
    2 -9 -3
    -1 -9 3
    1 9 -3
    -1 -9 3
    1 -9 -3
    -1 9 3
    -1 9 3
    0 9 -3
    0 -9 -3
    0 9 3
    0 9 3
    0 -9 3
    -1 9 -3
    1 -9 3
    -1 -9 -3
    1 9 3
    1 9 3
    1 -9 3
    2 9 3
    2 -9 3
    2 9 3
    -2 9 -3
    -2 -9 -3
    -2 9 -3
    2 -9 3
    -3 -9 -3
    3 -9 3
    -3 9 -3
    3 9 3
    3 9 3
    -3 9 -3
    -4 9 -3
    4 -9 3
    4 9 3
    -4 9 -3
    -4 -9 -3
    -5 -9 -3
    -5 9 -3
    5 -9 3
    -5 9 -3
    5 9 3
    -6 9 -3
    6 -9 3
    6 -9 3
    -6 -9 -3
    6 9 3
    -6 9 -3
    7 -9 3
    7 9 3
    -7 9 -3
    -7 9 -3
    -8 9 -3
    -8 10 3
    -8 -10 3
    8 -10 -3
    -7 10 3
    7 -10 -3
    -6 10 3
    6 -10 -3
    -6 -10 3
    -5 -10 3
    -5 10 3
    5 -10 -3
    -5 10 3
    5 10 -3
    -4 10 3
    -4 10 3
    4 -10 -3
    4 10 -3
    -4 -10 3
    -3 -10 3
    -3 -10 3
    -3 10 3
    3 -10 -3
    -3 10 3
    3 10 -3
    -2 10 3
    2 -10 -3
    -2 -10 3
    -2 -10 3
    -2 10 3
    2 10 -3
    -1 -10 3
    1 -10 -3
    -1 10 3
    -1 10 3
    1 10 -3
    -1 -10 3
    0 10 3
    0 -10 3
    0 10 -3
    0 10 3
    0 -10 -3
    -1 -10 -3
    1 10 3
    1 -10 3
    -1 10 -3
    1 -10 3
    1 10 3
    2 -10 3
    2 10 3
    -2 10 -3
    -2 10 -3
    2 -10 3
    -2 -10 -3
    3 10 3
    -3 10 -3
    -3 10 -3
    3 -10 3
    -3 -10 -3
    -4 10 -3
    -4 10 -3
    -4 -10 -3
    4 -10 3
    4 10 3
    5 -10 3
    -5 -10 -3
    -5 10 -3
    -5 10 -3
    5 10 3
    6 -10 3
    6 -10 3
    -6 -10 -3
    -6 10 -3
    6 10 3
    -6 10 -3
    7 10 3
    -7 10 -3
    7 -10 3
    -7 10 -3
    -8 11 3
    8 -11 -3
    -8 -11 3
    -7 -11 3
    -7 11 3
    7 -11 -3
    -6 11 3
    6 -11 -3
    -6 -11 3
    -5 -11 3
    5 -11 -3
    -5 11 3
    5 11 -3
    4 -11 -3
    -4 11 3
    4 11 -3
    -3 11 3
    3 11 -3
    -3 -11 3
    3 -11 -3
    -3 11 3
    -3 -11 3
    -2 -11 3
    2 11 -3
    2 -11 -3
    -2 11 3
    -2 -11 3
    -2 11 3
    1 11 -3
    1 -11 -3
    -1 11 3
    -1 11 3
    -1 -11 3
    -1 -11 3
    0 11 -3
    0 11 3
    0 -11 3
    0 -11 -3
    0 -11 3
    0 11 3
    1 11 3
    1 11 3
    -1 11 -3
    -1 -11 -3
    1 -11 3
    1 -11 3
    -2 11 -3
    2 11 3
    2 -11 3
    -2 11 -3
    -2 -11 -3
    2 -11 3
    3 -11 3
    -3 11 -3
    -3 11 -3
    3 11 3
    -3 -11 -3
    -4 -11 -3
    4 11 3
    -4 11 -3
    4 -11 3
    -4 11 -3
    -5 11 -3
    -5 11 -3
    -5 -11 -3
    5 -11 3
    6 -11 3
    6 11 3
    -6 -11 -3
    -6 11 -3
    -6 11 -3
    6 -11 3
    -7 11 -3
    7 -11 3
    7 11 3
    -7 11 -3
    -8 -12 3
    -8 12 3
    8 -12 -3
    -7 -12 3
    7 -12 -3
    -7 12 3
    6 -12 -3
    -6 12 3
    -6 -12 3
    -5 -12 3
    5 12 -3
    5 -12 -3
    -5 12 3
    4 12 -3
    4 -12 -3
    -4 12 3
    -4 12 3
    -3 -12 3
    -3 12 3
    -3 12 3
    3 12 -3
    3 -12 -3
    2 12 -3
    -2 -12 3
    2 -12 -3
    -2 12 3
    -2 12 3
    -2 -12 3
    -1 12 3
    -1 -12 3
    1 12 -3
    1 -12 -3
    -1 -12 3
    -1 12 3
    0 -12 -3
    0 12 3
    0 12 -3
    0 -12 3
    0 12 3
    0 -12 3
    1 12 3
    1 -12 3
    1 12 3
    -1 12 -3
    1 -12 3
    -1 -12 -3
    -2 12 -3
    -2 12 -3
    2 -12 3
    -2 -12 -3
    2 12 3
    2 -12 3
    -3 -12 -3
    -3 12 -3
    3 -12 3
    3 12 3
    -3 12 -3
    3 -12 3
    -4 12 -3
    4 12 3
    -4 -12 -3
    4 -12 3
    -4 12 -3
    -5 -12 -3
    5 -12 3
    -5 12 -3
    -5 12 -3
    5 12 3
    -6 -12 -3
    6 -12 3
    -6 12 -3
    6 -12 3
    -6 12 -3
    6 12 3
    -7 12 -3
    7 -12 3
    7 12 3
    -7 12 -3
    8 -13 -3
    -8 13 3
    -8 -13 3
    -7 -13 3
    -7 13 3
    7 -13 -3
    6 -13 -3
    -6 -13 3
    -6 13 3
    -5 13 3
    -5 -13 3
    5 13 -3
    -5 13 3
    5 -13 -3
    -4 13 3
    -4 -13 3
    4 13 -3
    -4 13 3
    4 -13 -3
    3 -13 -3
    -3 13 3
    3 13 -3
    -3 13 3
    -3 -13 3
    -2 -13 3
    -2 13 3
    -2 13 3
    -2 -13 3
    2 -13 -3
    2 13 -3
    -1 13 3
    -1 -13 3
    -1 -13 3
    1 13 -3
    -1 13 3
    1 -13 -3
    0 13 3
    0 -13 -3
    0 13 -3
    0 13 3
    0 -13 3
    0 -13 3
    -1 -13 -3
    1 -13 3
    1 -13 3
    -1 13 -3
    1 13 3
    1 13 3
    2 13 3
    2 -13 3
    -2 13 -3
    2 -13 3
    -2 13 -3
    -2 -13 -3
    3 13 3
    3 -13 3
    -3 13 -3
    3 -13 3
    -3 13 -3
    -3 -13 -3
    4 -13 3
    -4 -13 -3
    -4 13 -3
    -4 13 -3
    4 13 3
    -5 -13 -3
    -5 13 -3
    5 -13 3
    5 -13 3
    5 13 3
    -5 13 -3
    -6 13 -3
    6 -13 3
    6 13 3
    6 -13 3
    -6 13 -3
    -6 -13 -3
    -7 13 -3
    7 -13 3
    -7 13 -3
    7 13 3
    8 -14 -3
    -8 14 3
    -8 -14 3
    -7 -14 3
    -7 14 3
    7 -14 -3
    -6 14 3
    6 -14 -3
    -6 -14 3
    -5 -14 3
    -5 14 3
    5 -14 -3
    5 14 -3
    -5 14 3
    -4 14 3
    -4 -14 3
    -4 14 3
    4 -14 -3
    4 14 -3
    -3 14 3
    3 14 -3
    -3 14 3
    -3 -14 3
    3 -14 -3
    -2 14 3
    2 14 -3
    -2 14 3
    2 -14 -3
    -2 -14 3
    -1 14 3
    1 14 -3
    -1 -14 3
    1 -14 -3
    -1 14 3
    -1 -14 3
    0 14 3
    0 -14 -3
    0 -14 3
    0 14 -3
    0 -14 3
    0 14 3
    1 14 3
    1 -14 3
    1 14 3
    -1 14 -3
    1 -14 3
    -1 -14 -3
    -2 14 -3
    -2 -14 -3
    -2 14 -3
    2 14 3
    2 -14 3
    2 -14 3
    3 -14 3
    -3 -14 -3
    3 -14 3
    3 14 3
    -3 14 -3
    -3 14 -3
    4 14 3
    -4 14 -3
    -4 -14 -3
    4 -14 3
    4 -14 3
    -4 14 -3
    5 -14 3
    -5 14 -3
    5 14 3
    -5 -14 -3
    -5 14 -3
    5 -14 3
    -6 14 -3
    -6 -14 -3
    6 14 3
    6 -14 3
    -6 14 -3
    6 -14 3
    7 14 3
    -7 14 -3
    -7 14 -3
    -8 -15 3
    8 -15 -3
    -7 15 3
    -7 -15 3
    -6 -15 3
    -6 15 3
    6 -15 -3
    -5 -15 3
    5 15 -3
    5 -15 -3
    -5 15 3
    -5 15 3
    4 15 -3
    -4 15 3
    -4 -15 3
    -4 15 3
    4 -15 -3
    3 -15 -3
    -3 15 3
    3 15 -3
    -3 -15 3
    -3 15 3
    2 -15 -3
    -2 -15 3
    -2 15 3
    -2 15 3
    2 15 -3
    -1 -15 3
    -1 15 3
    -1 -15 3
    1 15 -3
    1 -15 -3
    -1 15 3
    0 15 3
    0 15 3
    0 15 -3
    0 -15 3
    0 -15 3
    0 -15 -3
    -1 -15 -3
    1 -15 3
    -1 15 -3
    1 15 3
    1 -15 3
    -2 -15 -3
    2 -15 3
    2 15 3
    -2 15 -3
    2 -15 3
    -3 -15 -3
    3 -15 3
    3 -15 3
    -3 15 -3
    3 15 3
    -3 15 -3
    -4 15 -3
    4 -15 3
    -4 -15 -3
    4 15 3
    4 -15 3
    -4 15 -3
    -5 15 -3
    5 15 3
    -5 15 -3
    5 -15 3
    5 -15 3
    -5 -15 -3
    6 -15 3
    -6 15 -3
    -6 15 -3
    6 15 3
    6 -15 3
    7 15 3
    -7 15 -3
    -7 15 -3
    8 -16 -3
    -7 16 3
    7 -16 -3
    -7 -16 3
    -6 -16 3
    6 -16 -3
    -6 16 3
    5 -16 -3
    -5 16 3
    -5 -16 3
    -5 16 3
    5 16 -3
    4 -16 -3
    -4 -16 3
    -4 16 3
    -4 16 3
    4 16 -3
    -3 -16 3
    -3 16 3
    3 16 -3
    -3 16 3
    3 -16 -3
    -2 16 3
    2 -16 -3
    -2 16 3
    -2 -16 3
    2 16 -3
    -1 -16 3
    1 16 -3
    -1 -16 3
    -1 16 3
    1 -16 -3
    -1 16 3
    0 16 3
    0 -16 -3
    0 16 -3
    0 -16 3
    0 16 3
    0 -16 3
    -1 -16 -3
    1 16 3
    -1 16 -3
    1 -16 3
    1 -16 3
    -2 16 -3
    2 16 3
    2 -16 3
    -2 -16 -3
    3 -16 3
    -3 16 -3
    3 16 3
    3 -16 3
    -3 -16 -3
    -3 16 -3
    4 -16 3
    -4 -16 -3
    -4 16 -3
    4 -16 3
    4 16 3
    -4 16 -3
    5 16 3
    -5 -16 -3
    -5 16 -3
    -5 16 -3
    5 -16 3
    5 -16 3
    6 16 3
    6 -16 3
    -6 16 -3
    -6 16 -3
    -6 -16 -3
    6 -16 3
    -7 16 -3
    7 16 3
    -7 16 -3
    7 -17 -3
    -7 17 3
    -7 -17 3
    6 -17 -3
    -6 17 3
    -6 -17 3
    -5 17 3
    -5 -17 3
    -5 17 3
    -4 -17 3
    4 -17 -3
    -4 17 3
    4 17 -3
    -4 17 3
    -3 17 3
    3 17 -3
    -3 17 3
    -3 -17 3
    3 -17 -3
    -2 17 3
    2 17 -3
    2 -17 -3
    -2 -17 3
    -2 17 3
    -1 17 3
    1 -17 -3
    1 17 -3
    -1 -17 3
    -1 17 3
    0 -17 3
    0 17 3
    0 17 3
    0 17 -3
    0 -17 3
    0 -17 -3
    -1 17 -3
    -1 -17 -3
    1 17 3
    1 -17 3
    1 -17 3
    -2 17 -3
    2 -17 3
    2 17 3
    2 -17 3
    -2 -17 -3
    3 -17 3
    -3 -17 -3
    3 17 3
    3 -17 3
    -3 17 -3
    -3 17 -3
    4 17 3
    -4 -17 -3
    4 -17 3
    -4 17 -3
    4 -17 3
    -4 17 -3
    5 -17 3
    -5 17 -3
    5 -17 3
    -5 17 -3
    -5 -17 -3
    5 17 3
    6 17 3
    6 -17 3
    6 -17 3
    -6 17 -3
    -6 17 -3
    -6 -17 -3
    -7 17 -3
    -7 17 -3
    7 17 3
    -7 -18 3
    7 -18 -3
    -7 18 3
    -6 18 3
    -6 -18 3
    6 -18 -3
    -5 -18 3
    -5 18 3
    5 -18 -3
    -5 18 3
    -4 18 3
    4 18 -3
    -4 -18 3
    -4 18 3
    4 -18 -3
    -3 18 3
    -3 -18 3
    3 -18 -3
    -3 18 3
    3 18 -3
    -2 18 3
    2 -18 -3
    -2 18 3
    -2 -18 3
    2 18 -3
    -1 -18 3
    1 18 -3
    -1 18 3
    1 -18 -3
    -1 18 3
    0 18 3
    0 -18 -3
    0 18 -3
    0 -18 3
    0 -18 3
    -1 18 -3
    -1 -18 -3
    1 -18 3
    1 -18 3
    1 18 3
    -2 -18 -3
    2 -18 3
    -2 18 -3
    2 -18 3
    2 18 3
    -3 18 -3
    3 -18 3
    3 18 3
    -3 18 -3
    3 -18 3
    -3 -18 -3
    -4 -18 -3
    4 18 3
    4 -18 3
    -4 18 -3
    -4 18 -3
    4 -18 3
    -5 -18 -3
    5 -18 3
    5 18 3
    -5 18 -3
    -5 18 -3
    5 -18 3
    -6 18 -3
    6 18 3
    -6 -18 -3
    -6 18 -3
    6 -18 3
    6 -18 3
    -7 18 -3
    -7 19 3
    -7 -19 3
    7 -19 -3
    6 -19 -3
    -6 19 3
    -6 -19 3
    5 -19 -3
    -5 19 3
    -5 -19 3
    -5 19 3
    -4 19 3
    4 -19 -3
    4 19 -3
    -4 -19 3
    -4 19 3
    -3 -19 3
    -3 19 3
    -3 19 3
    3 19 -3
    3 -19 -3
    2 -19 -3
    -2 -19 3
    -2 19 3
    -2 19 3
    2 19 -3
    1 19 -3
    -1 19 3
    -1 -19 3
    -1 19 3
    1 -19 -3
    0 19 -3
    0 19 3
    0 -19 3
    0 -19 -3
    0 -19 3
    -1 19 -3
    1 -19 3
    1 -19 3
    -1 -19 -3
    1 19 3
    -2 -19 -3
    2 19 3
    2 -19 3
    2 -19 3
    -2 19 -3
    3 19 3
    -3 19 -3
    -3 -19 -3
    3 -19 3
    -4 19 -3
    4 -19 3
    4 19 3
    -4 -19 -3
    -4 19 -3
    4 -19 3
    5 -19 3
    5 19 3
    -5 -19 -3
    5 -19 3
    -5 19 -3
    -5 19 -3
    6 -19 3
    -6 19 -3
    -6 19 -3
    -6 -19 -3
    6 19 3
    -7 19 -3
    -7 -20 3
    7 -20 -3
    -7 20 3
    -6 20 3
    6 -20 -3
    -6 -20 3
    5 -20 -3
    -5 20 3
    -5 20 3
    -5 -20 3
    4 -20 -3
    4 20 -3
    -4 -20 3
    -4 20 3
    -4 20 3
    -3 -20 3
    3 -20 -3
    3 20 -3
    -3 20 3
    -3 20 3
    -2 20 3
    -2 20 3
    2 -20 -3
    2 20 -3
    -2 -20 3
    1 -20 -3
    -1 20 3
    -1 -20 3
    1 20 -3
    -1 20 3
    0 20 3
    0 20 -3
    0 -20 3
    0 -20 -3
    1 -20 3
    1 -20 3
    1 20 3
    -1 -20 -3
    -1 20 -3
    2 20 3
    -2 -20 -3
    -2 20 -3
    2 -20 3
    2 -20 3
    3 -20 3
    3 20 3
    -3 20 -3
    -3 -20 -3
    -4 -20 -3
    4 20 3
    -4 20 -3
    -4 20 -3
    4 -20 3
    4 -20 3
    5 20 3
    5 -20 3
    -5 20 -3
    -5 20 -3
    -5 -20 -3
    5 -20 3
    6 20 3
    -6 -20 -3
    6 -20 3
    -6 20 -3
    -7 20 -3
    7 -21 -3
    -6 -21 3
    6 -21 -3
    -6 21 3
    5 -21 -3
    -5 -21 3
    -5 21 3
    -5 21 3
    -4 -21 3
    -4 21 3
    4 -21 -3
    4 21 -3
    -4 21 3
    3 21 -3
    3 -21 -3
    -3 -21 3
    -3 21 3
    -3 21 3
    2 21 -3
    -2 21 3
    -2 -21 3
    2 -21 -3
    -2 21 3
    -1 -21 3
    1 21 -3
    -1 21 3
    1 -21 -3
    0 -21 3
    0 21 -3
    0 -21 -3
    0 21 3
    -1 21 -3
    -1 -21 -3
    1 21 3
    1 -21 3
    1 -21 3
    2 -21 3
    2 -21 3
    2 21 3
    -2 21 -3
    -2 -21 -3
    -3 -21 -3
    3 -21 3
    3 21 3
    3 -21 3
    -3 21 -3
    4 -21 3
    -4 21 -3
    -4 -21 -3
    4 21 3
    5 21 3
    5 -21 3
    -5 21 -3
    -5 -21 -3
    -6 21 -3
    6 -21 3
    -6 -21 -3
    -7 21 -3
    -6 22 3
    6 -22 -3
    -6 -22 3
    5 -22 -3
    -5 -22 3
    -5 22 3
    -5 22 3
    -4 -22 3
    4 -22 -3
    -4 22 3
    -4 22 3
    4 22 -3
    -3 22 3
    -3 22 3
    3 22 -3
    -3 -22 3
    3 -22 -3
    -2 -22 3
    -2 22 3
    2 -22 -3
    2 22 -3
    -2 22 3
    1 -22 -3
    -1 -22 3
    -1 22 3
    1 22 -3
    0 22 -3
    0 -22 -3
    0 -22 3
    0 22 3
    -1 -22 -3
    1 22 3
    1 -22 3
    -1 22 -3
    1 -22 3
    2 -22 3
    -2 22 -3
    2 22 3
    -2 -22 -3
    2 -22 3
    3 22 3
    -3 22 -3
    3 -22 3
    -3 -22 -3
    3 -22 3
    -4 -22 -3
    4 -22 3
    -4 22 -3
    4 22 3
    4 -22 3
    5 -22 3
    -5 -22 -3
    -5 22 -3
    5 22 3
    -6 22 -3
    6 -22 3
    6 -22 3
    -6 -22 -3
    6 22 3
    -6 -23 3
    -6 23 3
    6 -23 -3
    -5 -23 3
    -5 23 3
    5 -23 -3
    -5 23 3
    -4 23 3
    4 23 -3
    -4 23 3
    4 -23 -3
    -4 -23 3
    3 -23 -3
    -3 23 3
    -3 -23 3
    -3 23 3
    3 23 -3
    -2 23 3
    -2 -23 3
    2 23 -3
    2 -23 -3
    -2 23 3
    1 23 -3
    -1 23 3
    -1 -23 3
    1 -23 -3
    0 23 -3
    0 23 3
    0 -23 3
    0 -23 -3
    -1 23 -3
    1 23 3
    -1 -23 -3
    1 -23 3
    2 -23 3
    2 23 3
    -2 23 -3
    2 -23 3
    -2 -23 -3
    3 -23 3
    -3 -23 -3
    3 23 3
    -3 23 -3
    3 -23 3
    -4 -23 -3
    4 -23 3
    -4 23 -3
    4 23 3
    4 -23 3
    -5 23 -3
    -5 -23 -3
    5 -23 3
    5 -23 3
    5 23 3
    6 -23 3
    -6 -23 -3
    6 -23 3
    6 23 3
    -6 23 -3
    -6 -24 3
    6 -24 -3
    -6 24 3
    -5 24 3
    -5 -24 3
    5 -24 -3
    -5 24 3
    4 24 -3
    -4 -24 3
    -4 24 3
    4 -24 -3
    -4 24 3
    -3 -24 3
    3 -24 -3
    -3 24 3
    -3 24 3
    3 24 -3
    2 24 -3
    -2 -24 3
    2 -24 -3
    -2 24 3
    -1 24 3
    1 24 -3
    1 -24 -3
    -1 -24 3
    0 24 3
    0 -24 3
    0 -24 -3
    0 24 -3
    1 -24 3
    -1 -24 -3
    1 24 3
    -1 24 -3
    -2 -24 -3
    -2 24 -3
    2 -24 3
    2 24 3
    2 -24 3
    3 -24 3
    3 -24 3
    -3 -24 -3
    -3 24 -3
    3 24 3
    4 -24 3
    4 -24 3
    -4 -24 -3
    4 24 3
    -4 24 -3
    5 -24 3
    -5 24 -3
    5 24 3
    -5 -24 -3
    5 -24 3
    -6 24 -3
    6 24 3
    6 -24 3
    -6 -24 -3
    -6 25 3
    -5 -25 3
    -5 25 3
    -5 25 3
    5 -25 -3
    4 25 -3
    4 -25 -3
    -4 25 3
    -4 -25 3
    -4 25 3
    3 25 -3
    -3 25 3
    3 -25 -3
    -3 -25 3
    -3 25 3
    -2 25 3
    2 -25 -3
    -2 -25 3
    2 25 -3
    1 25 -3
    1 -25 -3
    -1 -25 3
    -1 25 3
    0 -25 -3
    0 25 -3
    0 25 3
    0 -25 3
    -1 25 -3
    -1 -25 -3
    1 25 3
    1 -25 3
    2 -25 3
    2 -25 3
    2 25 3
    -2 -25 -3
    -2 25 -3
    3 -25 3
    -3 25 -3
    3 -25 3
    -3 -25 -3
    3 25 3
    4 -25 3
    4 -25 3
    -4 25 -3
    4 25 3
    -4 -25 -3
    5 25 3
    -5 25 -3
    -5 -25 -3
    5 -25 3
    6 25 3
    -5 26 3
    -5 26 3
    5 -26 -3
    -5 -26 3
    4 26 -3
    -4 26 3
    -4 -26 3
    -4 26 3
    4 -26 -3
    -3 26 3
    3 26 -3
    -3 -26 3
    3 -26 -3
    2 -26 -3
    -2 -26 3
    -2 26 3
    2 26 -3
    1 -26 -3
    -1 26 3
    -1 -26 3
    1 26 -3
    0 -26 3
    0 -26 -3
    0 26 -3
    0 26 3
    1 26 3
    -1 -26 -3
    1 -26 3
    -1 26 -3
    -2 26 -3
    -2 -26 -3
    2 26 3
    2 -26 3
    3 26 3
    -3 26 -3
    -3 -26 -3
    3 -26 3
    -4 -26 -3
    4 -26 3
    4 26 3
    4 -26 3
    -4 26 -3
    5 26 3
    -5 -26 -3
    5 -26 3
    -5 26 -3
    5 -26 3
    5 -27 -3
    -5 -27 3
    -5 27 3
    -5 27 3
    -4 27 3
    -4 -27 3
    4 -27 -3
    -4 27 3
    4 27 -3
    3 27 -3
    3 -27 -3
    -3 27 3
    -3 -27 3
    -2 -27 3
    2 27 -3
    2 -27 -3
    -2 27 3
    -1 27 3
    -1 -27 3
    1 27 -3
    1 -27 -3
    0 27 3
    0 -27 -3
    0 27 -3
    0 -27 3
    -1 -27 -3
    1 -27 3
    -1 27 -3
    1 27 3
    2 27 3
    -2 -27 -3
    -2 27 -3
    2 -27 3
    3 27 3
    3 -27 3
    -3 -27 -3
    3 -27 3
    -3 27 -3
    4 27 3
    -4 -27 -3
    -4 27 -3
    4 -27 3
    4 -27 3
    -5 -27 -3
    5 -27 3
    -5 27 -3
    5 27 3
    5 -27 3
    -5 28 3
    -5 28 3
    4 28 -3
    -4 28 3
    4 -28 -3
    -4 -28 3
    3 -28 -3
    -3 28 3
    -3 -28 3
    3 28 -3
    2 -28 -3
    -2 -28 3
    2 28 -3
    -2 28 3
    1 -28 -3
    -1 28 3
    -1 -28 3
    1 28 -3
    0 -28 -3
    0 -28 3
    0 28 3
    0 28 -3
    1 -28 3
    -1 -28 -3
    1 28 3
    -1 28 -3
    2 -28 3
    2 28 3
    -2 28 -3
    -2 -28 -3
    -3 28 -3
    -3 -28 -3
    3 -28 3
    3 28 3
    4 -28 3
    -4 -28 -3
    4 28 3
    4 -28 3
    -4 28 -3
    5 -28 3
    -4 29 3
    4 29 -3
    -4 -29 3
    4 -29 -3
    3 29 -3
    3 -29 -3
    -3 29 3
    -3 -29 3
    2 -29 -3
    -2 -29 3
    -2 29 3
    -1 29 3
    1 -29 -3
    -1 -29 3
    1 29 -3
    0 -29 3
    0 29 3
    0 -29 -3
    0 29 -3
    -1 -29 -3
    1 -29 3
    -1 29 -3
    1 29 3
    -2 29 -3
    -2 -29 -3
    2 -29 3
    2 29 3
    -3 29 -3
    3 29 3
    3 -29 3
    -3 -29 -3
    4 -29 3
    4 29 3
    4 -29 3
    -4 29 -3
    -4 -29 -3
    -4 30 3
    4 30 -3
    3 -30 -3
    -3 30 3
    3 30 -3
    -3 -30 3
    2 30 -3
    -2 30 3
    2 -30 -3
    -2 -30 3
    -1 -30 3
    1 30 -3
    -1 30 3
    1 -30 -3
    0 30 -3
    0 -30 -3
    0 30 3
    0 -30 3
    -1 -30 -3
    -1 30 -3
    1 -30 3
    1 30 3
    2 30 3
    -2 30 -3
    -2 -30 -3
    2 -30 3
    -3 -30 -3
    3 -30 3
    -3 30 -3
    3 30 3
    4 -30 3
    -3 31 3
    3 31 -3
    2 -31 -3
    -2 -31 3
    -2 31 3
    2 31 -3
    -1 -31 3
    1 31 -3
    -1 31 3
    1 -31 -3
    0 -31 3
    0 31 3
    0 -31 -3
    0 31 -3
    1 31 3
    1 -31 3
    -1 -31 -3
    -1 31 -3
    2 31 3
    -2 -31 -3
    2 -31 3
    -2 31 -3
    3 -31 3
    -3 -31 -3
    3 32 -3
    2 32 -3
    -2 32 3
    -1 32 3
    1 -32 -3
    -1 -32 3
    0 -32 -3
    0 -32 3
    0 32 -3
    0 32 3
    1 -32 3
    1 32 3
    -1 -32 -3
    -1 32 -3
    -2 -32 -3
    2 -32 3
    9 0 -4
    -8 0 4
    8 0 -4
    -8 0 4
    -7 0 4
    -7 0 4
    -7 0 4
    -6 0 4
    -6 0 4
    -5 0 4
    -5 0 4
    -4 0 4
    -4 0 4
    -4 0 4
    -3 0 4
    -3 0 4
    -3 0 4
    -2 0 4
    -2 0 4
    -1 0 4
    -1 0 4
    0 0 -4
    0 0 4
    0 0 4
    1 0 4
    1 0 4
    -1 0 -4
    2 0 4
    -2 0 -4
    -2 0 -4
    -3 0 -4
    3 0 4
    -3 0 -4
    -4 0 -4
    -4 0 -4
    -4 0 -4
    4 0 4
    -5 0 -4
    -5 0 -4
    -5 0 -4
    -6 0 -4
    6 0 4
    6 0 4
    7 0 4
    -7 0 -4
    9 -1 -4
    8 1 -4
    -8 -1 4
    -8 1 4
    -8 1 4
    -7 -1 4
    -7 1 4
    -7 -1 4
    7 -1 -4
    -7 -1 4
    -7 1 4
    -6 1 4
    -6 -1 4
    -6 -1 4
    -6 1 4
    -6 -1 4
    -5 -1 4
    -5 1 4
    -5 1 4
    -5 -1 4
    -4 -1 4
    -4 1 4
    -4 1 4
    -4 -1 4
    -4 1 4
    -3 -1 4
    -3 1 4
    -3 -1 4
    3 1 -4
    -3 1 4
    -3 1 4
    -2 -1 4
    -2 1 4
    -2 -1 4
    -2 1 4
    -1 1 4
    -1 -1 4
    -1 -1 4
    -1 1 4
    0 -1 4
    0 1 -4
    0 1 4
    0 -1 -4
    0 -1 -4
    0 -1 4
    1 -1 4
    1 -1 4
    -1 -1 -4
    1 1 4
    -1 -1 -4
    -1 1 -4
    -2 1 -4
    2 -1 4
    2 -1 4
    2 1 4
    -2 -1 -4
    -2 -1 -4
    3 -1 4
    3 -1 4
    -3 1 -4
    3 1 4
    -3 -1 -4
    -3 1 -4
    -3 -1 -4
    4 -1 4
    -4 1 -4
    -4 -1 -4
    -4 -1 -4
    -4 1 -4
    4 1 4
    5 -1 4
    -5 1 -4
    5 1 4
    -5 -1 -4
    -5 1 -4
    -5 -1 -4
    5 -1 4
    -6 -1 -4
    -6 1 -4
    -6 1 -4
    6 1 4
    7 -1 4
    -7 -1 -4
    -7 1 -4
    9 -2 -4
    -9 -2 4
    -8 -2 4
    -8 2 4
    8 -2 -4
    -8 2 4
    -7 2 4
    7 -2 -4
    -7 2 4
    -7 -2 4
    -7 -2 4
    -6 -2 4
    -6 2 4
    -6 2 4
    -6 -2 4
    6 -2 -4
    -6 -2 4
    -5 -2 4
    -5 2 4
    -5 -2 4
    -5 2 4
    -5 -2 4
    4 2 -4
    -4 -2 4
    -4 -2 4
    -4 2 4
    -4 2 4
    -4 2 4
    -3 2 4
    -3 -2 4
    -3 2 4
    3 2 -4
    -3 2 4
    -3 -2 4
    -2 2 4
    -2 2 4
    -2 -2 4
    -2 -2 4
    -2 2 4
    -1 -2 4
    1 -2 -4
    -1 2 4
    1 2 -4
    -1 2 4
    -1 2 4
    -1 -2 4
    -1 -2 4
    0 -2 -4
    0 2 4
    0 2 -4
    0 -2 4
    0 -2 4
    -1 -2 -4
    1 2 4
    1 -2 4
    -1 -2 -4
    1 -2 4
    -1 2 -4
    2 2 4
    -2 2 -4
    2 -2 4
    -2 -2 -4
    -2 -2 -4
    2 -2 4
    -3 2 -4
    3 2 4
    3 -2 4
    -3 -2 -4
    -3 -2 -4
    3 -2 4
    4 -2 4
    -4 -2 -4
    -4 -2 -4
    -4 2 -4
    4 -2 4
    4 2 4
    -4 2 -4
    -5 -2 -4
    -5 -2 -4
    5 2 4
    5 -2 4
    -5 2 -4
    5 -2 4
    -5 2 -4
    -6 -2 -4
    6 -2 4
    6 2 4
    -6 2 -4
    -7 2 -4
    7 -2 4
    -9 -3 4
    9 -3 -4
    -9 3 4
    8 -3 -4
    -8 -3 4
    -8 3 4
    -7 -3 4
    -7 3 4
    7 -3 -4
    -7 -3 4
    -6 3 4
    6 -3 -4
    -6 -3 4
    -6 -3 4
    -6 3 4
    -5 -3 4
    -5 3 4
    5 -3 -4
    -5 -3 4
    -5 3 4
    -4 -3 4
    4 -3 -4
    -4 -3 4
    -4 3 4
    4 3 -4
    -4 -3 4
    -4 3 4
    -4 3 4
    -3 3 4
    -3 -3 4
    -3 3 4
    -3 3 4
    -3 -3 4
    -3 -3 4
    3 3 -4
    3 -3 -4
    2 3 -4
    -2 3 4
    -2 3 4
    2 -3 -4
    -2 3 4
    -2 -3 4
    -2 -3 4
    -1 3 4
    1 -3 -4
    -1 -3 4
    -1 3 4
    -1 -3 4
    1 3 -4
    0 3 4
    0 3 4
    0 -3 4
    0 -3 4
    0 3 -4
    0 -3 -4
    1 3 4
    1 -3 4
    -1 -3 -4
    -1 3 -4
    1 -3 4
    2 -3 4
    2 -3 4
    -2 3 -4
    2 3 4
    -2 -3 -4
    -2 -3 -4
    3 3 4
    -3 -3 -4
    3 -3 4
    -3 -3 -4
    -3 3 -4
    3 -3 4
    -4 3 -4
    -4 -3 -4
    4 -3 4
    -4 3 -4
    4 -3 4
    4 3 4
    -4 -3 -4
    -5 -3 -4
    5 3 4
    -5 3 -4
    -5 -3 -4
    -5 3 -4
    5 -3 4
    5 -3 4
    6 3 4
    -6 -3 -4
    -6 -3 -4
    6 -3 4
    -6 3 -4
    6 -3 4
    -7 3 -4
    7 -3 4
    7 3 4
    8 -3 4
    -9 4 4
    9 -4 -4
    -9 -4 4
    -8 -4 4
    -8 4 4
    -7 4 4
    7 -4 -4
    -7 -4 4
    -6 -4 4
    -6 -4 4
    -6 4 4
    6 -4 -4
    -5 -4 4
    -5 4 4
    -5 -4 4
    -4 4 4
    -4 -4 4
    -3 4 4
    3 -4 -4
    -3 -4 4
    3 4 -4
    -3 4 4
    2 -4 -4
    1 4 -4
    -1 4 4
    1 -4 -4
    -1 4 4
    -1 -4 4
    -1 -4 4
    0 4 4
    0 4 -4
    0 -4 4
    0 4 4
    0 -4 4
    1 -4 4
    1 -4 4
    1 4 4
    -1 4 -4
    -1 -4 -4
    1 4 4
    -2 4 -4
    2 4 4
    2 -4 4
    2 -4 4
    -2 -4 -4
    2 4 4
    -3 -4 -4
    3 -4 4
    3 4 4
    -3 -4 -4
    -3 4 -4
    -4 -4 -4
    -4 4 -4
    -4 4 -4
    4 -4 4
    4 -4 4
    4 4 4
    -4 -4 -4
    -5 4 -4
    5 4 4
    5 -4 4
    -5 -4 -4
    5 -4 4
    -5 4 -4
    6 -4 4
    6 4 4
    -6 -4 -4
    -6 4 -4
    -6 4 -4
    6 -4 4
    -7 4 -4
    7 4 4
    7 -4 4
    8 -4 4
    -9 5 4
    9 -5 -4
    -8 5 4
    -8 -5 4
    -7 -5 4
    7 -5 -4
    -7 5 4
    -6 5 4
    6 -5 -4
    -6 -5 4
    -6 -5 4
    5 -5 -4
    -5 -5 4
    -5 5 4
    -5 -5 4
    -4 -5 4
    4 5 -4
    4 -5 -4
    -4 5 4
    -4 -5 4
    -4 5 4
    3 -5 -4
    -3 -5 4
    -3 -5 4
    3 5 -4
    -3 5 4
    -3 5 4
    -2 -5 4
    -2 5 4
    -2 -5 4
    2 5 -4
    2 -5 -4
    -2 5 4
    -1 -5 4
    -1 5 4
    0 5 4
    0 5 4
    0 -5 4
    0 5 -4
    0 -5 4
    1 5 4
    -1 -5 -4
    -1 5 -4
    1 5 4
    1 -5 4
    1 -5 4
    2 5 4
    2 -5 4
    -2 5 -4
    -2 -5 -4
    2 -5 4
    2 5 4
    3 -5 4
    -3 5 -4
    3 5 4
    3 -5 4
    -3 -5 -4
    3 5 4
    4 5 4
    -4 5 -4
    4 -5 4
    4 5 4
    4 -5 4
    -4 -5 -4
    -4 5 -4
    5 -5 4
    -5 5 -4
    -5 5 -4
    5 5 4
    5 5 4
    5 -5 4
    6 5 4
    -6 -5 -4
    -6 5 -4
    6 -5 4
    6 -5 4
    -6 5 -4
    7 5 4
    -7 5 -4
    8 -5 4
    -8 -6 4
    -8 6 4
    -7 6 4
    7 -6 -4
    -7 -6 4
    -6 6 4
    6 -6 -4
    -6 -6 4
    5 -6 -4
    -5 6 4
    -5 -6 4
    -5 -6 4
    -4 6 4
    -4 -6 4
    -4 6 4
    4 -6 -4
    -4 -6 4
    4 6 -4
    -3 -6 4
    3 6 -4
    -3 6 4
    -3 6 4
    -3 -6 4
    3 -6 -4
    2 -6 -4
    2 6 -4
    -2 -6 4
    -2 6 4
    -2 6 4
    -2 -6 4
    -1 6 4
    -1 -6 4
    1 -6 -4
    1 6 -4
    0 -6 -4
    0 -6 4
    0 6 4
    0 6 -4
    0 6 4
    0 -6 4
    1 6 4
    1 -6 4
    2 -6 4
    2 6 4
    -2 -6 -4
    2 6 4
    -2 6 -4
    2 -6 4
    -3 -6 -4
    3 -6 4
    -3 6 -4
    -3 6 -4
    3 -6 4
    3 6 4
    3 6 4
    4 -6 4
    -4 6 -4
    4 -6 4
    4 6 4
    -4 6 -4
    4 6 4
    -5 -6 -4
    5 -6 4
    -5 6 -4
    5 6 4
    -5 6 -4
    5 -6 4
    -6 -6 -4
    6 -6 4
    6 -6 4
    -6 6 -4
    6 6 4
    -6 6 -4
    -7 6 -4
    7 6 4
    8 -6 4
    -8 -7 4
    8 -7 -4
    -8 7 4
    -7 -7 4
    7 -7 -4
    -7 7 4
    6 -7 -4
    -6 7 4
    -5 7 4
    -5 -7 4
    5 -7 -4
    -5 -7 4
    4 7 -4
    -4 7 4
    -4 -7 4
    4 -7 -4
    -4 7 4
    -4 -7 4
    -3 -7 4
    3 -7 -4
    3 7 -4
    -3 -7 4
    -3 7 4
    -3 7 4
    -2 -7 4
    2 -7 -4
    -2 7 4
    2 7 -4
    -2 -7 4
    -2 7 4
    1 -7 -4
    -1 -7 4
    -1 7 4
    1 7 -4
    -1 7 4
    -1 -7 4
    0 -7 4
    0 7 4
    0 -7 4
    0 7 4
    0 7 -4
    0 -7 -4
    -1 7 -4
    1 -7 4
    1 -7 4
    1 7 4
    1 7 4
    -2 7 -4
    2 7 4
    2 -7 4
    3 7 4
    -3 7 -4
    3 -7 4
    3 7 4
    -3 7 -4
    3 -7 4
    4 -7 4
    -4 7 -4
    -4 7 -4
    4 -7 4
    4 7 4
    4 7 4
    5 -7 4
    -5 7 -4
    5 -7 4
    -5 -7 -4
    -5 7 -4
    5 7 4
    -6 -7 -4
    6 7 4
    6 -7 4
    -6 7 -4
    -6 7 -4
    6 -7 4
    -7 7 -4
    7 7 4
    8 -7 4
    -8 8 4
    8 -8 -4
    -7 8 4
    -7 -8 4
    7 -8 -4
    -6 8 4
    6 -8 -4
    -6 -8 4
    5 -8 -4
    -5 8 4
    -5 -8 4
    -5 8 4
    4 8 -4
    4 -8 -4
    -4 -8 4
    -4 8 4
    -4 -8 4
    -4 8 4
    3 -8 -4
    -3 8 4
    3 8 -4
    -3 -8 4
    -3 -8 4
    -3 8 4
    -1 8 4
    1 8 -4
    -1 -8 4
    -1 -8 4
    -1 8 4
    1 -8 -4
    0 -8 4
    0 8 4
    0 8 -4
    0 -8 -4
    0 -8 4
    0 8 4
    1 -8 4
    -1 -8 -4
    1 8 4
    -1 8 -4
    1 -8 4
    1 8 4
    2 -8 4
    2 8 4
    3 -8 4
    -3 8 -4
    -3 8 -4
    3 8 4
    4 -8 4
    4 8 4
    -4 8 -4
    -4 8 -4
    4 -8 4
    -4 -8 -4
    -5 8 -4
    -5 8 -4
    5 -8 4
    -5 -8 -4
    5 8 4
    5 -8 4
    -6 8 -4
    6 -8 4
    -6 -8 -4
    6 -8 4
    -6 8 -4
    6 8 4
    7 8 4
    -7 8 -4
    8 -8 4
    8 -9 -4
    -8 9 4
    -8 -9 4
    7 -9 -4
    -7 -9 4
    -7 9 4
    6 -9 -4
    -6 -9 4
    -6 9 4
    -5 9 4
    5 -9 -4
    -5 -9 4
    -5 9 4
    4 -9 -4
    -4 -9 4
    -4 9 4
    4 9 -4
    -4 9 4
    -4 -9 4
    3 -9 -4
    -3 9 4
    -3 -9 4
    -3 9 4
    -3 -9 4
    3 9 -4
    2 9 -4
    -2 9 4
    -2 -9 4
    2 -9 -4
    -2 9 4
    -2 -9 4
    -1 9 4
    -1 -9 4
    1 9 -4
    -1 -9 4
    -1 9 4
    1 -9 -4
    0 -9 -4
    0 -9 4
    0 9 -4
    0 9 4
    0 9 4
    0 -9 4
    -1 9 -4
    1 9 4
    -1 -9 -4
    1 -9 4
    1 9 4
    1 -9 4
    -2 -9 -4
    -2 9 -4
    2 9 4
    2 -9 4
    2 9 4
    2 -9 4
    -3 9 -4
    3 -9 4
    3 9 4
    -3 -9 -4
    -3 9 -4
    3 9 4
    3 -9 4
    4 9 4
    -4 9 -4
    4 -9 4
    -4 -9 -4
    4 -9 4
    -4 9 -4
    -5 -9 -4
    -5 9 -4
    -5 9 -4
    5 9 4
    5 -9 4
    5 -9 4
    -6 9 -4
    6 9 4
    6 -9 4
    -6 9 -4
    6 -9 4
    -6 -9 -4
    -7 9 -4
    7 9 4
    8 -9 4
    8 -10 -4
    -8 -10 4
    -8 10 4
    -7 -10 4
    -7 10 4
    7 -10 -4
    -6 10 4
    -6 -10 4
    6 -10 -4
    -5 -10 4
    -5 10 4
    -5 10 4
    5 -10 -4
    -4 -10 4
    -4 10 4
    4 -10 -4
    -4 10 4
    3 -10 -4
    -3 10 4
    3 10 -4
    -3 10 4
    -3 -10 4
    -3 -10 4
    2 -10 -4
    -2 10 4
    2 10 -4
    -2 -10 4
    -2 10 4
    -2 -10 4
    1 10 -4
    1 -10 -4
    -1 -10 4
    -1 -10 4
    -1 10 4
    -1 10 4
    0 -10 4
    0 10 4
    0 -10 -4
    0 10 -4
    0 10 4
    -1 10 -4
    -1 -10 -4
    1 10 4
    1 -10 4
    1 -10 4
    1 10 4
    2 10 4
    2 10 4
    2 -10 4
    -2 -10 -4
    -2 10 -4
    2 -10 4
    3 -10 4
    -3 -10 -4
    -3 10 -4
    3 10 4
    -3 10 -4
    3 -10 4
    4 -10 4
    4 10 4
    -4 10 -4
    4 -10 4
    -4 -10 -4
    -4 10 -4
    5 -10 4
    -5 -10 -4
    -5 10 -4
    -5 10 -4
    5 -10 4
    5 10 4
    -6 10 -4
    6 -10 4
    -6 10 -4
    6 -10 4
    -6 -10 -4
    6 10 4
    -7 10 -4
    7 10 4
    8 -10 4
    -8 -11 4
    8 -11 -4
    -8 11 4
    -7 -11 4
    7 -11 -4
    -7 11 4
    -6 11 4
    -6 -11 4
    6 -11 -4
    5 -11 -4
    -5 11 4
    -5 11 4
    -5 -11 4
    4 -11 -4
    -4 11 4
    -4 11 4
    4 11 -4
    -4 -11 4
    3 -11 -4
    -3 11 4
    -3 -11 4
    3 11 -4
    -3 -11 4
    -3 11 4
    2 -11 -4
    -2 -11 4
    2 11 -4
    -2 11 4
    -2 11 4
    -2 -11 4
    -1 11 4
    -1 -11 4
    1 11 -4
    -1 11 4
    1 -11 -4
    -1 -11 4
    0 -11 4
    0 11 4
    0 11 4
    0 11 -4
    0 -11 -4
    -1 11 -4
    1 -11 4
    1 11 4
    1 -11 4
    -1 -11 -4
    1 11 4
    -2 11 -4
    2 11 4
    -2 -11 -4
    2 -11 4
    2 -11 4
    2 11 4
    3 -11 4
    3 11 4
    -3 11 -4
    3 -11 4
    -3 11 -4
    -3 -11 -4
    4 -11 4
    -4 11 -4
    -4 -11 -4
    -4 11 -4
    4 -11 4
    4 11 4
    5 -11 4
    5 11 4
    -5 11 -4
    -5 11 -4
    5 -11 4
    -5 -11 -4
    -6 11 -4
    6 -11 4
    6 11 4
    6 -11 4
    -6 11 -4
    -6 -11 -4
    -7 11 -4
    7 11 4
    8 -11 4
    8 -12 -4
    -8 -12 4
    -8 12 4
    -7 12 4
    7 -12 -4
    -7 -12 4
    -6 12 4
    -6 -12 4
    6 -12 -4
    -5 12 4
    -5 12 4
    5 -12 -4
    -5 -12 4
    -4 -12 4
    4 -12 -4
    -4 12 4
    3 12 -4
    3 -12 -4
    -3 -12 4
    -3 12 4
    -3 12 4
    -2 -12 4
    2 12 -4
    2 -12 -4
    -2 -12 4
    -2 12 4
    -2 12 4
    1 -12 -4
    -1 12 4
    1 12 -4
    -1 -12 4
    -1 12 4
    -1 -12 4
    0 12 -4
    0 -12 -4
    0 12 4
    0 -12 4
    0 12 4
    1 12 4
    1 -12 4
    -1 -12 -4
    1 -12 4
    1 12 4
    -1 12 -4
    -2 12 -4
    -2 -12 -4
    2 -12 4
    2 12 4
    2 -12 4
    3 -12 4
    -3 -12 -4
    3 -12 4
    -3 12 -4
    3 12 4
    -4 12 -4
    4 -12 4
    4 -12 4
    -4 12 -4
    -4 -12 -4
    4 12 4
    -5 12 -4
    5 -12 4
    5 -12 4
    -5 12 -4
    -5 -12 -4
    5 12 4
    -6 -12 -4
    6 -12 4
    -6 12 -4
    -6 12 -4
    6 -12 4
    6 12 4
    -7 12 -4
    7 12 4
    8 -12 4
    8 -13 -4
    -8 -13 4
    -8 13 4
    7 -13 -4
    -7 13 4
    -7 -13 4
    6 -13 -4
    -6 -13 4
    -6 13 4
    5 -13 -4
    -5 13 4
    -5 13 4
    -5 -13 4
    4 13 -4
    -4 -13 4
    -4 13 4
    4 -13 -4
    -4 13 4
    -3 13 4
    3 -13 -4
    -3 13 4
    -3 -13 4
    3 13 -4
    -2 13 4
    -2 13 4
    -2 -13 4
    -2 -13 4
    2 -13 -4
    2 13 -4
    -1 -13 4
    -1 13 4
    -1 13 4
    1 13 -4
    1 -13 -4
    -1 -13 4
    0 13 4
    0 -13 -4
    0 -13 4
    0 13 4
    0 13 -4
    -1 -13 -4
    -1 13 -4
    1 13 4
    1 13 4
    1 -13 4
    1 -13 4
    -2 13 -4
    2 13 4
    2 -13 4
    2 -13 4
    -2 -13 -4
    3 -13 4
    -3 13 -4
    3 13 4
    -3 -13 -4
    4 13 4
    4 -13 4
    -4 13 -4
    -4 -13 -4
    -4 13 -4
    4 -13 4
    5 -13 4
    5 -13 4
    -5 13 -4
    -5 -13 -4
    5 13 4
    -5 13 -4
    6 13 4
    -6 13 -4
    -6 13 -4
    6 -13 4
    7 13 4
    -7 13 -4
    -8 -14 4
    8 -14 -4
    -7 14 4
    -7 -14 4
    7 -14 -4
    -6 -14 4
    6 -14 -4
    -6 14 4
    5 -14 -4
    -5 14 4
    -5 14 4
    -5 -14 4
    -4 14 4
    -4 -14 4
    -4 14 4
    4 -14 -4
    4 14 -4
    3 -14 -4
    3 14 -4
    -3 14 4
    -3 14 4
    -3 -14 4
    2 -14 -4
    -2 -14 4
    -2 -14 4
    2 14 -4
    -2 14 4
    -2 14 4
    -1 14 4
    -1 -14 4
    1 -14 -4
    -1 14 4
    1 14 -4
    -1 -14 4
    0 14 4
    0 -14 4
    0 14 -4
    0 -14 -4
    0 -14 4
    0 14 4
    1 14 4
    1 -14 4
    1 -14 4
    1 14 4
    -1 14 -4
    -1 -14 -4
    2 -14 4
    2 14 4
    2 -14 4
    -2 -14 -4
    -2 14 -4
    3 14 4
    3 -14 4
    -3 -14 -4
    4 14 4
    4 -14 4
    -4 14 -4
    -4 -14 -4
    -4 14 -4
    4 -14 4
    5 14 4
    5 -14 4
    -5 -14 -4
    5 -14 4
    -5 14 -4
    -5 14 -4
    6 -14 4
    -6 14 -4
    6 14 4
    -6 -14 -4
    -6 14 -4
    7 14 4
    7 -14 4
    -7 14 -4
    8 -15 -4
    -8 -15 4
    7 -15 -4
    -7 15 4
    -7 -15 4
    -6 15 4
    6 -15 -4
    -6 -15 4
    -5 15 4
    5 -15 -4
    -5 -15 4
    -5 15 4
    -4 15 4
    4 15 -4
    4 -15 -4
    -4 -15 4
    -4 15 4
    -3 -15 4
    3 15 -4
    -3 15 4
    -3 15 4
    3 -15 -4
    -2 15 4
    2 -15 -4
    -2 15 4
    2 15 -4
    -2 -15 4
    1 15 -4
    1 -15 -4
    -1 15 4
    -1 -15 4
    -1 15 4
    -1 -15 4
    0 15 4
    0 15 -4
    0 15 4
    0 -15 4
    0 -15 -4
    0 -15 4
    1 15 4
    1 -15 4
    -1 15 -4
    -1 -15 -4
    1 -15 4
    2 -15 4
    -2 15 -4
    2 -15 4
    -2 -15 -4
    2 15 4
    3 -15 4
    3 15 4
    -3 -15 -4
    -3 15 -4
    3 -15 4
    4 15 4
    4 -15 4
    4 -15 4
    -4 15 -4
    -4 -15 -4
    -4 15 -4
    5 -15 4
    5 -15 4
    -5 15 -4
    5 15 4
    -5 15 -4
    -6 -15 -4
    6 -15 4
    -6 15 -4
    6 15 4
    -7 15 -4
    7 -15 4
    7 15 4
    -7 16 4
    -7 -16 4
    7 -16 -4
    -6 16 4
    -6 -16 4
    6 -16 -4
    -5 -16 4
    -5 16 4
    5 -16 -4
    -5 16 4
    4 -16 -4
    -4 16 4
    4 16 -4
    -4 16 4
    -4 -16 4
    -3 16 4
    3 16 -4
    -3 16 4
    -3 -16 4
    3 -16 -4
    2 16 -4
    -2 -16 4
    -2 16 4
    -2 16 4
    2 -16 -4
    -1 -16 4
    -1 -16 4
    1 16 -4
    1 -16 -4
    -1 16 4
    -1 16 4
    0 -16 -4
    0 -16 4
    0 16 4
    0 -16 4
    0 16 4
    0 16 -4
    1 -16 4
    -1 16 -4
    -1 -16 -4
    1 -16 4
    1 16 4
    -2 16 -4
    2 -16 4
    2 -16 4
    2 16 4
    -2 -16 -4
    -3 16 -4
    3 -16 4
    -3 -16 -4
    3 16 4
    3 -16 4
    4 -16 4
    -4 16 -4
    -4 -16 -4
    4 16 4
    -5 -16 -4
    5 16 4
    5 -16 4
    5 -16 4
    -5 16 -4
    -6 -16 -4
    -6 16 -4
    6 16 4
    -7 16 -4
    7 16 4
    7 -16 4
    -7 -17 4
    -7 17 4
    7 -17 -4
    -6 -17 4
    -6 17 4
    6 -17 -4
    5 -17 -4
    -5 17 4
    -5 -17 4
    -5 17 4
    4 17 -4
    -4 17 4
    -4 -17 4
    4 -17 -4
    -4 17 4
    -3 -17 4
    3 -17 -4
    -3 17 4
    -3 17 4
    3 17 -4
    -2 17 4
    2 -17 -4
    -2 -17 4
    2 17 -4
    -2 17 4
    -1 -17 4
    -1 -17 4
    -1 17 4
    -1 17 4
    1 17 -4
    1 -17 -4
    0 17 4
    0 17 -4
    0 -17 -4
    0 -17 4
    0 17 4
    0 -17 4
    -1 -17 -4
    1 17 4
    1 -17 4
    1 -17 4
    -1 17 -4
    2 -17 4
    2 -17 4
    -2 17 -4
    2 17 4
    -2 -17 -4
    -3 -17 -4
    3 -17 4
    -3 17 -4
    3 17 4
    3 -17 4
    -4 17 -4
    4 17 4
    4 -17 4
    -4 -17 -4
    -5 17 -4
    5 -17 4
    5 17 4
    -5 -17 -4
    6 17 4
    6 -17 4
    -6 17 -4
    7 -17 4
    -7 17 -4
    7 17 4
    -7 -18 4
    -7 18 4
    7 -18 -4
    -6 18 4
    -6 -18 4
    6 -18 -4
    -5 18 4
    -5 18 4
    5 -18 -4
    -5 -18 4
    4 -18 -4
    -4 -18 4
    4 18 -4
    -4 18 4
    -4 18 4
    3 -18 -4
    -3 18 4
    -3 -18 4
    3 18 -4
    -3 18 4
    2 -18 -4
    -2 18 4
    -2 -18 4
    2 18 -4
    -2 18 4
    -1 18 4
    -1 18 4
    -1 -18 4
    1 18 -4
    0 -18 -4
    0 -18 4
    0 -18 4
    0 18 -4
    1 18 4
    1 -18 4
    -1 18 -4
    -1 -18 -4
    1 -18 4
    2 18 4
    2 -18 4
    -2 -18 -4
    -2 18 -4
    2 -18 4
    3 18 4
    -3 18 -4
    3 -18 4
    -3 -18 -4
    3 -18 4
    -4 -18 -4
    -4 18 -4
    4 -18 4
    4 -18 4
    4 18 4
    -5 18 -4
    5 -18 4
    5 18 4
    -5 -18 -4
    5 -18 4
    -6 -18 -4
    -6 18 -4
    6 -18 4
    6 18 4
    -7 18 -4
    7 18 4
    7 -18 4
    7 -19 -4
    -7 -19 4
    -7 19 4
    -6 -19 4
    -6 19 4
    6 -19 -4
    5 -19 -4
    -5 19 4
    -5 -19 4
    -5 19 4
    -4 -19 4
    -4 19 4
    4 -19 -4
    4 19 -4
    -4 19 4
    -3 19 4
    -3 19 4
    3 -19 -4
    -3 -19 4
    3 19 -4
    -2 19 4
    2 -19 -4
    2 19 -4
    -2 19 4
    -2 -19 4
    1 19 -4
    -1 19 4
    -1 -19 4
    -1 19 4
    1 -19 -4
    0 -19 -4
    0 19 4
    0 -19 4
    0 -19 4
    0 19 -4
    1 -19 4
    1 19 4
    -1 -19 -4
    1 -19 4
    -1 19 -4
    2 19 4
    -2 -19 -4
    2 -19 4
    -2 19 -4
    2 -19 4
    3 19 4
    -3 -19 -4
    -3 19 -4
    3 -19 4
    3 -19 4
    4 19 4
    -4 19 -4
    -4 -19 -4
    4 -19 4
    4 -19 4
    -5 -19 -4
    -5 19 -4
    5 19 4
    5 -19 4
    5 -19 4
    -6 -19 -4
    6 -19 4
    -6 19 -4
    6 19 4
    -7 19 -4
    7 19 4
    7 -20 -4
    -7 20 4
    -7 -20 4
    6 -20 -4
    -6 -20 4
    -6 20 4
    -5 20 4
    5 -20 -4
    -5 20 4
    -5 -20 4
    4 20 -4
    4 -20 -4
    -4 20 4
    -4 20 4
    -4 -20 4
    -3 -20 4
    3 -20 -4
    -3 20 4
    -3 20 4
    3 20 -4
    2 20 -4
    -2 -20 4
    -2 20 4
    2 -20 -4
    -2 20 4
    -1 -20 4
    1 20 -4
    -1 20 4
    -1 20 4
    1 -20 -4
    0 -20 -4
    0 20 -4
    0 -20 4
    0 20 4
    0 -20 4
    1 -20 4
    1 -20 4
    -1 20 -4
    -1 -20 -4
    1 20 4
    2 -20 4
    2 20 4
    2 -20 4
    -2 20 -4
    -2 -20 -4
    -3 -20 -4
    3 20 4
    -3 20 -4
    3 -20 4
    3 -20 4
    4 -20 4
    4 20 4
    4 -20 4
    -4 -20 -4
    -4 20 -4
    5 -20 4
    5 -20 4
    5 20 4
    -5 20 -4
    -5 -20 -4
    -6 20 -4
    6 -20 4
    -6 -20 -4
    6 20 4
    -7 20 -4
    7 20 4
    6 -21 -4
    -6 -21 4
    -6 21 4
    -5 21 4
    -5 21 4
    5 -21 -4
    -5 -21 4
    4 -21 -4
    4 21 -4
    -4 -21 4
    -4 21 4
    -4 21 4
    3 -21 -4
    3 21 -4
    -3 21 4
    -3 -21 4
    -3 21 4
    -2 21 4
    -2 -21 4
    -2 21 4
    2 21 -4
    2 -21 -4
    -1 21 4
    1 -21 -4
    1 21 -4
    -1 -21 4
    0 21 -4
    0 -21 -4
    0 -21 4
    0 21 4
    -1 -21 -4
    1 21 4
    1 -21 4
    1 -21 4
    -1 21 -4
    2 -21 4
    2 21 4
    -2 21 -4
    -2 -21 -4
    2 -21 4
    3 21 4
    3 -21 4
    3 -21 4
    -3 -21 -4
    -3 21 -4
    -4 21 -4
    -4 -21 -4
    4 -21 4
    4 -21 4
    4 21 4
    5 -21 4
    -5 21 -4
    5 21 4
    5 -21 4
    -5 -21 -4
    -6 21 -4
    6 21 4
    -6 -21 -4
    6 -21 4
    6 -22 -4
    -6 -22 4
    -6 22 4
    -5 -22 4
    -5 22 4
    -5 22 4
    5 -22 -4
    -4 22 4
    4 22 -4
    4 -22 -4
    -4 -22 4
    -4 22 4
    3 -22 -4
    3 22 -4
    -3 22 4
    -3 -22 4
    -3 22 4
    -2 -22 4
    2 -22 -4
    2 22 -4
    -2 22 4
    -2 22 4
    1 22 -4
    1 -22 -4
    -1 22 4
    -1 -22 4
    0 22 -4
    0 22 4
    0 -22 4
    0 -22 -4
    1 -22 4
    -1 22 -4
    -1 -22 -4
    1 22 4
    -2 -22 -4
    -2 22 -4
    2 22 4
    2 -22 4
    2 -22 4
    3 -22 4
    3 -22 4
    3 22 4
    -3 -22 -4
    -3 22 -4
    4 -22 4
    4 -22 4
    -4 22 -4
    -4 -22 -4
    4 22 4
    5 -22 4
    5 22 4
    -5 22 -4
    -5 -22 -4
    5 -22 4
    6 -22 4
    6 22 4
    -6 22 -4
    -6 -22 -4
    -6 -23 4
    -6 23 4
    -5 23 4
    -5 23 4
    -5 -23 4
    5 -23 -4
    4 -23 -4
    4 23 -4
    -4 -23 4
    -4 23 4
    -4 23 4
    -3 -23 4
    3 -23 -4
    -3 23 4
    3 23 -4
    -3 23 4
    -2 -23 4
    -2 23 4
    -2 23 4
    2 -23 -4
    2 23 -4
    1 -23 -4
    1 23 -4
    -1 23 4
    -1 -23 4
    0 -23 4
    0 23 4
    0 -23 -4
    0 23 -4
    1 -23 4
    1 23 4
    -1 -23 -4
    -1 23 -4
    -2 23 -4
    2 23 4
    2 -23 4
    -2 -23 -4
    2 -23 4
    3 23 4
    -3 -23 -4
    -3 23 -4
    3 -23 4
    3 -23 4
    4 -23 4
    4 23 4
    -4 23 -4
    -4 -23 -4
    4 -23 4
    -5 -23 -4
    5 23 4
    5 -23 4
    5 -23 4
    -5 23 -4
    -6 23 -4
    6 23 4
    -6 -23 -4
    6 -23 4
    6 -24 -4
    -6 24 4
    -6 -24 4
    5 -24 -4
    -5 -24 4
    -5 24 4
    -5 24 4
    -4 24 4
    4 24 -4
    4 -24 -4
    -4 -24 4
    -4 24 4
    3 24 -4
    -3 -24 4
    -3 24 4
    -3 24 4
    3 -24 -4
    -2 24 4
    -2 -24 4
    2 -24 -4
    2 24 -4
    1 -24 -4
    -1 24 4
    -1 -24 4
    1 24 -4
    0 24 -4
    0 -24 -4
    0 -24 4
    0 24 4
    1 -24 4
    1 24 4
    -1 -24 -4
    -1 24 -4
    2 -24 4
    2 -24 4
    -2 -24 -4
    2 24 4
    -2 24 -4
    3 -24 4
    3 24 4
    -3 24 -4
    -3 -24 -4
    3 -24 4
    4 24 4
    4 -24 4
    -4 24 -4
    -4 -24 -4
    4 -24 4
    5 24 4
    5 -24 4
    -5 -24 -4
    -5 24 -4
    5 -24 4
    -6 24 -4
    6 24 4
    -6 -24 -4
    -5 25 4
    -5 -25 4
    5 -25 -4
    -5 25 4
    4 -25 -4
    -4 25 4
    4 25 -4
    -4 25 4
    -4 -25 4
    -3 25 4
    3 -25 -4
    3 25 -4
    -3 -25 4
    -3 25 4
    -2 -25 4
    -2 25 4
    2 -25 -4
    2 25 -4
    -1 25 4
    1 25 -4
    -1 -25 4
    1 -25 -4
    0 -25 -4
    0 25 4
    0 -25 4
    0 25 -4
    1 -25 4
    -1 -25 -4
    -1 25 -4
    1 25 4
    -2 25 -4
    2 25 4
    2 -25 4
    -2 -25 -4
    2 -25 4
    3 -25 4
    -3 25 -4
    3 25 4
    3 -25 4
    -3 -25 -4
    -4 -25 -4
    4 25 4
    4 -25 4
    -4 25 -4
    4 -25 4
    -5 25 -4
    -5 -25 -4
    5 -25 4
    5 25 4
    5 -25 4
    -5 26 4
    -5 -26 4
    5 -26 -4
    -5 26 4
    4 26 -4
    -4 26 4
    4 -26 -4
    -4 26 4
    -4 -26 4
    3 26 -4
    -3 26 4
    3 -26 -4
    -3 -26 4
    2 -26 -4
    -2 26 4
    -2 -26 4
    2 26 -4
    -1 26 4
    -1 -26 4
    1 -26 -4
    1 26 -4
    0 -26 -4
    0 26 4
    0 26 -4
    0 -26 4
    -1 -26 -4
    1 26 4
    -1 26 -4
    1 -26 4
    -2 26 -4
    2 26 4
    2 -26 4
    -2 -26 -4
    -3 26 -4
    3 -26 4
    3 -26 4
    -3 -26 -4
    3 26 4
    4 -26 4
    -4 26 -4
    4 26 4
    -4 -26 -4
    4 -26 4
    -5 26 -4
    5 -26 4
    5 -26 4
    5 26 4
    -5 -26 -4
    -5 27 4
    -5 27 4
    5 -27 -4
    -4 27 4
    -4 27 4
    4 27 -4
    -4 -27 4
    4 -27 -4
    -3 -27 4
    3 27 -4
    -3 27 4
    3 -27 -4
    2 -27 -4
    -2 27 4
    -2 -27 4
    2 27 -4
    -1 27 4
    1 -27 -4
    1 27 -4
    -1 -27 4
    0 27 4
    0 -27 4
    0 -27 -4
    0 27 -4
    1 -27 4
    -1 27 -4
    1 27 4
    -1 -27 -4
    2 27 4
    -2 -27 -4
    -2 27 -4
    2 -27 4
    3 27 4
    -3 -27 -4
    3 -27 4
    -3 27 -4
    3 -27 4
    4 27 4
    4 -27 4
    -4 -27 -4
    -4 27 -4
    -5 -27 -4
    5 -27 4
    5 -27 4
    5 27 4
    -5 28 4
    -4 -28 4
    -4 28 4
    4 28 -4
    4 -28 -4
    3 28 -4
    -3 -28 4
    -3 28 4
    3 -28 -4
    2 28 -4
    2 -28 -4
    -2 -28 4
    -2 28 4
    -1 -28 4
    1 -28 -4
    1 28 -4
    -1 28 4
    0 28 -4
    0 -28 4
    0 28 4
    0 -28 -4
    1 -28 4
    -1 28 -4
    1 28 4
    -1 -28 -4
    -2 -28 -4
    2 -28 4
    -2 28 -4
    2 28 4
    3 28 4
    3 -28 4
    -3 -28 -4
    -3 28 -4
    4 28 4
    4 -28 4
    -4 28 -4
    4 -28 4
    -4 -28 -4
    4 -29 -4
    4 29 -4
    -4 -29 4
    -4 29 4
    -3 -29 4
    -3 29 4
    3 -29 -4
    3 29 -4
    2 -29 -4
    -2 -29 4
    -2 29 4
    2 29 -4
    -1 -29 4
    1 29 -4
    1 -29 -4
    -1 29 4
    0 29 -4
    0 29 4
    0 -29 4
    0 -29 -4
    -1 29 -4
    1 -29 4
    -1 -29 -4
    1 29 4
    2 29 4
    -2 29 -4
    -2 -29 -4
    -3 29 -4
    3 -29 4
    -3 -29 -4
    3 29 4
    4 -29 4
    -4 -29 -4
    4 29 4
    4 -29 4
    4 30 -4
    -4 30 4
    3 30 -4
    -3 -30 4
    -3 30 4
    3 -30 -4
    2 -30 -4
    -2 30 4
    2 30 -4
    -2 -30 4
    1 -30 -4
    1 30 -4
    -1 -30 4
    -1 30 4
    0 -30 -4
    0 30 4
    0 30 -4
    0 -30 4
    -1 -30 -4
    1 30 4
    -1 30 -4
    1 -30 4
    2 -30 4
    2 30 4
    -2 -30 -4
    -2 30 -4
    -3 -30 -4
    3 -30 4
    3 30 4
    -3 30 -4
    3 31 -4
    -3 31 4
    2 31 -4
    -2 31 4
    -2 -31 4
    2 -31 -4
    -1 -31 4
    -1 31 4
    1 -31 -4
    1 31 -4
    0 31 4
    0 -31 -4
    0 31 -4
    0 -31 4
    1 31 4
    -1 31 -4
    1 -31 4
    -1 -31 -4
    -2 -31 -4
    -2 31 -4
    2 31 4
    2 -31 4
    3 -31 4
    -3 -31 -4
    -2 32 4
    2 32 -4
    1 32 -4
    -1 32 4
    -1 -32 4
    1 -32 -4
    0 32 4
    0 -32 4
    0 32 -4
    0 -32 -4
    -1 32 -4
    -1 -32 -4
    1 -32 4
    1 32 4
    2 -32 4
    -2 -32 -4
    9 0 -5
    8 0 -5
    -8 0 5
    -8 0 5
    -7 0 5
    -7 0 5
    -7 0 5
    -6 0 5
    -6 0 5
    -5 0 5
    -5 0 5
    -4 0 5
    -4 0 5
    -4 0 5
    -3 0 5
    -3 0 5
    -2 0 5
    -2 0 5
    -1 0 5
    -1 0 5
    0 0 -5
    0 0 5
    0 0 5
    -1 0 -5
    1 0 5
    2 0 5
    -2 0 -5
    -2 0 -5
    -3 0 -5
    -3 0 -5
    3 0 5
    -3 0 -5
    -4 0 -5
    -4 0 -5
    -4 0 -5
    4 0 5
    -5 0 -5
    -5 0 -5
    5 0 5
    5 0 5
    -6 0 -5
    6 0 5
    -7 0 -5
    7 0 5
    -8 0 -5
    9 -1 -5
    8 -1 -5
    -8 -1 5
    -8 1 5
    -8 1 5
    8 1 -5
    -7 -1 5
    -7 1 5
    -7 -1 5
    -7 -1 5
    -7 1 5
    7 -1 -5
    -6 -1 5
    -6 1 5
    -6 -1 5
    -6 1 5
    -6 -1 5
    -5 1 5
    -5 1 5
    -5 -1 5
    -5 -1 5
    -4 1 5
    -4 1 5
    -4 -1 5
    4 1 -5
    -4 1 5
    -4 -1 5
    -3 1 5
    -3 1 5
    -3 -1 5
    -3 -1 5
    -2 1 5
    -2 -1 5
    -2 1 5
    -2 -1 5
    -1 1 5
    -1 -1 5
    -1 1 5
    -1 -1 5
    -1 1 5
    0 1 5
    0 -1 5
    0 1 -5
    0 -1 -5
    0 -1 -5
    0 -1 5
    -1 1 -5
    -1 -1 -5
    1 -1 5
    1 1 5
    2 -1 5
    2 1 5
    -2 -1 -5
    -2 -1 -5
    -2 1 -5
    2 -1 5
    -3 1 -5
    3 -1 5
    -3 -1 -5
    -3 1 -5
    -3 -1 -5
    3 1 5
    3 -1 5
    4 -1 5
    -4 -1 -5
    4 -1 5
    4 1 5
    -4 -1 -5
    -4 1 -5
    -4 1 -5
    5 -1 5
    -5 1 -5
    -5 -1 -5
    -5 -1 -5
    5 1 5
    -5 1 -5
    6 -1 5
    6 1 5
    -6 -1 -5
    -6 1 -5
    7 -1 5
    -7 1 -5
    -7 -1 -5
    -8 1 -5
    8 -2 -5
    -8 2 5
    -8 2 5
    -8 -2 5
    -7 2 5
    -7 -2 5
    -7 -2 5
    7 -2 -5
    -7 2 5
    -6 2 5
    -6 2 5
    6 -2 -5
    -6 -2 5
    -6 -2 5
    -6 -2 5
    -5 2 5
    -5 -2 5
    -5 -2 5
    -5 -2 5
    -5 2 5
    -4 -2 5
    -4 2 5
    -4 2 5
    -4 2 5
    -4 -2 5
    4 2 -5
    -3 2 5
    -3 -2 5
    -3 2 5
    -3 2 5
    -3 -2 5
    -2 -2 5
    -2 2 5
    -2 2 5
    -2 -2 5
    1 -2 -5
    1 2 -5
    -1 -2 5
    -1 2 5
    -1 -2 5
    -1 2 5
    -1 -2 5
    -1 2 5
    0 -2 5
    0 2 -5
    0 -2 5
    0 -2 -5
    0 2 5
    -1 -2 -5
    1 2 5
    1 -2 5
    1 -2 5
    -1 2 -5
    -1 -2 -5
    2 2 5
    -2 -2 -5
    2 -2 5
    2 -2 5
    -2 2 -5
    -2 -2 -5
    -3 2 -5
    3 -2 5
    -3 -2 -5
    3 -2 5
    3 2 5
    -3 -2 -5
    -4 -2 -5
    4 -2 5
    4 2 5
    4 -2 5
    -4 -2 -5
    -4 2 -5
    5 -2 5
    -5 2 -5
    -5 -2 -5
    5 2 5
    -5 -2 -5
    5 -2 5
    -6 -2 -5
    6 -2 5
    -6 2 -5
    6 2 5
    -7 -2 -5
    7 -2 5
    -7 2 -5
    8 2 5
    -8 2 -5
    -9 3 5
    8 -3 -5
    -8 3 5
    -8 -3 5
    7 -3 -5
    -7 -3 5
    -7 -3 5
    -7 3 5
    6 -3 -5
    -6 -3 5
    -6 -3 5
    -6 3 5
    -6 3 5
    -5 3 5
    -5 -3 5
    -5 3 5
    -5 -3 5
    5 -3 -5
    -5 -3 5
    4 3 -5
    -4 3 5
    -4 -3 5
    -4 -3 5
    -4 3 5
    -4 -3 5
    -4 3 5
    4 -3 -5
    3 3 -5
    -3 3 5
    -3 -3 5
    3 -3 -5
    -3 3 5
    -3 3 5
    -3 -3 5
    -3 -3 5
    -2 -3 5
    -2 3 5
    -2 3 5
    2 -3 -5
    -2 -3 5
    -2 3 5
    -1 -3 5
    1 3 -5
    -1 3 5
    -1 3 5
    -1 -3 5
    1 -3 -5
    0 -3 5
    0 3 -5
    0 3 5
    0 3 5
    0 -3 5
    0 -3 -5
    1 -3 5
    -1 -3 -5
    -1 -3 -5
    1 -3 5
    -1 3 -5
    1 3 5
    2 -3 5
    2 -3 5
    -2 -3 -5
    -2 -3 -5
    -2 3 -5
    2 3 5
    3 -3 5
    3 3 5
    3 -3 5
    -3 -3 -5
    -3 3 -5
    -3 -3 -5
    4 -3 5
    4 -3 5
    -4 -3 -5
    4 3 5
    -4 -3 -5
    -4 3 -5
    5 -3 5
    5 3 5
    -5 -3 -5
    -5 3 -5
    -5 -3 -5
    5 -3 5
    -6 3 -5
    -6 -3 -5
    6 -3 5
    6 3 5
    7 -3 5
    -7 3 -5
    7 3 5
    8 -3 5
    8 3 5
    -8 3 -5
    -9 4 5
    -8 -4 5
    -8 4 5
    8 -4 -5
    -7 -4 5
    -7 4 5
    7 -4 -5
    -6 4 5
    6 -4 -5
    -6 -4 5
    -6 -4 5
    -5 -4 5
    -5 -4 5
    -5 4 5
    4 4 -5
    -4 4 5
    -4 -4 5
    -4 4 5
    -4 -4 5
    4 -4 -5
    -3 4 5
    -3 4 5
    -3 -4 5
    3 -4 -5
    3 4 -5
    -3 -4 5
    -2 -4 5
    -2 -4 5
    2 -4 -5
    2 4 -5
    -2 4 5
    -2 4 5
    -1 4 5
    -1 4 5
    -1 -4 5
    1 4 -5
    -1 -4 5
    1 -4 -5
    0 4 5
    0 -4 -5
    0 4 -5
    0 -4 5
    0 4 5
    0 -4 5
    1 4 5
    -1 -4 -5
    -1 4 -5
    1 -4 5
    1 -4 5
    1 4 5
    -2 -4 -5
    2 4 5
    2 -4 5
    2 -4 5
    -2 4 -5
    3 -4 5
    -3 4 -5
    3 4 5
    3 -4 5
    -3 -4 -5
    -3 -4 -5
    -4 -4 -5
    -4 -4 -5
    -4 4 -5
    4 -4 5
    4 4 5
    4 -4 5
    5 4 5
    -5 -4 -5
    -5 4 -5
    -5 -4 -5
    5 -4 5
    5 -4 5
    -6 4 -5
    6 -4 5
    6 4 5
    7 4 5
    -7 4 -5
    7 -4 5
    8 -4 5
    -8 4 -5
    8 4 5
    -8 5 5
    -8 -5 5
    8 -5 -5
    -7 5 5
    7 -5 -5
    -7 -5 5
    -6 5 5
    -6 -5 5
    -6 -5 5
    6 -5 -5
    -5 -5 5
    5 -5 -5
    -5 -5 5
    -5 5 5
    -4 5 5
    -4 5 5
    4 -5 -5
    -4 -5 5
    4 5 -5
    3 -5 -5
    -3 5 5
    -3 -5 5
    -3 5 5
    2 -5 -5
    -2 5 5
    -2 5 5
    -2 -5 5
    2 5 -5
    -1 -5 5
    1 5 -5
    -1 5 5
    1 -5 -5
    -1 -5 5
    -1 5 5
    0 5 -5
    0 -5 5
    0 5 5
    0 5 5
    0 -5 5
    0 -5 -5
    1 -5 5
    1 -5 5
    -1 5 -5
    1 5 5
    1 5 5
    -1 -5 -5
    2 5 5
    -2 -5 -5
    2 -5 5
    2 5 5
    2 -5 5
    -2 5 -5
    3 5 5
    3 5 5
    3 -5 5
    -3 -5 -5
    3 -5 5
    -3 5 -5
    -4 5 -5
    4 5 5
    -4 -5 -5
    4 -5 5
    4 5 5
    4 -5 5
    -5 -5 -5
    5 5 5
    5 -5 5
    -5 5 -5
    5 5 5
    5 -5 5
    6 -5 5
    6 5 5
    -6 5 -5
    -7 5 -5
    7 -5 5
    7 5 5
    -8 5 -5
    -8 -6 5
    8 -6 -5
    -8 6 5
    7 -6 -5
    -7 6 5
    -7 -6 5
    -6 -6 5
    6 -6 -5
    -6 6 5
    -5 6 5
    -5 -6 5
    -5 -6 5
    5 -6 -5
    -4 -6 5
    4 6 -5
    -4 6 5
    -4 6 5
    4 -6 -5
    -4 -6 5
    3 -6 -5
    3 6 -5
    -3 -6 5
    -3 -6 5
    -3 6 5
    -3 6 5
    -2 6 5
    -2 -6 5
    -2 6 5
    2 -6 -5
    2 6 -5
    1 -6 -5
    -1 -6 5
    1 6 -5
    -1 6 5
    -1 -6 5
    0 -6 5
    0 6 5
    0 6 -5
    0 -6 5
    0 -6 -5
    0 6 5
    1 -6 5
    1 -6 5
    -1 6 -5
    -1 -6 -5
    1 6 5
    1 6 5
    2 -6 5
    2 6 5
    -2 -6 -5
    2 6 5
    -2 6 -5
    2 -6 5
    -3 6 -5
    -3 -6 -5
    3 -6 5
    3 6 5
    3 6 5
    3 -6 5
    4 6 5
    4 -6 5
    4 6 5
    4 -6 5
    -4 6 -5
    -4 -6 -5
    5 -6 5
    5 -6 5
    -5 -6 -5
    5 6 5
    -5 6 -5
    6 -6 5
    6 6 5
    -6 6 -5
    7 -6 5
    7 6 5
    -7 6 -5
    -8 6 -5
    8 -6 5
    -8 -7 5
    8 -7 -5
    -8 7 5
    7 -7 -5
    -7 -7 5
    -7 7 5
    -6 -7 5
    -6 7 5
    6 -7 -5
    -5 -7 5
    5 -7 -5
    -5 -7 5
    -5 7 5
    -4 -7 5
    4 7 -5
    -4 7 5
    -4 -7 5
    4 -7 -5
    -4 7 5
    -3 7 5
    -3 -7 5
    3 -7 -5
    -3 7 5
    -3 -7 5
    3 7 -5
    2 -7 -5
    -2 7 5
    2 7 -5
    -2 -7 5
    -2 -7 5
    -2 7 5
    -1 7 5
    -1 -7 5
    1 7 -5
    -1 7 5
    -1 -7 5
    0 7 5
    0 -7 -5
    0 -7 5
    0 7 5
    0 -7 5
    0 7 -5
    1 7 5
    1 7 5
    1 -7 5
    -1 -7 -5
    1 -7 5
    -1 7 -5
    -2 7 -5
    2 7 5
    -2 -7 -5
    2 7 5
    2 -7 5
    2 -7 5
    3 -7 5
    3 7 5
    -3 -7 -5
    3 7 5
    3 -7 5
    -3 7 -5
    -4 -7 -5
    4 7 5
    -4 7 -5
    4 -7 5
    4 -7 5
    4 7 5
    -5 -7 -5
    -5 7 -5
    5 -7 5
    5 7 5
    5 -7 5
    6 -7 5
    -6 7 -5
    6 7 5
    -7 7 -5
    7 7 5
    7 -7 5
    -8 7 -5
    8 -7 5
    8 -8 -5
    -8 8 5
    -8 -8 5
    -7 -8 5
    -7 8 5
    7 -8 -5
    -6 -8 5
    -6 8 5
    6 -8 -5
    -5 -8 5
    5 -8 -5
    -5 8 5
    -5 -8 5
    -4 8 5
    4 -8 -5
    4 8 -5
    -4 -8 5
    -4 -8 5
    -4 8 5
    3 -8 -5
    -3 8 5
    3 8 -5
    -3 -8 5
    -3 -8 5
    -3 8 5
    -2 -8 5
    -2 8 5
    2 8 -5
    -2 8 5
    -2 -8 5
    2 -8 -5
    1 -8 -5
    -1 -8 5
    -1 8 5
    1 8 -5
    -1 8 5
    0 -8 5
    0 -8 -5
    0 8 5
    0 8 -5
    0 8 5
    0 -8 5
    -1 8 -5
    1 8 5
    1 -8 5
    1 -8 5
    1 8 5
    2 8 5
    2 8 5
    -2 -8 -5
    2 -8 5
    2 -8 5
    -2 8 -5
    3 -8 5
    3 8 5
    -3 -8 -5
    3 -8 5
    -3 8 -5
    3 8 5
    4 8 5
    -4 -8 -5
    -4 8 -5
    4 -8 5
    4 -8 5
    5 -8 5
    5 8 5
    5 -8 5
    -5 8 -5
    -5 -8 -5
    -6 8 -5
    6 -8 5
    6 8 5
    7 8 5
    -7 8 -5
    7 -8 5
    8 -8 5
    -8 8 -5
    -8 9 5
    -8 -9 5
    8 -9 -5
    7 -9 -5
    -7 9 5
    -7 -9 5
    -6 -9 5
    6 -9 -5
    -6 9 5
    5 -9 -5
    -5 -9 5
    -5 9 5
    4 -9 -5
    4 9 -5
    -4 9 5
    -4 -9 5
    -4 -9 5
    -4 9 5
    3 9 -5
    3 -9 -5
    -3 9 5
    -3 -9 5
    -3 9 5
    -3 -9 5
    1 9 -5
    -1 9 5
    -1 9 5
    1 -9 -5
    -1 -9 5
    -1 -9 5
    0 9 5
    0 9 5
    0 9 -5
    0 -9 5
    0 -9 -5
    0 -9 5
    1 9 5
    1 -9 5
    -1 9 -5
    1 9 5
    1 -9 5
    -1 -9 -5
    2 9 5
    2 -9 5
    -2 9 -5
    2 -9 5
    2 9 5
    3 -9 5
    -3 9 -5
    3 9 5
    -4 9 -5
    4 -9 5
    4 9 5
    4 -9 5
    5 -9 5
    5 9 5
    -5 9 -5
    5 -9 5
    -5 -9 -5
    -6 9 -5
    6 -9 5
    6 9 5
    7 -9 5
    -7 9 -5
    7 9 5
    8 -9 5
    -8 9 -5
    8 -10 -5
    -8 10 5
    -8 -10 5
    7 -10 -5
    -7 -10 5
    -7 10 5
    -6 -10 5
    -6 10 5
    6 -10 -5
    -5 -10 5
    5 -10 -5
    -5 10 5
    -4 10 5
    -4 -10 5
    -4 -10 5
    4 -10 -5
    -4 10 5
    4 10 -5
    -3 10 5
    -3 10 5
    3 -10 -5
    -3 -10 5
    -3 -10 5
    3 10 -5
    -2 10 5
    -2 -10 5
    2 -10 -5
    -2 10 5
    2 10 -5
    -2 -10 5
    -1 10 5
    1 -10 -5
    -1 10 5
    -1 -10 5
    -1 -10 5
    1 10 -5
    0 10 -5
    0 10 5
    0 -10 5
    0 -10 5
    0 10 5
    0 -10 -5
    1 -10 5
    -1 -10 -5
    -1 10 -5
    1 10 5
    1 -10 5
    1 10 5
    2 -10 5
    2 10 5
    2 -10 5
    2 10 5
    -2 10 -5
    -2 -10 -5
    3 -10 5
    3 -10 5
    3 10 5
    -3 10 -5
    4 -10 5
    4 10 5
    4 -10 5
    -4 10 -5
    5 -10 5
    -5 10 -5
    5 -10 5
    5 10 5
    -6 10 -5
    6 10 5
    6 -10 5
    7 -10 5
    7 10 5
    -7 10 -5
    -8 10 -5
    8 -10 5
    -8 -11 5
    8 -11 -5
    -8 11 5
    -7 11 5
    -7 -11 5
    7 -11 -5
    -6 -11 5
    6 -11 -5
    -6 11 5
    -5 -11 5
    5 -11 -5
    -5 11 5
    -4 11 5
    4 -11 -5
    4 11 -5
    -4 11 5
    -4 -11 5
    -3 -11 5
    3 -11 -5
    -3 11 5
    -3 -11 5
    3 11 -5
    2 -11 -5
    2 11 -5
    -2 -11 5
    -2 11 5
    -2 -11 5
    -2 11 5
    -1 -11 5
    1 11 -5
    1 -11 -5
    -1 -11 5
    -1 11 5
    -1 11 5
    0 -11 5
    0 11 -5
    0 11 5
    0 -11 5
    0 -11 -5
    0 11 5
    1 -11 5
    1 11 5
    1 -11 5
    -1 11 -5
    -1 -11 -5
    1 11 5
    -2 11 -5
    2 -11 5
    2 -11 5
    -2 -11 -5
    2 11 5
    2 11 5
    -3 11 -5
    3 -11 5
    3 -11 5
    -3 -11 -5
    3 11 5
    -4 11 -5
    -4 -11 -5
    4 11 5
    4 -11 5
    4 -11 5
    5 11 5
    -5 11 -5
    5 -11 5
    -5 -11 -5
    5 -11 5
    -6 11 -5
    6 11 5
    6 -11 5
    -7 11 -5
    7 -11 5
    7 11 5
    -8 11 -5
    8 -11 5
    8 -12 -5
    -8 12 5
    -8 -12 5
    -7 12 5
    7 -12 -5
    -7 -12 5
    -6 -12 5
    6 -12 -5
    -6 12 5
    5 -12 -5
    -5 -12 5
    -5 12 5
    -4 -12 5
    4 -12 -5
    -4 12 5
    4 12 -5
    -4 12 5
    -3 -12 5
    -3 12 5
    3 -12 -5
    3 12 -5
    -3 -12 5
    -2 -12 5
    2 -12 -5
    2 12 -5
    -2 12 5
    -2 -12 5
    -2 12 5
    -1 12 5
    1 12 -5
    -1 -12 5
    -1 12 5
    1 -12 -5
    -1 -12 5
    0 12 -5
    0 -12 -5
    0 -12 5
    0 12 5
    0 -12 5
    0 12 5
    1 12 5
    -1 12 -5
    -1 -12 -5
    1 -12 5
    1 -12 5
    1 12 5
    2 12 5
    -2 12 -5
    2 -12 5
    -2 -12 -5
    2 -12 5
    3 -12 5
    3 -12 5
    -3 12 -5
    3 12 5
    -3 -12 -5
    4 -12 5
    -4 -12 -5
    -4 12 -5
    4 -12 5
    4 12 5
    -5 -12 -5
    5 -12 5
    5 12 5
    -5 12 -5
    5 -12 5
    6 12 5
    6 -12 5
    -6 12 -5
    7 -12 5
    7 12 5
    -7 12 -5
    -8 12 -5
    -8 -13 5
    -8 13 5
    8 -13 -5
    -7 13 5
    -7 -13 5
    7 -13 -5
    -6 -13 5
    -6 13 5
    6 -13 -5
    -5 -13 5
    -5 13 5
    5 -13 -5
    -4 13 5
    4 -13 -5
    4 13 -5
    -4 -13 5
    -3 13 5
    -3 13 5
    -3 -13 5
    3 -13 -5
    3 13 -5
    2 -13 -5
    -2 -13 5
    -2 13 5
    2 13 -5
    -2 13 5
    -2 -13 5
    -1 13 5
    -1 -13 5
    -1 -13 5
    -1 13 5
    1 -13 -5
    1 13 -5
    0 13 -5
    0 -13 -5
    0 -13 5
    0 13 5
    0 13 5
    1 13 5
    -1 13 -5
    1 -13 5
    1 -13 5
    -1 -13 -5
    1 13 5
    -2 -13 -5
    2 -13 5
    2 13 5
    2 -13 5
    -2 13 -5
    -3 13 -5
    -3 -13 -5
    3 13 5
    3 -13 5
    3 -13 5
    4 -13 5
    4 13 5
    4 -13 5
    -4 13 -5
    -4 -13 -5
    -5 -13 -5
    5 -13 5
    -5 13 -5
    5 13 5
    5 -13 5
    -6 13 -5
    6 13 5
    6 -13 5
    7 13 5
    -7 13 -5
    7 -13 5
    -8 13 -5
    8 -14 -5
    -8 -14 5
    -7 -14 5
    -7 14 5
    7 -14 -5
    -6 -14 5
    6 -14 -5
    -6 14 5
    -5 -14 5
    -5 14 5
    5 -14 -5
    -4 -14 5
    4 -14 -5
    -4 14 5
    4 14 -5
    -4 14 5
    -3 14 5
    -3 -14 5
    -3 14 5
    3 -14 -5
    3 14 -5
    -2 -14 5
    2 -14 -5
    -2 14 5
    -2 -14 5
    2 14 -5
    -2 14 5
    1 -14 -5
    -1 14 5
    1 14 -5
    -1 -14 5
    -1 14 5
    -1 -14 5
    0 -14 5
    0 14 5
    0 14 5
    0 14 -5
    -1 -14 -5
    1 14 5
    1 -14 5
    1 14 5
    -1 14 -5
    1 -14 5
    2 -14 5
    2 -14 5
    2 14 5
    -2 14 -5
    -2 -14 -5
    -3 -14 -5
    3 -14 5
    3 14 5
    3 -14 5
    -3 14 -5
    4 -14 5
    4 -14 5
    -4 14 -5
    4 14 5
    -4 -14 -5
    -5 -14 -5
    5 -14 5
    -5 14 -5
    5 -14 5
    5 14 5
    -6 14 -5
    6 14 5
    6 -14 5
    -7 14 -5
    7 -14 5
    7 14 5
    -7 15 5
    7 -15 -5
    -7 -15 5
    -6 -15 5
    6 -15 -5
    -6 15 5
    -5 15 5
    -5 -15 5
    5 -15 -5
    -4 15 5
    -4 -15 5
    4 15 -5
    4 -15 -5
    -4 15 5
    3 -15 -5
    3 15 -5
    -3 15 5
    -3 -15 5
    -3 15 5
    2 -15 -5
    2 15 -5
    -2 15 5
    -2 -15 5
    -2 15 5
    1 -15 -5
    -1 -15 5
    -1 15 5
    -1 -15 5
    -1 15 5
    1 15 -5
    0 15 5
    0 -15 -5
    0 -15 5
    0 15 -5
    0 15 5
    0 -15 5
    1 -15 5
    -1 -15 -5
    -1 15 -5
    1 -15 5
    1 15 5
    2 15 5
    -2 -15 -5
    2 -15 5
    -2 15 -5
    2 -15 5
    -3 -15 -5
    3 -15 5
    -3 15 -5
    3 15 5
    3 -15 5
    -4 15 -5
    4 15 5
    4 -15 5
    -4 -15 -5
    4 -15 5
    5 15 5
    -5 15 -5
    -5 -15 -5
    5 -15 5
    5 -15 5
    6 -15 5
    6 15 5
    -6 15 -5
    -7 15 -5
    7 15 5
    7 -15 5
    -7 -16 5
    -7 16 5
    7 -16 -5
    6 -16 -5
    -6 -16 5
    -6 16 5
    5 -16 -5
    -5 16 5
    -5 -16 5
    -4 16 5
    4 16 -5
    -4 -16 5
    4 -16 -5
    -4 16 5
    -3 16 5
    -3 16 5
    3 16 -5
    3 -16 -5
    -3 -16 5
    -2 16 5
    -2 -16 5
    -2 16 5
    2 16 -5
    2 -16 -5
    1 16 -5
    -1 -16 5
    -1 -16 5
    1 -16 -5
    -1 16 5
    -1 16 5
    0 -16 5
    0 16 -5
    0 -16 5
    0 -16 -5
    0 16 5
    0 16 5
    1 16 5
    1 -16 5
    -1 -16 -5
    1 -16 5
    -1 16 -5
    2 16 5
    2 -16 5
    2 -16 5
    -2 16 -5
    -2 -16 -5
    -3 16 -5
    -3 -16 -5
    3 -16 5
    3 -16 5
    3 16 5
    4 16 5
    -4 16 -5
    4 -16 5
    -4 -16 -5
    4 -16 5
    5 16 5
    -5 16 -5
    -5 -16 -5
    5 -16 5
    5 -16 5
    -6 16 -5
    6 -16 5
    6 16 5
    -7 16 -5
    7 -16 5
    -7 -17 5
    -7 17 5
    7 -17 -5
    -6 17 5
    -6 -17 5
    6 -17 -5
    -5 -17 5
    5 -17 -5
    -5 17 5
    -4 -17 5
    -4 17 5
    4 17 -5
    4 -17 -5
    -4 17 5
    -3 17 5
    -3 17 5
    -3 -17 5
    3 17 -5
    3 -17 -5
    -2 17 5
    -2 -17 5
    -2 17 5
    2 17 -5
    2 -17 -5
    -1 17 5
    -1 17 5
    1 -17 -5
    -1 -17 5
    1 17 -5
    -1 -17 5
    0 17 -5
    0 -17 5
    0 17 5
    0 -17 5
    0 17 5
    0 -17 -5
    1 -17 5
    1 17 5
    -1 -17 -5
    -1 17 -5
    1 -17 5
    2 -17 5
    2 -17 5
    2 17 5
    -2 -17 -5
    -2 17 -5
    3 -17 5
    3 17 5
    3 -17 5
    -3 -17 -5
    -3 17 -5
    -4 -17 -5
    4 -17 5
    4 -17 5
    4 17 5
    -4 17 -5
    5 -17 5
    -5 17 -5
    -5 -17 -5
    5 -17 5
    5 17 5
    -6 17 -5
    6 17 5
    6 -17 5
    7 17 5
    -7 17 -5
    7 -17 5
    -7 -18 5
    7 -18 -5
    -7 18 5
    -6 -18 5
    -6 18 5
    6 -18 -5
    5 -18 -5
    -5 18 5
    -5 -18 5
    -4 -18 5
    4 18 -5
    4 -18 -5
    -4 18 5
    -4 18 5
    3 -18 -5
    3 18 -5
    -3 -18 5
    -3 18 5
    -3 18 5
    -2 18 5
    2 -18 -5
    -2 -18 5
    2 18 -5
    -2 18 5
    -1 18 5
    -1 -18 5
    1 18 -5
    -1 18 5
    1 -18 -5
    0 18 5
    0 -18 5
    0 18 -5
    0 -18 5
    0 -18 -5
    1 -18 5
    -1 18 -5
    1 -18 5
    1 18 5
    -1 -18 -5
    2 -18 5
    2 18 5
    -2 -18 -5
    2 -18 5
    -2 18 -5
    -3 18 -5
    3 -18 5
    -3 -18 -5
    3 18 5
    3 -18 5
    -4 18 -5
    -4 -18 -5
    4 -18 5
    4 -18 5
    4 18 5
    -5 18 -5
    5 -18 5
    5 18 5
    -5 -18 -5
    5 -18 5
    -6 18 -5
    6 -18 5
    6 18 5
    -7 18 -5
    7 18 5
    -7 -19 5
    7 -19 -5
    -7 19 5
    -6 -19 5
    -6 19 5
    6 -19 -5
    -5 -19 5
    -5 19 5
    5 -19 -5
    -4 -19 5
    -4 19 5
    4 -19 -5
    4 19 -5
    -4 19 5
    -3 -19 5
    -3 19 5
    3 -19 -5
    3 19 -5
    -3 19 5
    -2 -19 5
    2 19 -5
    -2 19 5
    -2 19 5
    2 -19 -5
    -1 -19 5
    -1 19 5
    1 19 -5
    -1 19 5
    1 -19 -5
    0 19 -5
    0 -19 -5
    0 -19 5
    0 19 5
    0 -19 5
    1 -19 5
    -1 -19 -5
    1 19 5
    1 -19 5
    -1 19 -5
    2 19 5
    -2 19 -5
    2 -19 5
    2 -19 5
    -2 -19 -5
    3 19 5
    3 -19 5
    3 -19 5
    -3 19 -5
    -3 -19 -5
    -4 -19 -5
    -4 19 -5
    4 19 5
    4 -19 5
    4 -19 5
    -5 19 -5
    5 -19 5
    -5 -19 -5
    5 -19 5
    5 19 5
    6 19 5
    6 -19 5
    -6 19 -5
    -7 19 -5
    7 19 5
    7 -20 -5
    -7 -20 5
    -6 -20 5
    -6 20 5
    6 -20 -5
    -5 -20 5
    -5 20 5
    5 -20 -5
    -4 -20 5
    -4 20 5
    -4 20 5
    4 -20 -5
    4 20 -5
    3 20 -5
    -3 -20 5
    -3 20 5
    3 -20 -5
    -3 20 5
    -2 20 5
    2 -20 -5
    -2 -20 5
    2 20 -5
    -2 20 5
    -1 20 5
    -1 -20 5
    1 20 -5
    -1 20 5
    1 -20 -5
    0 20 5
    0 20 -5
    0 -20 5
    0 -20 5
    0 -20 -5
    1 -20 5
    -1 20 -5
    1 -20 5
    -1 -20 -5
    1 20 5
    2 -20 5
    2 20 5
    -2 -20 -5
    -2 20 -5
    2 -20 5
    -3 -20 -5
    3 -20 5
    -3 20 -5
    3 20 5
    4 -20 5
    4 20 5
    -4 20 -5
    -4 -20 -5
    4 -20 5
    5 -20 5
    5 -20 5
    -5 20 -5
    -5 -20 -5
    5 20 5
    -6 20 -5
    6 -20 5
    6 20 5
    7 20 5
    -7 20 -5
    -6 -21 5
    -6 21 5
    6 -21 -5
    5 -21 -5
    -5 21 5
    -5 -21 5
    4 -21 -5
    -4 21 5
    4 21 -5
    -4 -21 5
    -4 21 5
    -3 21 5
    -3 -21 5
    3 21 -5
    -3 21 5
    3 -21 -5
    -2 -21 5
    2 -21 -5
    2 21 -5
    -2 21 5
    -2 21 5
    -1 21 5
    1 21 -5
    1 -21 -5
    -1 -21 5
    0 21 5
    0 -21 -5
    0 21 -5
    0 -21 5
    1 21 5
    -1 -21 -5
    1 -21 5
    -1 21 -5
    1 -21 5
    -2 21 -5
    2 -21 5
    2 -21 5
    2 21 5
    -2 -21 -5
    3 21 5
    -3 -21 -5
    3 -21 5
    -3 21 -5
    3 -21 5
    4 -21 5
    4 -21 5
    4 21 5
    -4 21 -5
    -4 -21 -5
    5 -21 5
    -5 21 -5
    5 -21 5
    -5 -21 -5
    5 21 5
    6 -21 5
    -6 21 -5
    6 21 5
    -6 22 5
    6 -22 -5
    -6 -22 5
    -5 -22 5
    -5 22 5
    5 -22 -5
    -4 22 5
    4 -22 -5
    -4 22 5
    4 22 -5
    -4 -22 5
    -3 22 5
    3 -22 -5
    3 22 -5
    -3 22 5
    -3 -22 5
    2 -22 -5
    -2 22 5
    2 22 -5
    -2 22 5
    -2 -22 5
    1 22 -5
    1 -22 -5
    -1 -22 5
    -1 22 5
    0 22 -5
    0 22 5
    0 -22 -5
    0 -22 5
    -1 22 -5
    1 -22 5
    1 22 5
    -1 -22 -5
    -2 22 -5
    2 22 5
    2 -22 5
    2 -22 5
    -3 22 -5
    -3 -22 -5
    3 -22 5
    3 22 5
    3 -22 5
    4 -22 5
    -4 22 -5
    4 22 5
    -4 -22 -5
    4 -22 5
    -5 -22 -5
    5 -22 5
    5 22 5
    -5 22 -5
    -6 22 -5
    6 22 5
    6 -22 5
    -6 23 5
    -6 -23 5
    6 -23 -5
    5 -23 -5
    -5 -23 5
    -5 23 5
    -4 23 5
    -4 -23 5
    -4 23 5
    4 -23 -5
    4 23 -5
    -3 -23 5
    -3 23 5
    3 23 -5
    3 -23 -5
    -3 23 5
    -2 -23 5
    2 -23 -5
    2 23 -5
    -2 23 5
    1 -23 -5
    -1 -23 5
    1 23 -5
    -1 23 5
    0 -23 5
    0 23 -5
    0 23 5
    0 -23 -5
    1 -23 5
    1 23 5
    -1 -23 -5
    1 -23 5
    -1 23 -5
    2 -23 5
    2 -23 5
    2 23 5
    -2 23 -5
    -2 -23 -5
    -3 -23 -5
    3 -23 5
    3 -23 5
    3 23 5
    -3 23 -5
    -4 23 -5
    4 -23 5
    4 -23 5
    4 23 5
    -4 -23 -5
    5 -23 5
    5 23 5
    -5 23 -5
    -5 -23 -5
    6 23 5
    -6 23 -5
    -6 24 5
    5 -24 -5
    -5 24 5
    -5 -24 5
    4 24 -5
    -4 -24 5
    -4 24 5
    -4 24 5
    4 -24 -5
    3 24 -5
    -3 24 5
    -3 -24 5
    -3 24 5
    3 -24 -5
    2 -24 -5
    -2 -24 5
    -2 24 5
    2 24 -5
    -1 24 5
    1 24 -5
    1 -24 -5
    -1 -24 5
    0 24 5
    0 24 -5
    0 -24 5
    0 -24 -5
    1 -24 5
    1 24 5
    -1 24 -5
    -1 -24 -5
    2 24 5
    2 -24 5
    -2 -24 -5
    2 -24 5
    -2 24 -5
    -3 -24 -5
    3 24 5
    3 -24 5
    -3 24 -5
    -4 24 -5
    4 -24 5
    4 -24 5
    -4 -24 -5
    4 24 5
    5 -24 5
    5 24 5
    -5 -24 -5
    -5 24 -5
    6 24 5
    -5 -25 5
    5 -25 -5
    -5 25 5
    4 -25 -5
    -4 25 5
    -4 -25 5
    -4 25 5
    -3 -25 5
    3 -25 -5
    -3 25 5
    3 25 -5
    -3 25 5
    -2 -25 5
    2 25 -5
    -2 25 5
    2 -25 -5
    1 25 -5
    -1 -25 5
    1 -25 -5
    -1 25 5
    0 -25 5
    0 -25 -5
    0 25 -5
    0 25 5
    -1 -25 -5
    1 -25 5
    -1 25 -5
    1 25 5
    -2 25 -5
    2 25 5
    2 -25 5
    -2 -25 -5
    2 -25 5
    -3 -25 -5
    -3 25 -5
    3 25 5
    3 -25 5
    -4 25 -5
    4 -25 5
    4 25 5
    -4 -25 -5
    4 -25 5
    5 -25 5
    -5 25 -5
    -5 -25 -5
    5 25 5
    5 -26 -5
    -5 -26 5
    -5 26 5
    -4 26 5
    -4 26 5
    4 -26 -5
    -4 -26 5
    3 -26 -5
    -3 -26 5
    3 26 -5
    -3 26 5
    -2 -26 5
    -2 26 5
    2 26 -5
    2 -26 -5
    -1 26 5
    -1 -26 5
    1 -26 -5
    1 26 -5
    0 -26 5
    0 26 -5
    0 -26 -5
    0 26 5
    1 -26 5
    -1 -26 -5
    1 26 5
    -1 26 -5
    -2 26 -5
    2 -26 5
    -2 -26 -5
    2 26 5
    -3 -26 -5
    -3 26 -5
    3 26 5
    3 -26 5
    4 26 5
    4 -26 5
    -4 26 -5
    -4 -26 -5
    4 -26 5
    5 -26 5
    5 26 5
    -5 -26 -5
    -5 26 -5
    -5 27 5
    -4 27 5
    -4 -27 5
    4 -27 -5
    -4 27 5
    -3 27 5
    3 27 -5
    3 -27 -5
    -3 -27 5
    -2 27 5
    2 27 -5
    2 -27 -5
    -2 -27 5
    1 -27 -5
    -1 27 5
    1 27 -5
    -1 -27 5
    0 -27 -5
    0 27 -5
    0 27 5
    0 -27 5
    1 27 5
    -1 27 -5
    1 -27 5
    -1 -27 -5
    -2 -27 -5
    -2 27 -5
    2 -27 5
    2 27 5
    -3 -27 -5
    3 -27 5
    -3 27 -5
    3 27 5
    3 -27 5
    4 27 5
    -4 27 -5
    -4 -27 -5
    4 -27 5
    4 -27 5
    -5 -27 -5
    5 -27 5
    -5 28 5
    -4 -28 5
    4 -28 -5
    3 28 -5
    -3 28 5
    3 -28 -5
    -3 -28 5
    2 28 -5
    -2 -28 5
    -2 28 5
    2 -28 -5
    -1 28 5
    -1 -28 5
    1 28 -5
    1 -28 -5
    0 28 -5
    0 -28 5
    0 -28 -5
    0 28 5
    1 28 5
    1 -28 5
    -1 28 -5
    -1 -28 -5
    -2 28 -5
    2 -28 5
    -2 -28 -5
    2 28 5
    3 28 5
    -3 28 -5
    3 -28 5
    -3 -28 -5
    4 -28 5
    -4 28 -5
    4 28 5
    -4 -28 -5
    4 -28 5
    -4 29 5
    3 -29 -5
    -3 -29 5
    -3 29 5
    -2 29 5
    -2 -29 5
    2 29 -5
    2 -29 -5
    -1 -29 5
    1 29 -5
    1 -29 -5
    -1 29 5
    0 -29 5
    0 29 5
    0 29 -5
    0 -29 -5
    1 -29 5
    -1 29 -5
    -1 -29 -5
    1 29 5
    2 -29 5
    -2 29 -5
    -2 -29 -5
    3 29 5
    3 -29 5
    -3 29 -5
    -3 -29 -5
    4 -29 5
    -4 -29 -5
    4 -29 5
    -4 30 5
    3 30 -5
    -3 -30 5
    3 -30 -5
    2 -30 -5
    -2 30 5
    -2 -30 5
    2 30 -5
    1 30 -5
    -1 -30 5
    1 -30 -5
    -1 30 5
    0 30 -5
    0 30 5
    0 -30 -5
    0 -30 5
    1 30 5
    -1 -30 -5
    1 -30 5
    -1 30 -5
    -2 -30 -5
    2 -30 5
    -2 30 -5
    2 30 5
    3 -30 5
    -3 30 -5
    3 30 5
    -3 31 5
    3 31 -5
    2 31 -5
    -2 -31 5
    -2 31 5
    2 -31 -5
    1 -31 -5
    1 31 -5
    -1 31 5
    -1 -31 5
    0 31 5
    0 31 -5
    0 -31 -5
    0 -31 5
    -1 -31 -5
    -1 31 -5
    1 31 5
    1 -31 5
    -2 -31 -5
    2 -31 5
    -2 31 -5
    2 31 5
    -3 -31 -5
    3 -31 5
    2 32 -5
    -2 32 5
    -1 -32 5
    -1 32 5
    1 -32 -5
    1 32 -5
    0 32 5
    0 -32 -5
    0 32 -5
    0 -32 5
    1 -32 5
    -1 -32 -5
    -1 32 -5
    2 -32 5
    -8 0 6
    -7 0 6
    -7 0 6
    -7 0 6
    -6 0 6
    -6 0 6
    -5 0 6
    -5 0 6
    -4 0 6
    -4 0 6
    -3 0 6
    -3 0 6
    -2 0 6
    -2 0 6
    -1 0 6
    -1 0 6
    1 0 -6
    0 0 6
    0 0 6
    0 0 -6
    -1 0 -6
    1 0 6
    2 0 6
    -2 0 -6
    3 0 6
    -3 0 -6
    -3 0 -6
    -4 0 -6
    4 0 6
    4 0 6
    -4 0 -6
    5 0 6
    -5 0 -6
    6 0 6
    7 0 6
    -7 0 -6
    -8 0 -6
    -8 -1 6
    -8 1 6
    -8 1 6
    -7 -1 6
    -7 -1 6
    7 -1 -6
    -7 1 6
    -7 -1 6
    -7 1 6
    -6 -1 6
    -6 1 6
    -6 -1 6
    -6 -1 6
    -6 1 6
    -5 -1 6
    -5 -1 6
    -5 1 6
    -5 1 6
    -4 -1 6
    -4 1 6
    -4 -1 6
    -4 1 6
    -3 1 6
    -3 -1 6
    -3 -1 6
    -3 1 6
    -2 1 6
    -2 -1 6
    -2 -1 6
    -2 1 6
    -1 -1 6
    -1 1 6
    -1 -1 6
    1 1 -6
    -1 1 6
    -1 1 6
    0 -1 -6
    0 -1 6
    0 1 6
    0 -1 6
    0 1 -6
    0 -1 -6
    1 -1 6
    -1 -1 -6
    1 1 6
    -1 1 -6
    2 1 6
    -2 -1 -6
    -2 1 -6
    2 -1 6
    -2 -1 -6
    2 -1 6
    3 -1 6
    3 -1 6
    3 1 6
    -3 -1 -6
    -3 1 -6
    -3 -1 -6
    4 -1 6
    4 -1 6
    -4 -1 -6
    -4 -1 -6
    4 1 6
    -4 1 -6
    -4 1 -6
    -5 -1 -6
    5 1 6
    5 -1 6
    -5 1 -6
    6 -1 6
    6 1 6
    -7 1 -6
    7 -1 6
    -7 -1 -6
    -8 1 -6
    -8 -2 6
    8 -2 -6
    -8 2 6
    -8 2 6
    -7 -2 6
    -7 -2 6
    7 -2 -6
    -7 2 6
    -7 2 6
    -6 -2 6
    -6 2 6
    -6 -2 6
    -6 -2 6
    -6 2 6
    6 -2 -6
    -5 -2 6
    -5 -2 6
    -5 -2 6
    -5 2 6
    -5 2 6
    -4 -2 6
    -4 -2 6
    -4 2 6
    -4 2 6
    -3 2 6
    -3 -2 6
    -3 -2 6
    -3 2 6
    -2 2 6
    -2 -2 6
    -2 -2 6
    -2 2 6
    -1 2 6
    -1 -2 6
    -1 -2 6
    1 -2 -6
    1 2 -6
    -1 -2 6
    -1 2 6
    0 -2 -6
    0 -2 6
    0 2 6
    0 -2 6
    0 2 -6
    -1 -2 -6
    1 2 6
    1 -2 6
    -1 2 -6
    -1 -2 -6
    2 -2 6
    2 2 6
    -2 -2 -6
    -2 2 -6
    -2 -2 -6
    2 -2 6
    3 -2 6
    -3 2 -6
    -3 -2 -6
    -3 -2 -6
    3 -2 6
    3 2 6
    -4 2 -6
    4 -2 6
    4 -2 6
    4 2 6
    -4 -2 -6
    -4 -2 -6
    -5 -2 -6
    5 2 6
    -5 2 -6
    5 -2 6
    6 2 6
    -6 2 -6
    6 -2 6
    7 -2 6
    -7 2 -6
    -7 -2 -6
    8 2 6
    -8 2 -6
    -9 3 6
    8 -3 -6
    -8 3 6
    -8 -3 6
    -7 3 6
    -7 -3 6
    -7 -3 6
    7 -3 -6
    -6 -3 6
    -6 3 6
    -6 3 6
    6 -3 -6
    -6 -3 6
    -5 3 6
    -5 3 6
    -5 -3 6
    -5 -3 6
    -5 -3 6
    5 -3 -6
    -4 -3 6
    -4 3 6
    -4 -3 6
    4 -3 -6
    -4 3 6
    -4 -3 6
    -3 -3 6
    -3 3 6
    3 -3 -6
    -3 -3 6
    -3 3 6
    -2 3 6
    -2 -3 6
    2 -3 -6
    -2 3 6
    -2 -3 6
    1 3 -6
    -1 3 6
    -1 -3 6
    1 -3 -6
    -1 3 6
    -1 -3 6
    0 3 6
    0 -3 6
    0 -3 -6
    0 3 6
    0 -3 6
    0 3 -6
    -1 -3 -6
    1 3 6
    -1 3 -6
    1 -3 6
    1 -3 6
    -1 -3 -6
    2 -3 6
    -2 -3 -6
    -2 3 -6
    2 3 6
    -2 -3 -6
    2 -3 6
    -3 -3 -6
    3 -3 6
    3 -3 6
    -3 -3 -6
    3 3 6
    -3 3 -6
    -4 -3 -6
    4 -3 6
    4 3 6
    4 -3 6
    -4 3 -6
    -4 -3 -6
    -5 3 -6
    5 -3 6
    -5 -3 -6
    5 3 6
    -6 3 -6
    6 -3 6
    7 -3 6
    -7 3 -6
    7 3 6
    8 3 6
    -8 3 -6
    8 -3 6
    8 -4 -6
    -8 -4 6
    -8 4 6
    -7 -4 6
    -7 4 6
    7 -4 -6
    -6 -4 6
    6 -4 -6
    -6 -4 6
    -6 4 6
    -5 4 6
    -5 -4 6
    -5 -4 6
    -4 -4 6
    4 -4 -6
    -4 4 6
    -4 -4 6
    -3 4 6
    -3 -4 6
    3 -4 -6
    -3 -4 6
    -3 4 6
    -2 4 6
    2 -4 -6
    -2 4 6
    -2 -4 6
    -2 -4 6
    1 4 -6
    -1 4 6
    -1 -4 6
    -1 4 6
    -1 -4 6
    1 -4 -6
    0 -4 -6
    0 4 -6
    0 -4 6
    0 -4 6
    0 4 6
    0 4 6
    -1 -4 -6
    1 4 6
    1 -4 6
    -1 4 -6
    1 4 6
    1 -4 6
    -2 -4 -6
    2 4 6
    2 -4 6
    -2 4 -6
    2 -4 6
    -2 -4 -6
    3 -4 6
    -3 -4 -6
    -3 4 -6
    3 4 6
    3 -4 6
    -3 -4 -6
    4 4 6
    4 -4 6
    -4 -4 -6
    4 -4 6
    -4 -4 -6
    -4 4 -6
    5 4 6
    -5 -4 -6
    -5 4 -6
    5 -4 6
    -6 4 -6
    6 -4 6
    7 -4 6
    7 4 6
    -7 4 -6
    8 -4 6
    8 4 6
    -8 4 -6
    -8 -5 6
    8 -5 -6
    -8 5 6
    -7 -5 6
    7 -5 -6
    -7 5 6
    -6 5 6
    6 -5 -6
    -6 -5 6
    -6 -5 6
    -5 -5 6
    -5 5 6
    -5 -5 6
    5 -5 -6
    4 -5 -6
    -4 5 6
    -4 -5 6
    -4 -5 6
    3 -5 -6
    3 5 -6
    -3 5 6
    -3 -5 6
    -3 -5 6
    -3 5 6
    2 -5 -6
    -2 -5 6
    -2 5 6
    2 5 -6
    -2 5 6
    -2 -5 6
    -1 -5 6
    1 -5 -6
    -1 5 6
    -1 5 6
    1 5 -6
    -1 -5 6
    0 5 6
    0 -5 6
    0 5 -6
    0 -5 6
    0 5 6
    0 -5 -6
    1 5 6
    1 -5 6
    -1 5 -6
    1 5 6
    -1 -5 -6
    1 -5 6
    2 5 6
    -2 5 -6
    2 -5 6
    2 -5 6
    -2 -5 -6
    2 5 6
    3 -5 6
    3 5 6
    -3 5 -6
    -3 -5 -6
    3 5 6
    3 -5 6
    4 -5 6
    4 -5 6
    4 5 6
    -4 5 -6
    4 5 6
    -4 -5 -6
    5 5 6
    5 5 6
    5 -5 6
    -5 5 -6
    6 5 6
    6 -5 6
    -6 5 -6
    7 5 6
    7 -5 6
    -7 5 -6
    8 -5 6
    -8 5 -6
    8 5 6
    -8 -6 6
    -8 6 6
    8 -6 -6
    -7 -6 6
    7 -6 -6
    -7 6 6
    -6 -6 6
    -6 6 6
    -6 -6 6
    6 -6 -6
    -5 6 6
    -5 -6 6
    -5 -6 6
    5 -6 -6
    4 -6 -6
    -4 6 6
    -4 -6 6
    -4 6 6
    -3 -6 6
    -3 6 6
    3 6 -6
    3 -6 -6
    -3 6 6
    -2 6 6
    -2 -6 6
    -2 6 6
    -2 -6 6
    2 6 -6
    2 -6 -6
    -1 6 6
    1 -6 -6
    -1 -6 6
    1 6 -6
    -1 6 6
    -1 -6 6
    0 6 6
    0 6 -6
    0 6 6
    0 -6 6
    0 -6 6
    1 -6 6
    1 -6 6
    1 6 6
    -1 -6 -6
    1 6 6
    -1 6 -6
    2 -6 6
    -2 -6 -6
    2 6 6
    2 -6 6
    2 6 6
    -2 6 -6
    3 -6 6
    3 -6 6
    -3 -6 -6
    -3 6 -6
    3 6 6
    3 6 6
    4 -6 6
    4 6 6
    4 -6 6
    -4 6 -6
    4 6 6
    -4 -6 -6
    5 6 6
    -5 6 -6
    5 -6 6
    -6 6 -6
    6 6 6
    6 -6 6
    7 6 6
    -7 6 -6
    7 -6 6
    8 -6 6
    -8 6 -6
    8 6 6
    -8 -7 6
    8 -7 -6
    -8 7 6
    7 -7 -6
    -7 -7 6
    -7 7 6
    6 -7 -6
    -6 -7 6
    -6 7 6
    5 -7 -6
    -5 -7 6
    -5 -7 6
    -5 7 6
    -4 7 6
    4 -7 -6
    -4 7 6
    -4 -7 6
    -4 -7 6
    3 -7 -6
    -3 -7 6
    -3 7 6
    3 7 -6
    -3 -7 6
    -3 7 6
    -2 7 6
    -2 -7 6
    2 7 -6
    2 -7 -6
    -2 7 6
    -1 -7 6
    1 -7 -6
    -1 -7 6
    1 7 -6
    -1 7 6
    0 7 6
    0 -7 6
    0 -7 6
    0 7 -6
    0 7 6
    1 -7 6
    1 -7 6
    1 7 6
    -1 7 -6
    -1 -7 -6
    1 7 6
    -2 -7 -6
    2 -7 6
    2 -7 6
    2 7 6
    -2 7 -6
    2 7 6
    -3 -7 -6
    3 -7 6
    -3 7 -6
    3 7 6
    3 -7 6
    3 7 6
    4 7 6
    4 7 6
    -4 -7 -6
    4 -7 6
    4 -7 6
    -4 7 -6
    5 -7 6
    -5 7 -6
    5 7 6
    6 7 6
    6 -7 6
    -6 7 -6
    7 7 6
    -7 7 -6
    7 -7 6
    8 7 6
    -8 7 -6
    8 -7 6
    8 -8 -6
    -8 8 6
    -8 -8 6
    -7 8 6
    -7 -8 6
    7 -8 -6
    6 -8 -6
    -6 -8 6
    -6 8 6
    5 -8 -6
    -5 -8 6
    -5 -8 6
    -5 8 6
    -4 8 6
    4 -8 -6
    -4 -8 6
    -4 -8 6
    -4 8 6
    -3 8 6
    -3 8 6
    -3 -8 6
    3 8 -6
    -3 -8 6
    3 -8 -6
    -2 8 6
    2 8 -6
    -2 -8 6
    -2 8 6
    2 -8 -6
    -2 -8 6
    1 8 -6
    -1 -8 6
    -1 -8 6
    -1 8 6
    -1 8 6
    1 -8 -6
    0 8 -6
    0 8 6
    0 -8 -6
    0 -8 6
    0 8 6
    0 -8 6
    1 -8 6
    -1 -8 -6
    1 8 6
    1 -8 6
    1 8 6
    -1 8 -6
    2 -8 6
    2 8 6
    -2 -8 -6
    2 8 6
    -2 8 -6
    2 -8 6
    3 -8 6
    -3 -8 -6
    3 -8 6
    3 8 6
    3 8 6
    -3 8 -6
    4 8 6
    4 -8 6
    -4 8 -6
    4 -8 6
    -4 -8 -6
    5 -8 6
    5 8 6
    -5 8 -6
    6 -8 6
    -6 8 -6
    6 8 6
    7 8 6
    7 -8 6
    -7 8 -6
    -8 8 -6
    8 8 6
    8 -8 6
    -8 9 6
    8 -9 -6
    -8 -9 6
    -7 -9 6
    -7 9 6
    7 -9 -6
    6 -9 -6
    -6 -9 6
    -6 9 6
    -5 9 6
    5 -9 -6
    -5 -9 6
    -4 -9 6
    -4 9 6
    -4 9 6
    -4 -9 6
    4 -9 -6
    3 9 -6
    -3 9 6
    -3 -9 6
    -3 9 6
    -3 -9 6
    3 -9 -6
    -2 9 6
    2 -9 -6
    -2 -9 6
    -2 9 6
    -2 -9 6
    2 9 -6
    1 -9 -6
    -1 9 6
    0 9 6
    0 9 6
    0 9 -6
    0 -9 6
    0 -9 6
    0 -9 -6
    1 9 6
    -1 9 -6
    1 -9 6
    1 -9 6
    2 -9 6
    2 9 6
    -2 9 -6
    2 9 6
    2 -9 6
    -2 -9 -6
    -3 -9 -6
    3 9 6
    -3 9 -6
    3 -9 6
    3 9 6
    3 -9 6
    4 9 6
    -4 -9 -6
    -4 9 -6
    4 -9 6
    4 -9 6
    5 9 6
    5 -9 6
    -5 9 -6
    6 9 6
    6 -9 6
    -6 9 -6
    -7 9 -6
    7 -9 6
    7 9 6
    -8 9 -6
    8 -9 6
    8 9 6
    -8 10 6
    8 -10 -6
    -8 -10 6
    7 -10 -6
    -7 -10 6
    -7 10 6
    -6 -10 6
    6 -10 -6
    -6 10 6
    5 -10 -6
    -5 -10 6
    -5 10 6
    -4 10 6
    4 -10 -6
    -4 -10 6
    -4 -10 6
    -4 10 6
    3 -10 -6
    -3 10 6
    -3 -10 6
    -3 10 6
    -3 -10 6
    3 10 -6
    -2 -10 6
    2 10 -6
    -2 10 6
    -2 -10 6
    2 -10 -6
    -1 10 6
    1 10 -6
    0 10 -6
    0 -10 6
    0 10 6
    0 -10 -6
    0 -10 6
    0 10 6
    1 10 6
    -1 -10 -6
    -1 10 -6
    1 -10 6
    1 -10 6
    1 10 6
    2 10 6
    -2 10 -6
    2 -10 6
    2 -10 6
    -2 -10 -6
    2 10 6
    3 -10 6
    -3 10 -6
    3 10 6
    3 -10 6
    -3 -10 -6
    4 -10 6
    4 -10 6
    -4 10 -6
    4 10 6
    -4 -10 -6
    5 10 6
    -5 10 -6
    5 -10 6
    6 10 6
    -6 10 -6
    6 -10 6
    7 10 6
    -7 10 -6
    7 -10 6
    8 10 6
    8 -10 6
    -8 10 -6
    -8 -11 6
    8 -11 -6
    -8 11 6
    -7 11 6
    7 -11 -6
    -7 -11 6
    6 -11 -6
    -6 -11 6
    -6 11 6
    -5 11 6
    5 -11 -6
    -5 -11 6
    -4 11 6
    -4 -11 6
    4 -11 -6
    -4 11 6
    -3 11 6
    -3 -11 6
    -3 11 6
    -3 -11 6
    3 -11 -6
    3 11 -6
    -2 -11 6
    2 -11 -6
    2 11 -6
    -2 11 6
    -2 -11 6
    -2 11 6
    -1 -11 6
    -1 11 6
    1 11 -6
    -1 -11 6
    1 -11 -6
    -1 11 6
    0 11 6
    0 -11 -6
    0 11 -6
    0 11 6
    0 -11 6
    0 -11 6
    -1 11 -6
    -1 -11 -6
    1 -11 6
    1 11 6
    1 -11 6
    1 11 6
    2 -11 6
    2 11 6
    2 11 6
    2 -11 6
    -2 -11 -6
    -2 11 -6
    3 11 6
    3 -11 6
    -3 11 -6
    3 -11 6
    4 -11 6
    4 11 6
    -4 -11 -6
    4 -11 6
    -4 11 -6
    5 11 6
    -5 11 -6
    5 -11 6
    6 11 6
    -6 11 -6
    6 -11 6
    7 11 6
    -7 11 -6
    7 -11 6
    8 11 6
    -8 11 -6
    8 -11 6
    -8 -12 6
    8 -12 -6
    -8 12 6
    -7 -12 6
    7 -12 -6
    -7 12 6
    6 -12 -6
    -6 12 6
    -6 -12 6
    -5 -12 6
    -5 12 6
    5 -12 -6
    -4 -12 6
    4 -12 -6
    -4 12 6
    -4 12 6
    3 -12 -6
    -3 12 6
    -3 -12 6
    -3 12 6
    3 12 -6
    -3 -12 6
    -2 12 6
    -2 -12 6
    2 -12 -6
    -2 -12 6
    -2 12 6
    2 12 -6
    1 -12 -6
    1 12 -6
    -1 12 6
    -1 -12 6
    -1 12 6
    -1 -12 6
    0 -12 6
    0 12 6
    0 12 -6
    0 -12 -6
    0 12 6
    0 -12 6
    1 12 6
    1 12 6
    -1 -12 -6
    1 -12 6
    -1 12 -6
    1 -12 6
    -2 -12 -6
    2 -12 6
    2 12 6
    -2 12 -6
    2 -12 6
    3 -12 6
    3 12 6
    3 -12 6
    -3 12 -6
    4 12 6
    4 -12 6
    4 -12 6
    -4 12 -6
    -5 -12 -6
    5 -12 6
    -5 12 -6
    5 12 6
    6 -12 6
    -6 12 -6
    6 12 6
    7 12 6
    -7 12 -6
    7 -12 6
    8 12 6
    -8 12 -6
    8 -13 -6
    -8 -13 6
    -8 13 6
    -7 -13 6
    7 -13 -6
    -7 13 6
    -6 13 6
    6 -13 -6
    -6 -13 6
    -5 -13 6
    5 -13 -6
    -5 13 6
    -4 13 6
    -4 13 6
    -4 -13 6
    4 -13 -6
    -3 -13 6
    3 -13 -6
    3 13 -6
    -3 13 6
    -2 13 6
    2 -13 -6
    2 13 -6
    -2 -13 6
    -2 13 6
    -2 -13 6
    -1 -13 6
    1 13 -6
    -1 13 6
    1 -13 -6
    -1 -13 6
    -1 13 6
    0 -13 -6
    0 13 -6
    0 -13 6
    0 13 6
    0 13 6
    0 -13 6
    1 -13 6
    1 -13 6
    1 13 6
    -1 13 -6
    -1 -13 -6
    1 13 6
    2 -13 6
    2 13 6
    -2 13 -6
    2 -13 6
    -2 -13 -6
    -3 13 -6
    -3 -13 -6
    3 -13 6
    3 -13 6
    3 13 6
    -4 13 -6
    4 13 6
    4 -13 6
    4 -13 6
    5 13 6
    5 -13 6
    -5 13 -6
    -6 13 -6
    6 13 6
    6 -13 6
    7 -13 6
    -7 13 -6
    7 13 6
    7 -14 -6
    -7 14 6
    -7 -14 6
    -6 -14 6
    -6 14 6
    6 -14 -6
    5 -14 -6
    -5 14 6
    -5 -14 6
    -4 14 6
    4 -14 -6
    -4 -14 6
    -4 14 6
    -3 14 6
    3 14 -6
    -3 -14 6
    3 -14 -6
    -3 14 6
    -2 -14 6
    -2 14 6
    2 -14 -6
    -2 -14 6
    2 14 -6
    -2 14 6
    -1 14 6
    1 14 -6
    -1 14 6
    -1 -14 6
    1 -14 -6
    -1 -14 6
    0 14 -6
    0 -14 6
    0 14 6
    0 -14 6
    0 14 6
    0 -14 -6
    -1 -14 -6
    -1 14 -6
    1 14 6
    1 -14 6
    1 -14 6
    1 14 6
    -2 14 -6
    2 -14 6
    2 14 6
    -2 -14 -6
    2 -14 6
    3 -14 6
    -3 14 -6
    3 -14 6
    -3 -14 -6
    3 14 6
    -4 -14 -6
    4 14 6
    -4 14 -6
    4 -14 6
    4 -14 6
    5 -14 6
    5 14 6
    -5 14 -6
    -5 -14 -6
    6 -14 6
    6 14 6
    -6 14 -6
    -7 14 -6
    7 -14 6
    7 14 6
    -7 -15 6
    7 -15 -6
    -7 15 6
    6 -15 -6
    -6 15 6
    -6 -15 6
    -5 15 6
    5 -15 -6
    -5 -15 6
    -4 -15 6
    4 -15 -6
    -4 15 6
    -3 15 6
    3 15 -6
    -3 15 6
    -3 -15 6
    3 -15 -6
    2 -15 -6
    -2 -15 6
    -2 15 6
    -2 -15 6
    -2 15 6
    2 15 -6
    1 15 -6
    -1 15 6
    -1 -15 6
    -1 15 6
    -1 -15 6
    1 -15 -6
    0 15 6
    0 15 -6
    0 15 6
    0 -15 -6
    0 -15 6
    -1 15 -6
    1 -15 6
    1 -15 6
    -1 -15 -6
    1 15 6
    2 -15 6
    2 15 6
    -2 15 -6
    -2 -15 -6
    2 -15 6
    -3 -15 -6
    3 15 6
    3 -15 6
    3 -15 6
    -3 15 -6
    -4 15 -6
    4 -15 6
    4 15 6
    -4 -15 -6
    4 -15 6
    -5 -15 -6
    5 -15 6
    5 15 6
    -5 15 -6
    6 -15 6
    -6 15 -6
    6 15 6
    -7 15 -6
    7 15 6
    7 -15 6
    -7 -16 6
    7 -16 -6
    -7 16 6
    -6 16 6
    6 -16 -6
    -6 -16 6
    -5 16 6
    5 -16 -6
    -5 -16 6
    -4 -16 6
    -4 16 6
    -4 16 6
    4 -16 -6
    -3 16 6
    3 -16 -6
    -3 -16 6
    -3 16 6
    3 16 -6
    2 16 -6
    2 -16 -6
    -2 -16 6
    -2 16 6
    -2 16 6
    1 -16 -6
    -1 16 6
    -1 16 6
    -1 -16 6
    1 16 -6
    -1 -16 6
    0 16 6
    0 -16 -6
    0 16 -6
    0 16 6
    0 -16 6
    -1 -16 -6
    1 16 6
    1 -16 6
    -1 16 -6
    1 -16 6
    -2 16 -6
    2 16 6
    2 -16 6
    2 -16 6
    -2 -16 -6
    3 -16 6
    -3 16 -6
    3 16 6
    3 -16 6
    -3 -16 -6
    -4 16 -6
    4 -16 6
    4 16 6
    -4 -16 -6
    4 -16 6
    -5 16 -6
    5 -16 6
    -5 -16 -6
    5 16 6
    6 16 6
    6 -16 6
    -6 16 -6
    -7 16 -6
    7 -16 6
    7 16 6
    -7 -17 6
    -7 17 6
    7 -17 -6
    -6 17 6
    6 -17 -6
    -6 -17 6
    5 -17 -6
    -5 -17 6
    -5 17 6
    -4 17 6
    -4 17 6
    4 -17 -6
    -4 -17 6
    -3 17 6
    3 -17 -6
    -3 -17 6
    3 17 -6
    -3 17 6
    2 -17 -6
    2 17 -6
    -2 17 6
    -2 17 6
    -2 -17 6
    -1 -17 6
    -1 -17 6
    -1 17 6
    -1 17 6
    1 -17 -6
    1 17 -6
    0 17 -6
    0 17 6
    0 -17 6
    0 17 6
    0 -17 -6
    -1 17 -6
    1 17 6
    1 -17 6
    1 -17 6
    -1 -17 -6
    -2 -17 -6
    2 17 6
    2 -17 6
    -2 17 -6
    2 -17 6
    3 -17 6
    3 17 6
    -3 17 -6
    3 -17 6
    -3 -17 -6
    -4 17 -6
    4 -17 6
    -4 -17 -6
    4 17 6
    4 -17 6
    -5 -17 -6
    -5 17 -6
    5 17 6
    5 -17 6
    6 -17 6
    -6 17 -6
    6 17 6
    7 17 6
    -7 17 -6
    7 -17 6
    -7 -18 6
    7 -18 -6
    -7 18 6
    6 -18 -6
    -6 18 6
    -6 -18 6
    -5 18 6
    5 -18 -6
    -5 -18 6
    -4 18 6
    -4 -18 6
    -4 18 6
    4 -18 -6
    -3 18 6
    -3 18 6
    3 -18 -6
    -3 -18 6
    3 18 -6
    -2 -18 6
    -2 18 6
    2 -18 -6
    2 18 -6
    -2 18 6
    1 18 -6
    -1 18 6
    1 -18 -6
    -1 -18 6
    -1 18 6
    0 18 -6
    0 18 6
    0 -18 6
    0 -18 -6
    0 -18 6
    1 18 6
    1 -18 6
    1 -18 6
    -1 -18 -6
    -1 18 -6
    -2 18 -6
    -2 -18 -6
    2 -18 6
    2 18 6
    2 -18 6
    -3 18 -6
    3 18 6
    3 -18 6
    -3 -18 -6
    3 -18 6
    4 -18 6
    -4 18 -6
    -4 -18 -6
    4 -18 6
    4 18 6
    5 18 6
    -5 18 -6
    5 -18 6
    -5 -18 -6
    6 18 6
    6 -18 6
    -6 18 -6
    -7 18 -6
    7 18 6
    7 -19 -6
    -7 19 6
    -7 -19 6
    -6 -19 6
    6 -19 -6
    -6 19 6
    -5 19 6
    5 -19 -6
    -5 -19 6
    4 -19 -6
    -4 -19 6
    -4 19 6
    -4 19 6
    3 19 -6
    3 -19 -6
    -3 19 6
    -3 -19 6
    -3 19 6
    2 19 -6
    -2 -19 6
    -2 19 6
    2 -19 -6
    -2 19 6
    1 -19 -6
    -1 19 6
    -1 19 6
    1 19 -6
    -1 -19 6
    0 -19 6
    0 -19 6
    0 19 6
    0 -19 -6
    0 19 -6
    -1 -19 -6
    1 -19 6
    -1 19 -6
    1 19 6
    1 -19 6
    2 -19 6
    -2 19 -6
    2 19 6
    -2 -19 -6
    2 -19 6
    3 -19 6
    -3 -19 -6
    3 19 6
    -3 19 -6
    3 -19 6
    -4 -19 -6
    4 -19 6
    -4 19 -6
    4 19 6
    4 -19 6
    5 -19 6
    -5 -19 -6
    -5 19 -6
    5 19 6
    6 19 6
    -6 19 -6
    6 -19 6
    -7 19 -6
    7 19 6
    6 -20 -6
    -6 -20 6
    -6 20 6
    5 -20 -6
    -5 20 6
    -5 -20 6
    -4 20 6
    4 -20 -6
    -4 20 6
    -4 -20 6
    3 -20 -6
    -3 20 6
    3 20 -6
    -3 -20 6
    -3 20 6
    -2 20 6
    2 20 -6
    2 -20 -6
    -2 -20 6
    -2 20 6
    -1 20 6
    1 20 -6
    -1 20 6
    1 -20 -6
    -1 -20 6
    0 20 6
    0 -20 6
    0 20 -6
    0 -20 6
    0 -20 -6
    -1 -20 -6
    1 -20 6
    1 20 6
    1 -20 6
    -2 20 -6
    2 -20 6
    2 -20 6
    -2 -20 -6
    2 20 6
    3 20 6
    3 -20 6
    -3 -20 -6
    -3 20 -6
    4 -20 6
    4 -20 6
    4 20 6
    -4 20 -6
    -4 -20 -6
    5 -20 6
    5 20 6
    -5 20 -6
    6 20 6
    -6 20 -6
    6 -20 6
    -6 -21 6
    6 -21 -6
    -6 21 6
    -5 -21 6
    5 -21 -6
    -5 21 6
    4 -21 -6
    -4 -21 6
    -4 21 6
    -4 21 6
    -3 -21 6
    3 -21 -6
    -3 21 6
    3 21 -6
    -3 21 6
    -2 -21 6
    -2 21 6
    2 21 -6
    -2 21 6
    2 -21 -6
    1 -21 -6
    1 21 -6
    -1 21 6
    -1 -21 6
    0 -21 -6
    0 -21 6
    0 21 6
    0 21 -6
    1 -21 6
    -1 -21 -6
    1 21 6
    -1 21 -6
    1 -21 6
    2 21 6
    -2 -21 -6
    -2 21 -6
    2 -21 6
    2 -21 6
    -3 21 -6
    3 -21 6
    3 21 6
    -3 -21 -6
    4 -21 6
    -4 21 -6
    4 21 6
    4 -21 6
    5 21 6
    5 -21 6
    -5 21 -6
    6 21 6
    6 -21 6
    -6 21 -6
    -6 -22 6
    -6 22 6
    6 -22 -6
    -5 22 6
    5 -22 -6
    -5 -22 6
    -4 22 6
    -4 22 6
    4 -22 -6
    -4 -22 6
    -3 22 6
    3 22 -6
    3 -22 -6
    -3 -22 6
    -3 22 6
    2 22 -6
    2 -22 -6
    -2 -22 6
    -2 22 6
    -2 22 6
    -1 -22 6
    -1 22 6
    1 -22 -6
    1 22 -6
    0 -22 -6
    0 22 -6
    0 -22 6
    0 22 6
    1 -22 6
    1 -22 6
    -1 -22 -6
    -1 22 -6
    1 22 6
    2 -22 6
    2 22 6
    2 -22 6
    -2 22 -6
    -2 -22 -6
    3 22 6
    3 -22 6
    -3 -22 -6
    -3 22 -6
    -4 -22 -6
    4 22 6
    -4 22 -6
    4 -22 6
    4 -22 6
    5 -22 6
    -5 22 -6
    5 22 6
    6 -22 6
    6 22 6
    -6 22 -6
    -6 23 6
    -6 -23 6
    6 -23 -6
    -5 -23 6
    -5 23 6
    5 -23 -6
    -4 23 6
    -4 23 6
    4 -23 -6
    -4 -23 6
    3 -23 -6
    -3 -23 6
    -3 23 6
    -3 23 6
    3 23 -6
    2 -23 -6
    -2 23 6
    2 23 -6
    -2 -23 6
    1 23 -6
    1 -23 -6
    -1 -23 6
    -1 23 6
    0 23 6
    0 -23 6
    0 23 -6
    0 -23 -6
    -1 23 -6
    -1 -23 -6
    1 -23 6
    1 -23 6
    1 23 6
    2 23 6
    2 -23 6
    2 -23 6
    -2 -23 -6
    -2 23 -6
    3 23 6
    -3 23 -6
    -3 -23 -6
    3 -23 6
    3 -23 6
    4 -23 6
    -4 -23 -6
    4 23 6
    -4 23 -6
    4 -23 6
    5 -23 6
    5 23 6
    -5 23 -6
    6 23 6
    -6 24 6
    5 -24 -6
    -5 24 6
    -5 -24 6
    -4 24 6
    4 -24 -6
    -4 -24 6
    -4 24 6
    3 -24 -6
    -3 24 6
    -3 -24 6
    -3 24 6
    3 24 -6
    -2 -24 6
    2 24 -6
    2 -24 -6
    -2 24 6
    -1 -24 6
    -1 24 6
    1 24 -6
    1 -24 -6
    0 24 -6
    0 -24 -6
    0 24 6
    0 -24 6
    -1 24 -6
    1 -24 6
    -1 -24 -6
    1 24 6
    2 -24 6
    2 24 6
    -2 -24 -6
    2 -24 6
    -2 24 -6
    -3 -24 -6
    3 -24 6
    3 24 6
    3 -24 6
    -3 24 -6
    4 -24 6
    4 24 6
    -4 24 -6
    -4 -24 -6
    4 -24 6
    -5 24 -6
    5 24 6
    5 -24 6
    -5 -25 6
    -5 25 6
    5 -25 -6
    -4 -25 6
    -4 25 6
    -4 25 6
    3 -25 -6
    3 25 -6
    -3 25 6
    -3 -25 6
    2 -25 -6
    2 25 -6
    -2 -25 6
    -2 25 6
    -1 25 6
    1 -25 -6
    -1 -25 6
    1 25 -6
    0 -25 -6
    0 25 -6
    0 -25 6
    0 25 6
    -1 -25 -6
    1 -25 6
    1 25 6
    -1 25 -6
    2 -25 6
    -2 25 -6
    2 -25 6
    2 25 6
    -2 -25 -6
    -3 25 -6
    3 -25 6
    -3 -25 -6
    3 -25 6
    3 25 6
    4 25 6
    -4 25 -6
    -4 -25 -6
    4 -25 6
    4 -25 6
    -5 25 -6
    5 25 6
    5 -25 6
    -5 -26 6
    -5 26 6
    5 -26 -6
    -4 -26 6
    4 -26 -6
    -4 26 6
    -4 26 6
    -3 26 6
    -3 -26 6
    3 -26 -6
    3 26 -6
    -2 26 6
    -2 -26 6
    2 -26 -6
    2 26 -6
    1 -26 -6
    -1 26 6
    1 26 -6
    -1 -26 6
    0 26 -6
    0 -26 6
    0 -26 -6
    0 26 6
    -1 26 -6
    -1 -26 -6
    1 26 6
    1 -26 6
    2 -26 6
    -2 26 -6
    -2 -26 -6
    2 26 6
    3 -26 6
    -3 26 -6
    3 26 6
    -3 -26 -6
    -4 26 -6
    -4 -26 -6
    4 -26 6
    4 26 6
    4 -26 6
    5 -26 6
    5 26 6
    -5 27 6
    -4 -27 6
    4 -27 -6
    -4 27 6
    3 27 -6
    -3 -27 6
    -3 27 6
    3 -27 -6
    2 -27 -6
    -2 27 6
    2 27 -6
    -2 -27 6
    1 -27 -6
    -1 -27 6
    -1 27 6
    1 27 -6
    0 -27 -6
    0 27 6
    0 -27 6
    0 27 -6
    1 27 6
    -1 27 -6
    -1 -27 -6
    1 -27 6
    2 -27 6
    2 27 6
    -2 27 -6
    -2 -27 -6
    -3 -27 -6
    3 -27 6
    -3 27 -6
    3 27 6
    3 -27 6
    4 -27 6
    -4 -27 -6
    -4 27 -6
    4 -27 6
    4 27 6
    4 -28 -6
    -4 -28 6
    -4 28 6
    -3 28 6
    -3 -28 6
    3 -28 -6
    3 28 -6
    -2 28 6
    -2 -28 6
    2 28 -6
    2 -28 -6
    -1 28 6
    1 28 -6
    -1 -28 6
    1 -28 -6
    0 28 6
    0 -28 -6
    0 -28 6
    0 28 -6
    1 -28 6
    -1 28 -6
    -1 -28 -6
    1 28 6
    -2 -28 -6
    2 -28 6
    2 28 6
    -2 28 -6
    -3 28 -6
    -3 -28 -6
    3 28 6
    3 -28 6
    -4 -28 -6
    4 28 6
    4 -28 6
    -4 29 6
    3 29 -6
    -3 29 6
    -3 -29 6
    3 -29 -6
    -2 29 6
    2 29 -6
    2 -29 -6
    -2 -29 6
    -1 -29 6
    1 -29 -6
    -1 29 6
    0 -29 6
    0 -29 -6
    0 29 6
    0 29 -6
    -1 29 -6
    -1 -29 -6
    1 -29 6
    1 29 6
    2 29 6
    2 -29 6
    -2 -29 -6
    -2 29 -6
    -3 29 -6
    3 -29 6
    3 29 6
    -3 -29 -6
    -4 -29 -6
    4 -29 6
    -3 -30 6
    -3 30 6
    3 30 -6
    3 -30 -6
    -2 -30 6
    -2 30 6
    2 30 -6
    2 -30 -6
    1 -30 -6
    -1 -30 6
    1 30 -6
    -1 30 6
    0 30 -6
    0 -30 6
    0 30 6
    0 -30 -6
    1 30 6
    -1 30 -6
    -1 -30 -6
    1 -30 6
    -2 -30 -6
    2 30 6
    -2 30 -6
    2 -30 6
    3 -30 6
    -3 -30 -6
    -3 31 6
    3 31 -6
    -2 31 6
    2 31 -6
    -2 -31 6
    2 -31 -6
    -1 31 6
    1 -31 -6
    1 31 -6
    0 31 -6
    0 31 6
    0 -31 -6
    0 -31 6
    -1 31 -6
    1 -31 6
    -1 -31 -6
    1 31 6
    -2 -31 -6
    2 -31 6
    2 32 -6
    -1 32 6
    -1 -32 6
    1 32 -6
    0 32 -6
    0 32 6
    0 -32 6
    0 -32 -6
    1 -32 6
    -1 -32 -6
    2 -32 6
    -8 0 7
    -8 0 7
    -7 0 7
    -7 0 7
    -7 0 7
    -6 0 7
    -6 0 7
    -5 0 7
    -5 0 7
    -4 0 7
    -4 0 7
    -3 0 7
    -3 0 7
    -2 0 7
    -1 0 7
    1 0 -7
    -1 0 7
    0 0 7
    0 0 -7
    0 0 7
    -1 0 -7
    1 0 7
    -2 0 -7
    2 0 7
    3 0 7
    -3 0 -7
    4 0 7
    -4 0 -7
    5 0 7
    -5 0 -7
    6 0 7
    -7 0 -7
    -8 0 -7
    -8 -1 7
    -8 1 7
    -8 1 7
    -7 1 7
    -7 -1 7
    7 -1 -7
    -7 -1 7
    -7 -1 7
    -7 1 7
    -6 1 7
    -6 -1 7
    -6 -1 7
    -6 -1 7
    -6 1 7
    -5 -1 7
    -5 1 7
    -5 1 7
    -5 -1 7
    -4 -1 7
    -4 -1 7
    -4 1 7
    -4 1 7
    -3 -1 7
    -3 -1 7
    -3 1 7
    -3 1 7
    -2 -1 7
    -2 1 7
    -2 1 7
    -2 -1 7
    -1 1 7
    -1 -1 7
    -1 -1 7
    1 1 -7
    -1 1 7
    -1 1 7
    0 -1 -7
    0 1 -7
    0 -1 7
    0 1 7
    0 -1 -7
    0 -1 7
    -1 -1 -7
    -1 1 -7
    1 -1 7
    1 1 7
    2 -1 7
    -2 -1 -7
    -2 -1 -7
    2 -1 7
    -2 1 -7
    2 1 7
    -3 -1 -7
    -3 -1 -7
    3 -1 7
    -3 1 -7
    3 -1 7
    3 1 7
    -4 1 -7
    4 1 7
    4 -1 7
    -4 -1 -7
    -5 1 -7
    5 1 7
    -5 -1 -7
    5 -1 7
    6 -1 7
    6 1 7
    -7 1 -7
    7 -1 7
    -7 -1 -7
    -8 1 -7
    -8 2 7
    -8 -2 7
    -8 2 7
    8 -2 -7
    -7 -2 7
    -7 2 7
    7 -2 -7
    -7 -2 7
    -7 2 7
    -6 -2 7
    -6 -2 7
    -6 2 7
    -6 -2 7
    6 -2 -7
    -6 2 7
    -5 2 7
    -5 -2 7
    -5 -2 7
    -5 -2 7
    -5 2 7
    -4 -2 7
    -4 2 7
    -4 2 7
    -4 -2 7
    -3 2 7
    -3 2 7
    -3 -2 7
    -3 -2 7
    -2 -2 7
    -2 2 7
    -2 2 7
    -2 -2 7
    -1 2 7
    -1 -2 7
    -1 2 7
    -1 -2 7
    -1 -2 7
    1 2 -7
    0 2 7
    0 -2 -7
    0 -2 7
    0 2 -7
    0 -2 7
    0 -2 -7
    -1 2 -7
    -1 -2 -7
    1 -2 7
    -1 -2 -7
    1 2 7
    2 -2 7
    -2 2 -7
    -2 -2 -7
    2 2 7
    -2 -2 -7
    2 -2 7
    3 2 7
    -3 -2 -7
    3 -2 7
    -3 2 -7
    3 -2 7
    -3 -2 -7
    -4 2 -7
    4 2 7
    4 -2 7
    -4 -2 -7
    -5 -2 -7
    5 -2 7
    5 2 7
    -5 2 -7
    6 -2 7
    -6 2 -7
    6 2 7
    -7 -2 -7
    7 -2 7
    -7 2 -7
    -8 2 -7
    8 2 7
    -8 -3 7
    -8 3 7
    8 -3 -7
    7 -3 -7
    -7 3 7
    -7 -3 7
    -6 -3 7
    -6 3 7
    -6 -3 7
    6 -3 -7
    -6 3 7
    -5 3 7
    -5 -3 7
    -5 -3 7
    -5 -3 7
    -5 3 7
    5 -3 -7
    -4 3 7
    4 -3 -7
    -4 -3 7
    -4 3 7
    -4 -3 7
    -4 -3 7
    -3 3 7
    -3 -3 7
    -3 3 7
    -3 -3 7
    -3 -3 7
    3 -3 -7
    -2 -3 7
    2 -3 -7
    -2 3 7
    -2 -3 7
    -1 -3 7
    -1 3 7
    -1 -3 7
    1 3 -7
    -1 3 7
    0 3 7
    0 -3 7
    0 3 7
    0 -3 -7
    0 -3 7
    0 3 -7
    1 -3 7
    1 3 7
    -1 3 -7
    -1 -3 -7
    -1 -3 -7
    1 -3 7
    -2 3 -7
    -2 -3 -7
    -2 -3 -7
    2 -3 7
    2 -3 7
    2 3 7
    -3 3 -7
    3 -3 7
    -3 -3 -7
    3 3 7
    3 -3 7
    -3 -3 -7
    -4 3 -7
    4 -3 7
    4 3 7
    -4 -3 -7
    -5 3 -7
    5 -3 7
    5 3 7
    -5 -3 -7
    -6 3 -7
    6 -3 7
    -6 -3 -7
    -7 3 -7
    7 3 7
    7 -3 7
    8 3 7
    -8 3 -7
    8 -4 -7
    -8 -4 7
    -8 4 7
    -7 4 7
    7 -4 -7
    -7 -4 7
    -6 4 7
    -6 -4 7
    -6 -4 7
    6 -4 -7
    -5 4 7
    -5 -4 7
    -5 -4 7
    -4 4 7
    -4 -4 7
    -4 -4 7
    -3 -4 7
    -3 4 7
    3 -4 -7
    -3 -4 7
    2 -4 -7
    -2 4 7
    -2 4 7
    -2 -4 7
    -2 -4 7
    1 4 -7
    -1 -4 7
    -1 4 7
    -1 -4 7
    -1 4 7
    1 -4 -7
    0 4 -7
    0 4 7
    0 -4 7
    0 -4 7
    0 -4 -7
    0 4 7
    1 -4 7
    1 4 7
    1 -4 7
    -1 4 -7
    -1 -4 -7
    1 4 7
    -2 -4 -7
    2 4 7
    -2 -4 -7
    -2 4 -7
    2 -4 7
    2 -4 7
    -3 -4 -7
    3 4 7
    3 -4 7
    -3 4 -7
    3 -4 7
    -3 -4 -7
    4 4 7
    -4 -4 -7
    4 -4 7
    -5 4 -7
    5 4 7
    -5 -4 -7
    5 -4 7
    -6 4 -7
    6 -4 7
    -7 4 -7
    7 4 7
    7 -4 7
    -8 4 -7
    8 -4 7
    8 4 7
    8 -5 -7
    -8 -5 7
    -8 5 7
    -7 5 7
    7 -5 -7
    -7 -5 7
    6 -5 -7
    -6 -5 7
    -6 -5 7
    -6 5 7
    -5 5 7
    -5 -5 7
    5 -5 -7
    -5 -5 7
    4 -5 -7
    -4 -5 7
    -4 5 7
    -4 -5 7
    -3 -5 7
    -3 5 7
    -3 5 7
    -3 -5 7
    3 -5 -7
    2 5 -7
    -2 -5 7
    -2 -5 7
    2 -5 -7
    -2 5 7
    -2 5 7
    1 -5 -7
    -1 5 7
    1 5 -7
    -1 -5 7
    -1 5 7
    -1 -5 7
    0 5 -7
    0 -5 -7
    0 5 7
    0 5 7
    0 -5 7
    0 -5 7
    -1 5 -7
    -1 -5 -7
    1 -5 7
    1 5 7
    1 5 7
    1 -5 7
    -2 -5 -7
    2 -5 7
    -2 5 -7
    2 5 7
    2 -5 7
    2 5 7
    -3 -5 -7
    3 5 7
    3 -5 7
    3 5 7
    3 -5 7
    -3 5 -7
    4 -5 7
    -4 -5 -7
    4 5 7
    -5 5 -7
    5 5 7
    5 -5 7
    5 5 7
    6 5 7
    -6 5 -7
    6 -5 7
    7 5 7
    7 -5 7
    -7 5 -7
    8 -5 7
    8 5 7
    -8 5 -7
    -8 6 7
    8 -6 -7
    -8 -6 7
    -7 -6 7
    -7 6 7
    7 -6 -7
    -6 -6 7
    -6 6 7
    6 -6 -7
    -5 -6 7
    5 -6 -7
    -5 6 7
    -4 -6 7
    -4 6 7
    -4 -6 7
    4 -6 -7
    -3 -6 7
    -3 6 7
    3 -6 -7
    3 6 -7
    -3 6 7
    -3 -6 7
    -2 -6 7
    -2 -6 7
    -2 6 7
    2 -6 -7
    -2 6 7
    2 6 -7
    -1 6 7
    -1 -6 7
    -1 -6 7
    -1 6 7
    1 6 -7
    1 -6 -7
    0 -6 7
    0 -6 -7
    0 6 7
    0 -6 7
    0 6 7
    0 6 -7
    -1 -6 -7
    1 6 7
    1 6 7
    -1 6 -7
    1 -6 7
    1 -6 7
    2 6 7
    -2 -6 -7
    2 -6 7
    2 6 7
    -2 6 -7
    2 -6 7
    -3 6 -7
    3 6 7
    -3 -6 -7
    3 -6 7
    3 6 7
    3 -6 7
    4 6 7
    -4 -6 -7
    4 6 7
    4 -6 7
    5 -6 7
    5 6 7
    -5 6 -7
    -6 6 -7
    6 6 7
    6 -6 7
    7 6 7
    -7 6 -7
    7 -6 7
    -8 6 -7
    8 -6 7
    8 6 7
    -8 -7 7
    -8 7 7
    8 -7 -7
    -7 7 7
    -7 -7 7
    7 -7 -7
    -6 -7 7
    -6 7 7
    6 -7 -7
    5 -7 -7
    -5 -7 7
    -5 7 7
    -5 -7 7
    -4 -7 7
    -4 7 7
    4 -7 -7
    3 7 -7
    3 -7 -7
    -3 -7 7
    -3 7 7
    -3 7 7
    2 -7 -7
    2 7 -7
    -2 -7 7
    -2 7 7
    -2 7 7
    -2 -7 7
    1 7 -7
    -1 -7 7
    -1 7 7
    1 -7 -7
    -1 7 7
    -1 -7 7
    0 -7 7
    0 -7 7
    0 7 -7
    0 7 7
    0 7 7
    1 -7 7
    1 7 7
    -1 7 -7
    1 -7 7
    -1 -7 -7
    1 7 7
    -2 -7 -7
    2 7 7
    2 7 7
    -2 7 -7
    2 -7 7
    2 -7 7
    3 7 7
    3 7 7
    -3 7 -7
    3 -7 7
    -3 -7 -7
    3 -7 7
    -4 7 -7
    4 -7 7
    4 7 7
    4 7 7
    -4 -7 -7
    -5 7 -7
    5 -7 7
    5 7 7
    6 -7 7
    -6 7 -7
    6 7 7
    7 -7 7
    7 7 7
    -7 7 -7
    8 -7 7
    -8 7 -7
    8 7 7
    8 -8 -7
    -8 8 7
    -8 -8 7
    -7 8 7
    -7 -8 7
    7 -8 -7
    -6 8 7
    6 -8 -7
    -6 -8 7
    -5 8 7
    -5 -8 7
    -5 -8 7
    5 -8 -7
    -4 -8 7
    -4 -8 7
    4 -8 -7
    -4 8 7
    -3 -8 7
    -3 8 7
    -3 8 7
    3 -8 -7
    -3 -8 7
    3 8 -7
    2 -8 -7
    -2 8 7
    -2 -8 7
    2 8 -7
    -2 8 7
    1 8 -7
    -1 -8 7
    1 -8 -7
    -1 -8 7
    -1 8 7
    0 -8 7
    0 -8 7
    0 8 7
    0 8 7
    0 8 -7
    1 -8 7
    1 8 7
    1 -8 7
    -1 -8 -7
    1 8 7
    -1 8 -7
    -2 8 -7
    -2 -8 -7
    2 8 7
    2 -8 7
    2 8 7
    2 -8 7
    3 -8 7
    3 8 7
    -3 -8 -7
    -3 8 -7
    3 8 7
    3 -8 7
    4 8 7
    -4 8 -7
    -4 -8 -7
    4 -8 7
    5 -8 7
    5 8 7
    -5 8 -7
    6 8 7
    6 -8 7
    -6 8 -7
    7 8 7
    7 -8 7
    -7 8 -7
    8 8 7
    -8 8 -7
    8 -8 7
    8 -9 -7
    -8 9 7
    -8 -9 7
    -7 9 7
    7 -9 -7
    -7 -9 7
    -6 9 7
    -6 -9 7
    6 -9 -7
    -5 9 7
    -5 -9 7
    5 -9 -7
    -4 9 7
    4 -9 -7
    -4 -9 7
    -4 -9 7
    -3 9 7
    3 9 -7
    3 -9 -7
    -3 9 7
    -3 -9 7
    -3 -9 7
    -2 9 7
    -2 9 7
    2 9 -7
    -2 -9 7
    2 -9 -7
    1 -9 -7
    -1 9 7
    -1 9 7
    1 9 -7
    -1 -9 7
    -1 -9 7
    0 -9 -7
    0 -9 7
    0 9 -7
    0 9 7
    0 -9 7
    0 9 7
    -1 -9 -7
    1 9 7
    1 -9 7
    1 9 7
    1 -9 7
    -1 9 -7
    2 9 7
    2 -9 7
    -2 -9 -7
    -2 9 -7
    2 -9 7
    2 9 7
    -3 9 -7
    -3 -9 -7
    3 -9 7
    3 -9 7
    3 9 7
    3 9 7
    -4 9 -7
    4 9 7
    4 -9 7
    -4 -9 -7
    5 9 7
    -5 9 -7
    5 -9 7
    -6 9 -7
    6 9 7
    6 -9 7
    7 -9 7
    -7 9 -7
    7 9 7
    8 -9 7
    -8 9 -7
    8 9 7
    8 -10 -7
    -8 10 7
    -8 -10 7
    -7 -10 7
    -7 10 7
    7 -10 -7
    -6 10 7
    6 -10 -7
    -6 -10 7
    5 -10 -7
    -5 10 7
    -5 -10 7
    -4 -10 7
    -4 -10 7
    4 -10 -7
    -4 10 7
    -3 -10 7
    -3 -10 7
    -3 10 7
    3 10 -7
    3 -10 -7
    -3 10 7
    2 10 -7
    -2 10 7
    2 -10 -7
    -2 10 7
    -2 -10 7
    -2 -10 7
    -1 10 7
    -1 -10 7
    -1 10 7
    1 10 -7
    1 -10 -7
    -1 -10 7
    0 10 7
    0 10 7
    0 -10 7
    0 10 -7
    0 -10 7
    0 -10 -7
    1 -10 7
    1 10 7
    1 10 7
    -1 10 -7
    1 -10 7
    -2 -10 -7
    2 -10 7
    2 -10 7
    2 10 7
    -2 10 -7
    2 10 7
    -3 -10 -7
    -3 10 -7
    3 -10 7
    3 -10 7
    3 10 7
    4 -10 7
    -4 10 -7
    4 10 7
    -4 -10 -7
    -5 10 -7
    5 -10 7
    5 10 7
    6 10 7
    6 -10 7
    -6 10 -7
    -7 10 -7
    7 -10 7
    7 10 7
    8 10 7
    8 -10 7
    -8 10 -7
    -8 11 7
    -8 -11 7
    8 -11 -7
    7 -11 -7
    -7 11 7
    -7 -11 7
    6 -11 -7
    -6 -11 7
    -6 11 7
    -5 -11 7
    -5 11 7
    5 -11 -7
    -4 -11 7
    4 -11 -7
    -4 11 7
    3 -11 -7
    -3 -11 7
    3 11 -7
    -3 -11 7
    -3 11 7
    -3 11 7
    -2 -11 7
    -2 11 7
    2 11 -7
    -2 -11 7
    2 -11 -7
    -1 -11 7
    1 11 -7
    1 -11 -7
    -1 11 7
    -1 11 7
    0 -11 7
    0 11 7
    0 -11 7
    0 -11 -7
    0 11 -7
    0 11 7
    1 -11 7
    1 11 7
    1 -11 7
    -1 11 -7
    1 11 7
    2 -11 7
    2 11 7
    2 -11 7
    -2 -11 -7
    2 11 7
    -2 11 -7
    -3 -11 -7
    3 11 7
    3 -11 7
    -3 11 -7
    4 11 7
    -4 11 -7
    -4 -11 -7
    4 -11 7
    5 11 7
    5 -11 7
    -5 11 -7
    6 11 7
    -6 11 -7
    6 -11 7
    7 -11 7
    -7 11 -7
    7 11 7
    -8 11 -7
    8 11 7
    8 -12 -7
    -8 12 7
    -8 -12 7
    7 -12 -7
    -7 -12 7
    -7 12 7
    -6 12 7
    6 -12 -7
    -6 -12 7
    -5 -12 7
    5 -12 -7
    -5 12 7
    -4 12 7
    4 -12 -7
    -4 -12 7
    -3 -12 7
    -3 12 7
    3 12 -7
    -3 -12 7
    3 -12 -7
    -3 12 7
    -2 -12 7
    2 -12 -7
    -2 -12 7
    -2 12 7
    -2 12 7
    2 12 -7
    1 -12 -7
    1 12 -7
    -1 -12 7
    -1 12 7
    -1 12 7
    0 12 7
    0 -12 7
    0 12 7
    0 12 -7
    0 -12 7
    0 -12 -7
    1 -12 7
    1 12 7
    -1 -12 -7
    -1 12 -7
    1 -12 7
    1 12 7
    -2 12 -7
    2 -12 7
    2 -12 7
    2 12 7
    3 -12 7
    -3 12 -7
    3 -12 7
    3 12 7
    -3 -12 -7
    -4 -12 -7
    -4 12 -7
    4 -12 7
    5 12 7
    5 -12 7
    -5 12 -7
    6 12 7
    -6 12 -7
    6 -12 7
    -7 12 -7
    7 12 7
    7 -12 7
    7 -13 -7
    -7 -13 7
    -7 13 7
    -6 13 7
    6 -13 -7
    -6 -13 7
    5 -13 -7
    -5 -13 7
    -5 13 7
    -4 -13 7
    -4 13 7
    4 -13 -7
    3 13 -7
    -3 -13 7
    -3 13 7
    -3 13 7
    -3 -13 7
    -2 -13 7
    -2 -13 7
    2 -13 -7
    -2 13 7
    2 13 -7
    -2 13 7
    1 -13 -7
    -1 13 7
    -1 13 7
    1 13 -7
    -1 -13 7
    0 13 7
    0 -13 -7
    0 13 -7
    0 13 7
    0 -13 7
    0 -13 7
    1 -13 7
    1 -13 7
    -1 -13 -7
    -1 13 -7
    1 13 7
    1 13 7
    -2 13 -7
    2 -13 7
    2 13 7
    2 -13 7
    -2 -13 -7
    -3 13 -7
    3 -13 7
    3 -13 7
    3 13 7
    4 -13 7
    -4 13 -7
    4 13 7
    -4 -13 -7
    -5 13 -7
    5 13 7
    5 -13 7
    6 13 7
    -6 13 -7
    6 -13 7
    7 13 7
    7 -13 7
    -7 13 -7
    -7 14 7
    -7 -14 7
    7 -14 -7
    -6 -14 7
    -6 14 7
    6 -14 -7
    5 -14 -7
    -5 -14 7
    -5 14 7
    -4 14 7
    -4 -14 7
    -4 14 7
    4 -14 -7
    -3 14 7
    -3 -14 7
    -2 -14 7
    -2 -14 7
    2 14 -7
    2 -14 -7
    -2 14 7
    -2 14 7
    -1 -14 7
    1 -14 -7
    -1 -14 7
    -1 14 7
    -1 14 7
    1 14 -7
    0 -14 -7
    0 14 7
    0 -14 7
    0 -14 7
    0 14 7
    0 14 -7
    1 14 7
    1 -14 7
    -1 -14 -7
    1 -14 7
    1 14 7
    -1 14 -7
    2 -14 7
    2 14 7
    -2 14 -7
    -2 -14 -7
    2 -14 7
    3 -14 7
    -3 14 -7
    3 14 7
    3 -14 7
    -3 -14 -7
    4 -14 7
    -4 14 -7
    4 14 7
    -5 14 -7
    5 -14 7
    5 14 7
    6 -14 7
    6 14 7
    -6 14 -7
    7 14 7
    -7 14 -7
    7 -14 7
    -7 15 7
    -7 -15 7
    7 -15 -7
    -6 -15 7
    6 -15 -7
    -6 15 7
    -5 -15 7
    5 -15 -7
    -5 15 7
    4 -15 -7
    -4 -15 7
    -4 15 7
    -4 15 7
    -3 -15 7
    3 -15 -7
    -3 15 7
    -3 15 7
    3 15 -7
    -2 15 7
    -2 15 7
    -2 -15 7
    -2 -15 7
    2 15 -7
    2 -15 -7
    1 15 -7
    -1 -15 7
    1 -15 -7
    -1 15 7
    -1 15 7
    -1 -15 7
    0 15 7
    0 -15 -7
    0 -15 7
    0 15 7
    0 15 -7
    0 -15 7
    -1 15 -7
    -1 -15 -7
    1 15 7
    1 -15 7
    1 -15 7
    2 15 7
    2 -15 7
    2 -15 7
    -2 15 -7
    -2 -15 -7
    -3 15 -7
    3 -15 7
    -3 -15 -7
    3 15 7
    3 -15 7
    -4 15 -7
    4 -15 7
    4 15 7
    5 15 7
    -5 15 -7
    5 -15 7
    -6 15 -7
    6 -15 7
    6 15 7
    7 -15 7
    7 15 7
    -7 15 -7
    -7 -16 7
    7 -16 -7
    -7 16 7
    6 -16 -7
    -6 16 7
    -6 -16 7
    5 -16 -7
    -5 16 7
    -5 -16 7
    -4 16 7
    -4 16 7
    -4 -16 7
    4 -16 -7
    -3 16 7
    3 16 -7
    -3 -16 7
    3 -16 -7
    -3 16 7
    -2 16 7
    2 16 -7
    -2 -16 7
    -2 16 7
    2 -16 -7
    1 16 -7
    -1 16 7
    -1 -16 7
    -1 16 7
    1 -16 -7
    -1 -16 7
    0 16 -7
    0 16 7
    0 -16 -7
    0 -16 7
    0 16 7
    1 -16 7
    -1 16 -7
    1 -16 7
    -1 -16 -7
    1 16 7
    2 -16 7
    -2 16 -7
    -2 -16 -7
    2 16 7
    2 -16 7
    3 -16 7
    -3 16 -7
    3 16 7
    3 -16 7
    -3 -16 -7
    -4 16 -7
    -4 -16 -7
    4 16 7
    4 -16 7
    5 -16 7
    -5 16 -7
    5 16 7
    6 -16 7
    6 16 7
    -6 16 -7
    7 16 7
    7 -16 7
    -7 16 -7
    -7 -17 7
    7 -17 -7
    -7 17 7
    6 -17 -7
    -6 17 7
    -6 -17 7
    -5 -17 7
    -5 17 7
    5 -17 -7
    4 -17 -7
    -4 -17 7
    -4 17 7
    -3 17 7
    3 17 -7
    -3 -17 7
    -3 17 7
    3 -17 -7
    2 -17 -7
    -2 17 7
    -2 17 7
    2 17 -7
    -2 -17 7
    -1 -17 7
    -1 17 7
    1 -17 -7
    1 17 -7
    -1 17 7
    -1 -17 7
    0 -17 7
    0 -17 -7
    0 17 7
    0 -17 7
    0 17 7
    0 17 -7
    1 -17 7
    -1 17 -7
    1 -17 7
    1 17 7
    -1 -17 -7
    2 -17 7
    2 -17 7
    -2 17 -7
    -2 -17 -7
    2 17 7
    -3 -17 -7
    3 17 7
    3 -17 7
    3 -17 7
    -3 17 -7
    4 17 7
    4 -17 7
    -4 -17 -7
    -4 17 -7
    5 17 7
    5 -17 7
    -5 17 -7
    -6 17 -7
    6 -17 7
    -7 17 -7
    7 17 7
    -7 18 7
    -7 -18 7
    7 -18 -7
    -6 -18 7
    6 -18 -7
    -6 18 7
    -5 18 7
    5 -18 -7
    -5 -18 7
    -4 18 7
    4 -18 -7
    -4 18 7
    -4 -18 7
    -3 18 7
    3 18 -7
    -3 -18 7
    3 -18 -7
    -3 18 7
    2 18 -7
    -2 18 7
    -2 -18 7
    2 -18 -7
    -2 18 7
    -1 -18 7
    1 -18 -7
    -1 -18 7
    1 18 -7
    -1 18 7
    -1 18 7
    0 18 -7
    0 -18 -7
    0 18 7
    0 -18 7
    -1 -18 -7
    1 18 7
    -1 18 -7
    1 -18 7
    1 -18 7
    2 -18 7
    2 -18 7
    2 18 7
    -2 -18 -7
    -2 18 -7
    -3 -18 -7
    3 18 7
    -3 18 -7
    3 -18 7
    3 -18 7
    4 -18 7
    4 18 7
    -4 18 -7
    -4 -18 -7
    5 -18 7
    -5 18 -7
    5 18 7
    6 18 7
    -6 18 -7
    6 -18 7
    -7 18 -7
    7 18 7
    7 -19 -7
    -6 -19 7
    6 -19 -7
    -6 19 7
    5 -19 -7
    -5 19 7
    -5 -19 7
    -4 -19 7
    4 -19 -7
    -4 19 7
    -4 19 7
    -3 -19 7
    3 -19 -7
    -3 19 7
    -3 19 7
    3 19 -7
    2 19 -7
    -2 -19 7
    -2 19 7
    2 -19 -7
    1 19 -7
    1 -19 -7
    -1 19 7
    -1 -19 7
    -1 19 7
    0 19 7
    0 -19 -7
    0 -19 7
    0 19 -7
    -1 -19 -7
    1 -19 7
    1 -19 7
    1 19 7
    -1 19 -7
    2 -19 7
    -2 19 -7
    2 -19 7
    -2 -19 -7
    2 19 7
    -3 19 -7
    3 19 7
    -3 -19 -7
    3 -19 7
    4 -19 7
    -4 19 -7
    4 19 7
    -4 -19 -7
    5 -19 7
    5 19 7
    -5 19 -7
    6 -19 7
    -6 19 -7
    6 19 7
    -6 -20 7
    6 -20 -7
    -6 20 7
    -5 20 7
    5 -20 -7
    -5 -20 7
    -4 20 7
    -4 -20 7
    4 -20 -7
    -4 20 7
    -3 -20 7
    -3 20 7
    3 20 -7
    -3 20 7
    3 -20 -7
    -2 20 7
    -2 20 7
    2 20 -7
    2 -20 -7
    -2 -20 7
    1 20 -7
    1 -20 -7
    -1 20 7
    -1 -20 7
    0 20 -7
    0 -20 7
    0 -20 -7
    0 20 7
    0 -20 7
    -1 -20 -7
    -1 20 -7
    1 -20 7
    1 -20 7
    1 20 7
    -2 -20 -7
    2 -20 7
    2 20 7
    -2 20 -7
    2 -20 7
    -3 20 -7
    -3 -20 -7
    3 -20 7
    3 -20 7
    3 20 7
    -4 20 -7
    4 -20 7
    4 20 7
    5 -20 7
    5 20 7
    -5 20 -7
    -6 20 -7
    6 20 7
    6 -20 7
    -6 -21 7
    6 -21 -7
    -6 21 7
    5 -21 -7
    -5 21 7
    -5 -21 7
    -4 -21 7
    4 -21 -7
    -4 21 7
    -4 21 7
    -3 21 7
    3 21 -7
    -3 -21 7
    3 -21 -7
    -3 21 7
    -2 -21 7
    -2 21 7
    2 -21 -7
    2 21 -7
    -2 21 7
    -1 21 7
    1 21 -7
    -1 -21 7
    1 -21 -7
    0 -21 7
    0 21 -7
    0 21 7
    0 -21 -7
    1 21 7
    1 -21 7
    -1 21 -7
    1 -21 7
    -1 -21 -7
    -2 21 -7
    2 -21 7
    2 -21 7
    -2 -21 -7
    2 21 7
    -3 21 -7
    -3 -21 -7
    3 21 7
    3 -21 7
    3 -21 7
    -4 -21 -7
    4 21 7
    4 -21 7
    -4 21 -7
    -5 21 -7
    5 21 7
    5 -21 7
    -6 21 -7
    6 21 7
    6 -21 7
    -6 -22 7
    -6 22 7
    6 -22 -7
    -5 22 7
    -5 -22 7
    5 -22 -7
    -4 22 7
    -4 22 7
    -4 -22 7
    4 -22 -7
    3 22 -7
    -3 22 7
    3 -22 -7
    -3 -22 7
    -3 22 7
    -2 22 7
    2 22 -7
    -2 -22 7
    -2 22 7
    2 -22 -7
    -1 22 7
    -1 -22 7
    1 -22 -7
    1 22 -7
    0 -22 7
    0 -22 -7
    0 22 -7
    0 22 7
    1 22 7
    1 -22 7
    1 -22 7
    -1 -22 -7
    -1 22 -7
    -2 -22 -7
    2 22 7
    -2 22 -7
    2 -22 7
    2 -22 7
    -3 -22 -7
    3 -22 7
    -3 22 -7
    3 22 7
    3 -22 7
    -4 -22 -7
    4 22 7
    -4 22 -7
    5 22 7
    -5 22 -7
    5 -22 7
    6 22 7
    -6 22 -7
    -6 -23 7
    -6 23 7
    -5 -23 7
    5 -23 -7
    -5 23 7
    -4 -23 7
    -4 23 7
    4 -23 -7
    -4 23 7
    3 23 -7
    -3 23 7
    -3 23 7
    -3 -23 7
    3 -23 -7
    -2 -23 7
    2 23 -7
    -2 23 7
    2 -23 -7
    -1 -23 7
    1 23 -7
    1 -23 -7
    -1 23 7
    0 -23 -7
    0 23 -7
    0 -23 7
    0 23 7
    1 -23 7
    1 23 7
    -1 23 -7
    -1 -23 -7
    1 -23 7
    2 -23 7
    2 -23 7
    -2 -23 -7
    -2 23 -7
    2 23 7
    3 23 7
    -3 23 -7
    3 -23 7
    -3 -23 -7
    3 -23 7
    4 -23 7
    -4 -23 -7
    -4 23 -7
    4 23 7
    5 -23 7
    5 23 7
    -5 23 -7
    5 -24 -7
    -5 -24 7
    -5 24 7
    -4 24 7
    -4 -24 7
    -4 24 7
    4 -24 -7
    3 24 -7
    -3 24 7
    -3 -24 7
    -3 24 7
    3 -24 -7
    -2 24 7
    -2 -24 7
    2 24 -7
    2 -24 -7
    1 24 -7
    -1 -24 7
    -1 24 7
    1 -24 -7
    0 -24 7
    0 -24 -7
    0 24 7
    0 24 -7
    -1 -24 -7
    -1 24 -7
    1 24 7
    1 -24 7
    -2 -24 -7
    2 -24 7
    2 24 7
    -2 24 -7
    2 -24 7
    3 -24 7
    -3 24 -7
    3 -24 7
    3 24 7
    -3 -24 -7
    -4 24 -7
    4 -24 7
    -4 -24 -7
    4 24 7
    -5 24 -7
    5 -24 7
    5 24 7
    -5 25 7
    5 -25 -7
    -5 -25 7
    -4 -25 7
    4 -25 -7
    -4 25 7
    -4 25 7
    3 25 -7
    -3 25 7
    3 -25 -7
    -3 -25 7
    2 -25 -7
    -2 -25 7
    -2 25 7
    2 25 -7
    -1 25 7
    -1 -25 7
    1 25 -7
    1 -25 -7
    0 25 -7
    0 -25 7
    0 25 7
    0 -25 -7
    1 -25 7
    1 25 7
    -1 25 -7
    -1 -25 -7
    -2 25 -7
    2 -25 7
    2 25 7
    2 -25 7
    -2 -25 -7
    -3 -25 -7
    3 -25 7
    3 25 7
    3 -25 7
    -3 25 -7
    -4 -25 -7
    4 -25 7
    -4 25 -7
    4 25 7
    5 -25 7
    -5 25 -7
    5 25 7
    -5 26 7
    -4 -26 7
    -4 26 7
    -4 26 7
    4 -26 -7
    3 26 -7
    3 -26 -7
    -3 26 7
    -3 -26 7
    2 -26 -7
    -2 -26 7
    -2 26 7
    2 26 -7
    -1 26 7
    1 -26 -7
    1 26 -7
    -1 -26 7
    0 -26 7
    0 26 -7
    0 -26 -7
    0 26 7
    -1 -26 -7
    1 26 7
    1 -26 7
    -1 26 -7
    -2 -26 -7
    -2 26 -7
    2 -26 7
    2 26 7
    -3 -26 -7
    -3 26 -7
    3 -26 7
    3 -26 7
    3 26 7
    -4 26 -7
    -4 -26 -7
    4 26 7
    4 -26 7
    -5 27 7
    4 -27 -7
    -4 -27 7
    -3 27 7
    3 -27 -7
    3 27 -7
    -3 -27 7
    2 -27 -7
    2 27 -7
    -2 27 7
    -2 -27 7
    1 -27 -7
    -1 27 7
    -1 -27 7
    1 27 -7
    0 27 -7
    0 -27 7
    0 27 7
    0 -27 -7
    1 27 7
    1 -27 7
    -1 -27 -7
    -1 27 -7
    2 -27 7
    2 27 7
    -2 -27 -7
    -2 27 -7
    3 27 7
    -3 27 -7
    -3 -27 -7
    3 -27 7
    3 -27 7
    4 27 7
    -4 -27 -7
    -4 27 -7
    4 -27 7
    4 -28 -7
    -4 -28 7
    -3 -28 7
    3 -28 -7
    3 28 -7
    -3 28 7
    2 -28 -7
    -2 28 7
    2 28 -7
    -2 -28 7
    -1 -28 7
    1 -28 -7
    1 28 -7
    -1 28 7
    0 28 7
    0 -28 7
    0 -28 -7
    0 28 -7
    -1 28 -7
    1 28 7
    1 -28 7
    -1 -28 -7
    -2 -28 -7
    -2 28 -7
    2 -28 7
    2 28 7
    3 -28 7
    -3 28 -7
    -3 -28 -7
    3 28 7
    4 -28 7
    -4 -28 -7
    -3 29 7
    3 29 -7
    3 -29 -7
    -3 -29 7
    2 29 -7
    -2 -29 7
    -2 29 7
    2 -29 -7
    -1 29 7
    -1 -29 7
    1 -29 -7
    1 29 -7
    0 -29 -7
    0 29 -7
    0 29 7
    1 -29 7
    -1 -29 -7
    1 29 7
    -1 29 -7
    2 29 7
    -2 -29 -7
    -2 29 -7
    2 -29 7
    3 29 7
    -3 29 -7
    3 -29 7
    -3 -29 -7
    -3 30 7
    2 -30 -7
    -2 -30 7
    2 30 -7
    -2 30 7
    -1 30 7
    1 -30 -7
    -1 -30 7
    1 30 -7
    0 -30 -7
    0 30 7
    0 30 -7
    0 -30 7
    1 30 7
    -1 30 -7
    -1 -30 -7
    1 -30 7
    2 30 7
    -2 30 -7
    2 -30 7
    -2 -30 -7
    3 -30 7
    -3 -30 -7
    -3 31 7
    -2 -31 7
    2 31 -7
    -2 31 7
    -1 -31 7
    -1 31 7
    1 -31 -7
    1 31 -7
    0 -31 7
    0 31 -7
    0 31 7
    0 -31 -7
    1 31 7
    -1 -31 -7
    1 -31 7
    -1 31 -7
    2 -31 7
    -2 -31 -7
    2 32 -7
    1 32 -7
    0 -32 -7
    0 -32 7
    0 32 -7
    1 -32 7
    -1 -32 -7
    -8 0 8
    -8 0 8
    -7 0 8
    -7 0 8
    -7 0 8
    7 0 -8
    -6 0 8
    -6 0 8
    -5 0 8
    -5 0 8
    -4 0 8
    -4 0 8
    -3 0 8
    -3 0 8
    -2 0 8
    -2 0 8
    1 0 -8
    -1 0 8
    -1 0 8
    0 0 -8
    0 0 8
    0 0 8
    1 0 8
    -1 0 -8
    2 0 8
    -2 0 -8
    -3 0 -8
    3 0 8
    4 0 8
    -4 0 -8
    -5 0 -8
    5 0 8
    -6 0 -8
    6 0 8
    -7 0 -8
    -8 0 -8
    -8 -1 8
    -8 1 8
    -8 1 8
    -7 -1 8
    -7 1 8
    -7 1 8
    -7 -1 8
    -7 -1 8
    7 -1 -8
    -6 1 8
    -6 -1 8
    -6 1 8
    -6 -1 8
    -6 -1 8
    -5 -1 8
    -5 1 8
    -5 -1 8
    -5 1 8
    -4 -1 8
    -4 1 8
    -4 1 8
    -4 -1 8
    -3 -1 8
    -3 1 8
    -3 -1 8
    -3 1 8
    -2 -1 8
    -2 1 8
    -2 -1 8
    -2 1 8
    -1 1 8
    -1 1 8
    -1 1 8
    -1 -1 8
    -1 -1 8
    1 1 -8
    0 -1 -8
    0 1 -8
    0 1 8
    0 -1 8
    0 -1 8
    -1 -1 -8
    1 1 8
    -1 1 -8
    1 -1 8
    2 1 8
    2 -1 8
    -2 1 -8
    -2 -1 -8
    3 1 8
    3 1 8
    -3 1 -8
    3 -1 8
    -3 -1 -8
    4 -1 8
    -4 1 -8
    4 1 8
    -4 -1 -8
    -5 -1 -8
    -5 1 -8
    5 1 8
    5 -1 8
    -6 1 -8
    6 1 8
    -6 -1 -8
    6 -1 8
    7 -1 8
    -7 1 -8
    -7 -1 -8
    -8 1 -8
    -8 2 8
    -8 2 8
    8 -2 -8
    -8 -2 8
    -7 2 8
    -7 -2 8
    -7 -2 8
    7 -2 -8
    -7 2 8
    -6 -2 8
    -6 -2 8
    -6 -2 8
    6 -2 -8
    -6 2 8
    -5 -2 8
    -5 2 8
    -5 -2 8
    -5 2 8
    5 -2 -8
    -5 -2 8
    -4 -2 8
    -4 -2 8
    -4 2 8
    -4 -2 8
    -4 2 8
    -3 2 8
    -3 2 8
    -3 -2 8
    -3 -2 8
    -2 2 8
    -2 -2 8
    2 -2 -8
    -2 2 8
    -2 -2 8
    -2 -2 8
    -1 -2 8
    1 -2 -8
    -1 -2 8
    -1 2 8
    1 2 -8
    -1 2 8
    0 2 -8
    0 -2 8
    0 -2 8
    0 2 8
    0 -2 -8
    0 -2 -8
    -1 2 -8
    1 2 8
    1 -2 8
    -1 -2 -8
    -2 -2 -8
    -2 2 -8
    2 -2 8
    2 2 8
    3 -2 8
    -3 2 -8
    -3 2 -8
    3 2 8
    -3 -2 -8
    4 2 8
    -4 -2 -8
    -4 2 -8
    4 -2 8
    5 2 8
    5 -2 8
    -5 -2 -8
    -5 2 -8
    6 -2 8
    -6 2 -8
    6 2 8
    -6 -2 -8
    7 -2 8
    -7 -2 -8
    -7 2 -8
    8 2 8
    -8 2 -8
    -8 -3 8
    -8 3 8
    8 -3 -8
    -7 -3 8
    -7 3 8
    7 -3 -8
    -7 -3 8
    -6 -3 8
    -6 -3 8
    -6 3 8
    -6 3 8
    6 -3 -8
    -5 3 8
    5 -3 -8
    -5 -3 8
    -5 3 8
    -5 -3 8
    -5 -3 8
    -4 3 8
    -4 3 8
    -4 -3 8
    -4 -3 8
    -4 -3 8
    4 -3 -8
    -3 -3 8
    3 -3 -8
    -3 -3 8
    -3 -3 8
    -3 3 8
    -3 3 8
    -2 -3 8
    -2 3 8
    -2 -3 8
    -1 -3 8
    -1 3 8
    -1 3 8
    -1 -3 8
    1 3 -8
    0 3 8
    0 -3 8
    0 -3 -8
    0 3 -8
    0 3 8
    0 -3 8
    -1 -3 -8
    -1 3 -8
    1 -3 8
    -1 -3 -8
    1 3 8
    1 -3 8
    2 -3 8
    -2 3 -8
    2 -3 8
    -2 -3 -8
    -2 -3 -8
    2 3 8
    3 3 8
    3 -3 8
    -3 3 -8
    -3 -3 -8
    -4 3 -8
    4 3 8
    -4 -3 -8
    4 -3 8
    5 -3 8
    5 3 8
    -5 3 -8
    -5 -3 -8
    -6 -3 -8
    6 -3 8
    -6 3 -8
    7 -3 8
    7 3 8
    -7 3 -8
    8 3 8
    -8 3 -8
    -8 -4 8
    -8 4 8
    8 -4 -8
    -7 4 8
    -7 -4 8
    7 -4 -8
    -6 -4 8
    -6 -4 8
    6 -4 -8
    -6 4 8
    -5 -4 8
    -5 -4 8
    -5 4 8
    -4 4 8
    -4 -4 8
    -4 -4 8
    -3 -4 8
    -3 -4 8
    -3 4 8
    3 -4 -8
    2 -4 -8
    -2 -4 8
    -2 4 8
    -2 4 8
    -2 -4 8
    -1 -4 8
    -1 4 8
    -1 -4 8
    -1 4 8
    1 4 -8
    0 4 8
    0 4 8
    0 4 -8
    0 -4 -8
    0 -4 8
    0 -4 8
    1 4 8
    -1 4 -8
    -1 -4 -8
    1 -4 8
    1 -4 8
    1 4 8
    2 4 8
    -2 4 -8
    -2 -4 -8
    -2 -4 -8
    2 -4 8
    2 -4 8
    3 -4 8
    -3 -4 -8
    3 4 8
    -3 -4 -8
    -3 4 -8
    -4 -4 -8
    4 4 8
    4 -4 8
    -4 4 -8
    -5 -4 -8
    -5 4 -8
    5 -4 8
    5 4 8
    6 -4 8
    -6 4 -8
    7 -4 8
    -7 4 -8
    7 4 8
    -8 4 -8
    8 4 8
    8 -4 8
    -8 5 8
    -8 -5 8
    8 -5 -8
    -7 5 8
    -7 -5 8
    7 -5 -8
    -6 -5 8
    6 -5 -8
    -6 -5 8
    -6 5 8
    -5 -5 8
    5 -5 -8
    -5 -5 8
    -5 5 8
    -4 -5 8
    -4 -5 8
    -4 5 8
    4 -5 -8
    3 -5 -8
    -3 5 8
    -3 -5 8
    -3 -5 8
    -2 5 8
    -2 5 8
    -2 -5 8
    -2 -5 8
    2 -5 -8
    2 5 -8
    1 5 -8
    -1 5 8
    -1 5 8
    -1 -5 8
    -1 -5 8
    0 -5 -8
    0 -5 8
    0 5 8
    0 5 -8
    0 -5 8
    0 5 8
    1 -5 8
    1 5 8
    1 -5 8
    -1 5 -8
    -1 -5 -8
    1 5 8
    2 -5 8
    -2 -5 -8
    2 -5 8
    2 5 8
    2 5 8
    -2 5 -8
    3 5 8
    3 -5 8
    -3 -5 -8
    -3 5 -8
    4 5 8
    -4 5 -8
    4 -5 8
    -5 5 -8
    5 5 8
    5 -5 8
    -6 5 -8
    6 5 8
    6 -5 8
    7 -5 8
    -7 5 -8
    7 5 8
    -8 5 -8
    8 -5 8
    8 5 8
    -8 6 8
    -8 -6 8
    8 -6 -8
    -7 6 8
    -7 -6 8
    7 -6 -8
    -6 -6 8
    6 -6 -8
    -6 -6 8
    -6 6 8
    5 -6 -8
    -5 -6 8
    -5 -6 8
    -5 6 8
    -4 -6 8
    -4 -6 8
    -4 6 8
    3 -6 -8
    -3 6 8
    -3 -6 8
    -3 -6 8
    -3 6 8
    -2 6 8
    2 6 -8
    -2 6 8
    -2 -6 8
    -2 -6 8
    2 -6 -8
    1 -6 -8
    -1 -6 8
    1 6 -8
    -1 6 8
    -1 -6 8
    -1 6 8
    0 6 -8
    0 6 8
    0 -6 8
    0 -6 8
    0 6 8
    0 -6 -8
    1 6 8
    1 -6 8
    1 -6 8
    1 6 8
    -1 -6 -8
    -1 6 -8
    -2 -6 -8
    2 6 8
    -2 6 -8
    2 -6 8
    2 -6 8
    2 6 8
    3 6 8
    3 6 8
    3 -6 8
    -3 6 -8
    -3 -6 -8
    4 6 8
    -4 6 -8
    4 6 8
    4 -6 8
    5 6 8
    -5 6 -8
    5 -6 8
    6 6 8
    -6 6 -8
    6 -6 8
    -7 6 -8
    7 6 8
    7 -6 8
    -8 6 -8
    8 6 8
    8 -6 8
    -8 7 8
    -8 -7 8
    8 -7 -8
    -7 7 8
    -7 -7 8
    7 -7 -8
    -6 7 8
    -6 -7 8
    6 -7 -8
    5 -7 -8
    -5 -7 8
    -5 7 8
    -4 7 8
    -4 -7 8
    -4 -7 8
    -3 7 8
    3 -7 -8
    -3 -7 8
    -3 7 8
    -3 -7 8
    -2 7 8
    2 -7 -8
    -2 7 8
    2 7 -8
    -2 -7 8
    -2 -7 8
    -1 7 8
    -1 7 8
    1 7 -8
    -1 -7 8
    1 -7 -8
    -1 -7 8
    0 -7 -8
    0 7 8
    0 7 8
    0 7 -8
    0 -7 8
    0 -7 8
    1 7 8
    1 -7 8
    -1 7 -8
    -1 -7 -8
    1 -7 8
    1 7 8
    -2 7 -8
    -2 -7 -8
    2 -7 8
    2 7 8
    2 7 8
    2 -7 8
    -3 7 -8
    3 7 8
    -3 -7 -8
    3 7 8
    3 -7 8
    4 7 8
    4 -7 8
    -4 7 -8
    4 7 8
    -5 7 -8
    5 7 8
    5 -7 8
    -6 7 -8
    6 7 8
    6 -7 8
    7 -7 8
    7 7 8
    -7 7 -8
    -8 7 -8
    8 7 8
    8 -7 8
    8 -8 -8
    -8 -8 8
    -8 8 8
    -7 -8 8
    -7 8 8
    7 -8 -8
    -6 8 8
    6 -8 -8
    -6 -8 8
    -5 -8 8
    -5 -8 8
    -5 8 8
    5 -8 -8
    4 -8 -8
    -4 -8 8
    -3 8 8
    3 -8 -8
    -3 -8 8
    2 -8 -8
    2 8 -8
    -2 -8 8
    -2 8 8
    -2 8 8
    -2 -8 8
    -1 8 8
    1 8 -8
    -1 -8 8
    1 -8 -8
    -1 -8 8
    0 8 -8
    0 8 8
    0 8 8
    0 -8 8
    0 -8 8
    1 8 8
    1 -8 8
    1 -8 8
    1 8 8
    -1 -8 -8
    -1 8 -8
    2 8 8
    2 -8 8
    2 8 8
    2 -8 8
    -2 -8 -8
    -2 8 -8
    3 8 8
    -3 -8 -8
    3 8 8
    3 -8 8
    -3 8 -8
    -4 8 -8
    4 -8 8
    4 8 8
    5 -8 8
    -5 8 -8
    5 8 8
    6 8 8
    6 -8 8
    -6 8 -8
    -7 8 -8
    7 8 8
    7 -8 8
    -8 8 -8
    8 8 8
    8 -8 8
    8 -9 -8
    -8 -9 8
    -8 9 8
    -7 9 8
    7 -9 -8
    -7 -9 8
    -6 -9 8
    -6 9 8
    6 -9 -8
    -5 9 8
    5 -9 -8
    -5 -9 8
    4 -9 -8
    -4 -9 8
    -4 -9 8
    -4 9 8
    -3 -9 8
    -3 -9 8
    -3 9 8
    3 -9 -8
    -3 9 8
    -2 -9 8
    -2 9 8
    -2 -9 8
    -2 9 8
    2 9 -8
    2 -9 -8
    -1 9 8
    -1 -9 8
    1 -9 -8
    1 9 -8
    -1 -9 8
    -1 9 8
    0 -9 8
    0 9 8
    0 9 8
    0 9 -8
    0 -9 8
    -1 9 -8
    1 -9 8
    -1 -9 -8
    1 9 8
    1 9 8
    1 -9 8
    2 -9 8
    2 9 8
    2 9 8
    2 -9 8
    -2 -9 -8
    -2 9 -8
    -3 -9 -8
    -3 9 -8
    3 9 8
    3 -9 8
    3 9 8
    3 -9 8
    -4 9 -8
    4 9 8
    4 -9 8
    5 -9 8
    -5 9 -8
    5 9 8
    6 -9 8
    6 9 8
    -6 9 -8
    -7 9 -8
    7 -9 8
    7 9 8
    8 9 8
    -8 9 -8
    8 -9 8
    8 -10 -8
    -8 -10 8
    -8 10 8
    -7 10 8
    -7 -10 8
    7 -10 -8
    -6 10 8
    -6 -10 8
    6 -10 -8
    -5 -10 8
    -5 10 8
    5 -10 -8
    -4 10 8
    -4 -10 8
    -4 -10 8
    4 -10 -8
    -3 -10 8
    -3 -10 8
    -3 10 8
    3 10 -8
    3 -10 -8
    -3 10 8
    2 10 -8
    -2 10 8
    -2 -10 8
    2 -10 -8
    -2 10 8
    -1 10 8
    -1 -10 8
    1 10 -8
    1 -10 -8
    -1 -10 8
    -1 10 8
    0 -10 8
    0 -10 -8
    0 10 8
    0 10 8
    0 -10 8
    0 10 -8
    1 -10 8
    1 10 8
    1 -10 8
    -1 10 -8
    -1 -10 -8
    1 10 8
    2 -10 8
    2 -10 8
    2 10 8
    2 10 8
    -2 -10 -8
    -2 10 -8
    3 -10 8
    -3 -10 -8
    3 -10 8
    3 10 8
    -3 10 -8
    -4 10 -8
    4 10 8
    4 -10 8
    5 -10 8
    -5 10 -8
    5 10 8
    -6 10 -8
    6 10 8
    6 -10 8
    7 10 8
    7 -10 8
    -7 10 -8
    -8 -11 8
    -8 11 8
    8 -11 -8
    7 -11 -8
    -7 11 8
    -7 -11 8
    6 -11 -8
    -6 11 8
    -6 -11 8
    5 -11 -8
    -5 11 8
    -5 -11 8
    -4 -11 8
    -4 11 8
    -4 -11 8
    4 -11 -8
    -3 -11 8
    -3 -11 8
    3 -11 -8
    -3 11 8
    -3 11 8
    3 11 -8
    -2 11 8
    2 -11 -8
    -2 11 8
    2 11 -8
    -2 -11 8
    -1 11 8
    1 11 -8
    -1 -11 8
    -1 11 8
    -1 -11 8
    1 -11 -8
    0 11 8
    0 -11 8
    0 11 8
    0 -11 -8
    0 11 -8
    0 -11 8
    1 -11 8
    1 -11 8
    1 11 8
    -1 11 -8
    -1 -11 -8
    1 11 8
    2 -11 8
    2 11 8
    2 -11 8
    2 11 8
    -2 11 -8
    -2 -11 -8
    3 -11 8
    -3 -11 -8
    3 11 8
    3 -11 8
    -3 11 -8
    4 -11 8
    -4 11 -8
    4 11 8
    5 11 8
    -5 11 -8
    5 -11 8
    6 11 8
    -6 11 -8
    6 -11 8
    7 -11 8
    -7 11 -8
    7 11 8
    -7 12 8
    -7 -12 8
    7 -12 -8
    6 -12 -8
    -6 -12 8
    -6 12 8
    -5 -12 8
    5 -12 -8
    -5 12 8
    -4 -12 8
    4 -12 -8
    -4 12 8
    -3 -12 8
    -3 12 8
    -3 -12 8
    3 12 -8
    -3 12 8
    3 -12 -8
    -2 -12 8
    2 -12 -8
    2 12 -8
    -2 12 8
    -2 -12 8
    1 -12 -8
    -1 -12 8
    -1 -12 8
    -1 12 8
    1 12 -8
    -1 12 8
    0 12 8
    0 -12 -8
    0 12 -8
    0 -12 8
    0 12 8
    0 -12 8
    1 -12 8
    1 12 8
    -1 12 -8
    1 -12 8
    1 12 8
    -2 -12 -8
    2 -12 8
    -2 12 -8
    2 12 8
    2 -12 8
    3 -12 8
    3 -12 8
    -3 -12 -8
    3 12 8
    -3 12 -8
    4 12 8
    4 -12 8
    -4 12 -8
    5 12 8
    -5 12 -8
    5 -12 8
    6 12 8
    6 -12 8
    -6 12 -8
    7 -12 8
    7 12 8
    -7 12 -8
    -7 13 8
    -7 -13 8
    7 -13 -8
    6 -13 -8
    -6 13 8
    -6 -13 8
    -5 -13 8
    -5 13 8
    5 -13 -8
    -4 -13 8
    4 -13 -8
    -3 13 8
    3 13 -8
    3 -13 -8
    -3 -13 8
    -3 13 8
    -3 -13 8
    -2 -13 8
    -2 13 8
    2 13 -8
    2 -13 -8
    -2 13 8
    -2 -13 8
    -1 -13 8
    1 13 -8
    -1 13 8
    1 -13 -8
    -1 13 8
    -1 -13 8
    0 -13 8
    0 13 -8
    0 13 8
    0 -13 -8
    0 13 8
    0 -13 8
    1 13 8
    -1 13 -8
    1 -13 8
    1 13 8
    -1 -13 -8
    1 -13 8
    2 -13 8
    -2 -13 -8
    2 13 8
    -2 13 -8
    2 -13 8
    -3 13 -8
    -3 -13 -8
    3 -13 8
    3 13 8
    3 -13 8
    4 -13 8
    -4 13 -8
    4 13 8
    5 -13 8
    5 13 8
    -5 13 -8
    6 -13 8
    6 13 8
    -6 13 -8
    -7 13 -8
    7 13 8
    7 -13 8
    -7 14 8
    -7 -14 8
    7 -14 -8
    -6 14 8
    -6 -14 8
    6 -14 -8
    5 -14 -8
    -5 14 8
    -5 -14 8
    -4 -14 8
    -4 14 8
    4 -14 -8
    -3 14 8
    -3 -14 8
    -3 14 8
    3 -14 -8
    3 14 -8
    -2 14 8
    -2 14 8
    2 14 -8
    2 -14 -8
    -2 -14 8
    -2 -14 8
    1 -14 -8
    1 14 -8
    -1 14 8
    -1 14 8
    -1 -14 8
    0 -14 8
    0 14 8
    0 14 -8
    0 -14 8
    0 14 8
    0 -14 -8
    1 14 8
    1 14 8
    1 -14 8
    1 -14 8
    -1 14 -8
    -1 -14 -8
    -2 14 -8
    2 -14 8
    2 14 8
    2 -14 8
    -2 -14 -8
    3 14 8
    -3 14 -8
    -3 -14 -8
    3 -14 8
    3 -14 8
    4 -14 8
    -4 14 -8
    4 14 8
    -5 14 -8
    5 -14 8
    5 14 8
    6 14 8
    6 -14 8
    -6 14 -8
    7 -14 8
    7 14 8
    -7 14 -8
    7 -15 -8
    -7 15 8
    -7 -15 8
    6 -15 -8
    -6 15 8
    -6 -15 8
    5 -15 -8
    -5 -15 8
    -5 15 8
    -4 -15 8
    -4 15 8
    4 -15 -8
    3 -15 -8
    -3 15 8
    3 15 -8
    -3 -15 8
    -2 -15 8
    -2 -15 8
    -2 15 8
    -2 15 8
    2 -15 -8
    2 15 -8
    1 -15 -8
    -1 15 8
    1 15 -8
    -1 -15 8
    -1 15 8
    -1 -15 8
    0 15 8
    0 15 -8
    0 -15 8
    0 -15 8
    0 15 8
    0 -15 -8
    -1 15 -8
    1 -15 8
    -1 -15 -8
    1 -15 8
    1 15 8
    -2 15 -8
    2 -15 8
    2 15 8
    -2 -15 -8
    2 -15 8
    -3 15 -8
    3 15 8
    3 -15 8
    3 -15 8
    4 -15 8
    -4 15 -8
    4 15 8
    5 -15 8
    5 15 8
    -5 15 -8
    6 15 8
    6 -15 8
    -6 15 -8
    -7 15 -8
    7 15 8
    7 -15 8
    -7 -16 8
    7 -16 -8
    -7 16 8
    -6 16 8
    -6 -16 8
    6 -16 -8
    -5 16 8
    5 -16 -8
    -5 -16 8
    -4 16 8
    4 -16 -8
    -4 -16 8
    -3 16 8
    3 -16 -8
    3 16 -8
    -3 16 8
    -3 -16 8
    2 16 -8
    -2 16 8
    -2 -16 8
    -2 16 8
    2 -16 -8
    -2 -16 8
    1 -16 -8
    -1 -16 8
    1 16 -8
    -1 16 8
    -1 16 8
    -1 -16 8
    0 16 8
    0 -16 -8
    0 -16 8
    0 16 -8
    0 16 8
    0 -16 8
    1 -16 8
    -1 -16 -8
    1 16 8
    -1 16 -8
    1 -16 8
    2 -16 8
    2 -16 8
    -2 -16 -8
    2 16 8
    -2 16 -8
    3 16 8
    3 -16 8
    -3 16 -8
    3 -16 8
    -3 -16 -8
    -4 16 -8
    4 -16 8
    4 16 8
    5 16 8
    5 -16 8
    -5 16 -8
    -6 16 -8
    6 -16 8
    6 16 8
    -7 16 -8
    7 16 8
    7 -17 -8
    -7 17 8
    -7 -17 8
    -6 17 8
    -6 -17 8
    6 -17 -8
    -5 -17 8
    5 -17 -8
    -5 17 8
    4 -17 -8
    -4 17 8
    -4 -17 8
    -3 17 8
    3 17 -8
    -3 -17 8
    3 -17 -8
    -3 17 8
    -2 17 8
    -2 -17 8
    2 -17 -8
    2 17 -8
    -2 17 8
    -1 17 8
    -1 17 8
    -1 -17 8
    1 -17 -8
    1 17 -8
    0 17 -8
    0 17 8
    0 17 8
    0 -17 8
    0 -17 -8
    0 -17 8
    -1 17 -8
    -1 -17 -8
    1 -17 8
    1 17 8
    1 -17 8
    2 17 8
    -2 17 -8
    2 -17 8
    2 -17 8
    -2 -17 -8
    3 -17 8
    -3 -17 -8
    -3 17 -8
    3 -17 8
    3 17 8
    4 -17 8
    4 17 8
    -4 17 -8
    5 -17 8
    5 17 8
    -5 17 -8
    6 -17 8
    6 17 8
    -6 17 -8
    7 17 8
    -7 18 8
    7 -18 -8
    -7 -18 8
    -6 18 8
    -6 -18 8
    6 -18 -8
    -5 -18 8
    -5 18 8
    5 -18 -8
    -4 -18 8
    -4 18 8
    4 -18 -8
    -3 18 8
    -3 -18 8
    3 -18 -8
    3 18 -8
    -3 18 8
    2 -18 -8
    -2 18 8
    -2 18 8
    -2 -18 8
    2 18 -8
    -1 18 8
    -1 18 8
    -1 -18 8
    -1 -18 8
    1 18 -8
    1 -18 -8
    0 -18 8
    0 18 -8
    0 18 8
    0 -18 -8
    0 -18 8
    1 -18 8
    1 -18 8
    -1 -18 -8
    -1 18 -8
    1 18 8
    2 -18 8
    2 18 8
    -2 18 -8
    2 -18 8
    -2 -18 -8
    3 -18 8
    3 18 8
    -3 -18 -8
    3 -18 8
    -3 18 -8
    -4 18 -8
    4 -18 8
    4 18 8
    5 -18 8
    5 18 8
    -5 18 -8
    6 18 8
    -6 18 -8
    6 -18 8
    -6 19 8
    6 -19 -8
    -6 -19 8
    -5 19 8
    5 -19 -8
    -5 -19 8
    -4 19 8
    4 -19 -8
    -4 -19 8
    -3 -19 8
    -3 19 8
    -3 19 8
    3 -19 -8
    3 19 -8
    2 -19 -8
    -2 19 8
    2 19 -8
    -2 -19 8
    -2 19 8
    1 19 -8
    -1 19 8
    -1 19 8
    1 -19 -8
    -1 -19 8
    0 -19 -8
    0 -19 8
    0 19 8
    0 19 -8
    -1 19 -8
    1 19 8
    1 -19 8
    1 -19 8
    -1 -19 -8
    2 -19 8
    -2 -19 -8
    2 19 8
    -2 19 -8
    2 -19 8
    3 19 8
    -3 -19 -8
    -3 19 -8
    3 -19 8
    4 19 8
    4 -19 8
    -4 19 -8
    5 19 8
    -5 19 -8
    5 -19 8
    -6 19 -8
    6 -19 8
    6 19 8
    -6 -20 8
    -6 20 8
    6 -20 -8
    -5 -20 8
    -5 20 8
    5 -20 -8
    -4 -20 8
    -4 20 8
    4 -20 -8
    3 -20 -8
    -3 20 8
    -3 -20 8
    3 20 -8
    -3 20 8
    -2 20 8
    -2 20 8
    2 20 -8
    -2 -20 8
    2 -20 -8
    -1 -20 8
    -1 20 8
    1 20 -8
    1 -20 -8
    0 20 8
    0 -20 8
    0 20 -8
    1 -20 8
    -1 20 -8
    -1 -20 -8
    1 20 8
    1 -20 8
    -2 -20 -8
    2 -20 8
    2 20 8
    2 -20 8
    -2 20 -8
    -3 20 -8
    3 -20 8
    -3 -20 -8
    3 -20 8
    3 20 8
    -4 20 -8
    4 20 8
    -5 20 -8
    5 20 8
    5 -20 8
    6 -20 8
    -6 20 -8
    6 20 8
    -6 -21 8
    -6 21 8
    6 -21 -8
    -5 21 8
    -5 -21 8
    5 -21 -8
    4 -21 -8
    -4 21 8
    -4 -21 8
    3 21 -8
    -3 -21 8
    3 -21 -8
    -3 21 8
    -3 21 8
    -2 21 8
    -2 21 8
    -2 -21 8
    2 -21 -8
    2 21 -8
    1 -21 -8
    -1 21 8
    -1 -21 8
    1 21 -8
    0 -21 8
    0 -21 -8
    0 21 -8
    0 21 8
    1 -21 8
    1 21 8
    -1 21 -8
    1 -21 8
    -1 -21 -8
    2 -21 8
    -2 -21 -8
    2 21 8
    2 -21 8
    -2 21 -8
    3 21 8
    3 -21 8
    -3 -21 -8
    -3 21 -8
    3 -21 8
    4 -21 8
    4 21 8
    -4 21 -8
    -5 21 -8
    5 -21 8
    5 21 8
    6 21 8
    -6 21 -8
    6 -22 -8
    -6 22 8
    -6 -22 8
    -5 -22 8
    -5 22 8
    5 -22 -8
    -4 22 8
    4 -22 -8
    -4 -22 8
    -3 22 8
    3 -22 -8
    -3 -22 8
    -3 22 8
    3 22 -8
    -2 -22 8
    -2 22 8
    2 22 -8
    -2 22 8
    2 -22 -8
    -1 -22 8
    1 22 -8
    1 -22 -8
    0 22 8
    0 -22 8
    0 22 -8
    1 -22 8
    -1 -22 -8
    -1 22 -8
    1 -22 8
    1 22 8
    -2 22 -8
    -2 -22 -8
    2 -22 8
    2 22 8
    2 -22 8
    3 -22 8
    -3 22 -8
    3 -22 8
    -3 -22 -8
    3 22 8
    -4 22 -8
    4 -22 8
    4 22 8
    5 22 8
    5 -22 8
    -5 22 -8
    -6 23 8
    -5 23 8
    5 -23 -8
    -5 -23 8
    -4 -23 8
    4 -23 -8
    -4 23 8
    -3 -23 8
    -3 23 8
    3 -23 -8
    -2 -23 8
    2 -23 -8
    -2 23 8
    2 23 -8
    -1 23 8
    1 -23 -8
    1 23 -8
    -1 -23 8
    0 23 -8
    0 -23 -8
    0 -23 8
    0 23 8
    -1 -23 -8
    -1 23 -8
    1 -23 8
    1 23 8
    1 -23 8
    2 -23 8
    -2 -23 -8
    2 23 8
    -2 23 -8
    2 -23 8
    3 -23 8
    3 23 8
    -3 23 -8
    -3 -23 -8
    4 23 8
    4 -23 8
    -4 23 -8
    5 23 8
    -5 23 -8
    5 -23 8
    -5 -24 8
    5 -24 -8
    -5 24 8
    -4 24 8
    4 -24 -8
    -4 -24 8
    -3 24 8
    -3 -24 8
    -3 24 8
    3 -24 -8
    2 24 -8
    -2 24 8
    -2 -24 8
    2 -24 -8
    -1 -24 8
    1 24 -8
    -1 24 8
    1 -24 -8
    0 -24 8
    0 24 -8
    0 -24 -8
    0 24 8
    1 -24 8
    1 24 8
    -1 -24 -8
    -1 24 -8
    -2 24 -8
    2 -24 8
    -2 -24 -8
    2 24 8
    3 -24 8
    3 24 8
    -3 24 -8
    4 -24 8
    -4 24 -8
    4 24 8
    5 -24 8
    5 24 8
    -5 24 -8
    -5 -25 8
    5 -25 -8
    -5 25 8
    4 -25 -8
    -4 -25 8
    -4 25 8
    -3 25 8
    3 -25 -8
    -3 -25 8
    2 -25 -8
    -2 25 8
    -2 -25 8
    2 25 -8
    1 25 -8
    -1 25 8
    -1 -25 8
    1 -25 -8
    0 25 8
    0 -25 8
    0 25 -8
    0 -25 -8
    -1 -25 -8
    1 -25 8
    -1 25 -8
    1 25 8
    -2 25 -8
    2 -25 8
    2 25 8
    -2 -25 -8
    2 -25 8
    -3 25 -8
    3 25 8
    -3 -25 -8
    3 -25 8
    4 -25 8
    4 25 8
    -4 25 -8
    5 -25 8
    -5 26 8
    4 -26 -8
    -4 -26 8
    -4 26 8
    -3 -26 8
    -3 26 8
    3 -26 -8
    2 26 -8
    -2 -26 8
    2 -26 -8
    -2 26 8
    -1 -26 8
    1 -26 -8
    1 26 -8
    -1 26 8
    0 -26 -8
    0 26 8
    0 26 -8
    0 -26 8
    -1 -26 -8
    1 26 8
    1 -26 8
    -1 26 -8
    -2 26 -8
    2 -26 8
    2 26 8
    -2 -26 -8
    3 26 8
    -3 -26 -8
    -3 26 -8
    3 -26 8
    4 -26 8
    4 26 8
    -4 26 -8
    4 -27 -8
    -4 -27 8
    -3 -27 8
    3 -27 -8
    -3 27 8
    -2 27 8
    -2 -27 8
    2 27 -8
    2 -27 -8
    1 27 -8
    -1 -27 8
    -1 27 8
    1 -27 -8
    0 -27 8
    0 -27 -8
    0 27 -8
    0 27 8
    -1 27 -8
    1 -27 8
    -1 -27 -8
    1 27 8
    -2 -27 -8
    2 27 8
    2 -27 8
    -2 27 -8
    3 27 8
    -3 -27 -8
    3 -27 8
    -3 27 -8
    4 -27 8
    3 -28 -8
    -3 -28 8
    -3 28 8
    2 -28 -8
    -2 28 8
    -2 -28 8
    2 28 -8
    -1 28 8
    1 28 -8
    1 -28 -8
    0 28 -8
    0 28 8
    0 -28 8
    0 -28 -8
    -1 28 -8
    1 -28 8
    -1 -28 -8
    1 28 8
    2 -28 8
    -2 -28 -8
    -2 28 -8
    2 28 8
    3 28 8
    -3 -28 -8
    -3 28 -8
    4 -28 8
    -3 -29 8
    3 -29 -8
    -3 29 8
    2 -29 -8
    2 29 -8
    -2 29 8
    -2 -29 8
    -1 29 8
    1 29 -8
    -1 -29 8
    1 -29 -8
    0 29 8
    0 -29 8
    0 29 -8
    0 -29 -8
    1 29 8
    1 -29 8
    -1 29 -8
    -1 -29 -8
    -2 -29 -8
    2 29 8
    2 -29 8
    -2 29 -8
    -3 -29 -8
    -3 30 8
    -2 30 8
    2 -30 -8
    -2 -30 8
    2 30 -8
    1 -30 -8
    -1 -30 8
    1 30 -8
    -1 30 8
    0 -30 -8
    0 30 -8
    0 30 8
    0 -30 8
    -1 -30 -8
    1 30 8
    1 -30 8
    -2 -30 -8
    2 30 8
    2 -30 8
    -2 30 -8
    -2 31 8
    2 31 -8
    -1 31 8
    1 31 -8
    1 -31 -8
    -1 -31 8
    0 -31 -8
    0 -31 8
    0 31 -8
    0 31 8
    1 -31 8
    -1 31 -8
    -1 -31 -8
    2 -31 8
    -2 -31 -8
    1 32 -8
    0 -32 8
    1 -32 8
    -8 0 9
    -8 0 9
    -7 0 9
    -7 0 9
    7 0 -9
    -7 0 9
    -6 0 9
    -6 0 9
    -5 0 9
    -5 0 9
    -4 0 9
    -4 0 9
    -3 0 9
    -3 0 9
    -2 0 9
    -2 0 9
    -1 0 9
    1 0 -9
    -1 0 9
    0 0 9
    0 0 -9
    0 0 9
    -1 0 -9
    1 0 9
    -2 0 -9
    2 0 9
    -3 0 -9
    3 0 9
    4 0 9
    -4 0 -9
    -5 0 -9
    5 0 9
    -6 0 -9
    6 0 9
    -7 0 -9
    -8 0 -9
    -8 -1 9
    -8 1 9
    -8 -1 9
    -8 1 9
    -7 -1 9
    -7 -1 9
    -7 1 9
    -7 1 9
    -7 1 9
    -7 -1 9
    7 -1 -9
    -6 1 9
    -6 -1 9
    -6 1 9
    6 -1 -9
    -6 -1 9
    -6 -1 9
    -5 -1 9
    -5 -1 9
    -5 1 9
    -5 1 9
    -4 -1 9
    -4 1 9
    -4 -1 9
    -4 1 9
    -3 -1 9
    -3 1 9
    -3 -1 9
    -3 1 9
    -2 1 9
    -2 -1 9
    -2 -1 9
    -2 1 9
    1 1 -9
    1 -1 -9
    -1 -1 9
    -1 1 9
    -1 1 9
    -1 1 9
    -1 -1 9
    0 1 9
    0 -1 9
    0 -1 9
    0 -1 -9
    0 1 -9
    0 -1 -9
    -1 1 -9
    -1 -1 -9
    1 -1 9
    1 1 9
    2 -1 9
    2 1 9
    -2 1 -9
    -2 -1 -9
    -3 -1 -9
    3 -1 9
    3 1 9
    -3 1 -9
    4 1 9
    -4 -1 -9
    -4 1 -9
    4 -1 9
    5 1 9
    -5 -1 -9
    5 -1 9
    -5 1 -9
    -6 -1 -9
    6 -1 9
    -6 1 -9
    6 1 9
    -7 1 -9
    7 -1 9
    -7 -1 -9
    -8 1 -9
    -8 2 9
    8 -2 -9
    -8 -2 9
    -8 2 9
    -7 2 9
    -7 2 9
    -7 -2 9
    7 -2 -9
    -7 -2 9
    -6 -2 9
    -6 -2 9
    -6 2 9
    6 -2 -9
    -6 2 9
    -6 -2 9
    -5 -2 9
    -5 -2 9
    -5 -2 9
    -5 2 9
    -5 2 9
    5 -2 -9
    -4 -2 9
    -4 -2 9
    -4 2 9
    -4 2 9
    -4 -2 9
    -3 -2 9
    -3 -2 9
    -3 2 9
    -3 2 9
    -3 -2 9
    -2 2 9
    -2 -2 9
    -2 2 9
    -2 -2 9
    -2 -2 9
    2 -2 -9
    1 -2 -9
    -1 2 9
    1 2 -9
    -1 -2 9
    -1 -2 9
    -1 2 9
    0 -2 -9
    0 -2 9
    0 -2 -9
    0 -2 9
    0 2 9
    0 2 -9
    -1 -2 -9
    1 2 9
    1 -2 9
    -1 2 -9
    -2 2 -9
    -2 -2 -9
    2 -2 9
    2 2 9
    -3 -2 -9
    3 -2 9
    3 2 9
    -3 2 -9
    4 2 9
    4 -2 9
    -4 2 -9
    -4 -2 -9
    -5 -2 -9
    -5 2 -9
    5 -2 9
    5 2 9
    6 2 9
    6 -2 9
    -6 2 -9
    -6 -2 -9
    7 -2 9
    -7 -2 -9
    -7 2 -9
    -8 2 -9
    8 2 9
    -8 -3 9
    -8 3 9
    8 -3 -9
    -7 -3 9
    -7 3 9
    7 -3 -9
    -7 -3 9
    -6 -3 9
    -6 3 9
    -6 -3 9
    6 -3 -9
    5 -3 -9
    -5 -3 9
    -5 -3 9
    -5 -3 9
    -5 3 9
    -5 3 9
    -4 -3 9
    4 -3 -9
    -4 -3 9
    -4 3 9
    -4 3 9
    -4 -3 9
    -3 -3 9
    3 -3 -9
    -3 3 9
    -3 -3 9
    -3 -3 9
    -3 3 9
    -2 -3 9
    -2 3 9
    2 -3 -9
    -2 -3 9
    -1 3 9
    -1 -3 9
    -1 3 9
    -1 -3 9
    1 3 -9
    1 -3 -9
    0 3 -9
    0 3 9
    0 -3 9
    0 -3 9
    0 -3 -9
    -1 -3 -9
    -1 -3 -9
    1 3 9
    -1 3 -9
    1 -3 9
    -2 3 -9
    2 -3 9
    2 3 9
    -2 -3 -9
    3 3 9
    -3 -3 -9
    -3 3 -9
    3 -3 9
    -4 3 -9
    4 3 9
    4 -3 9
    -4 -3 -9
    5 -3 9
    -5 3 -9
    -5 -3 -9
    5 3 9
    6 -3 9
    -6 -3 -9
    -6 3 -9
    7 3 9
    -7 3 -9
    7 -3 9
    8 3 9
    -8 3 -9
    -8 4 9
    8 -4 -9
    -8 -4 9
    -7 -4 9
    -7 4 9
    -7 -4 9
    7 -4 -9
    6 -4 -9
    -6 4 9
    -6 -4 9
    5 -4 -9
    -5 -4 9
    -5 -4 9
    -5 4 9
    4 -4 -9
    -4 -4 9
    -4 -4 9
    3 -4 -9
    -3 -4 9
    -3 4 9
    -3 -4 9
    -2 4 9
    -2 -4 9
    -2 -4 9
    2 -4 -9
    -2 4 9
    -1 -4 9
    1 4 -9
    -1 4 9
    -1 -4 9
    -1 4 9
    0 4 9
    0 -4 9
    0 -4 9
    0 4 9
    0 -4 -9
    0 4 -9
    1 -4 9
    1 -4 9
    -1 4 -9
    1 4 9
    1 4 9
    -1 -4 -9
    -2 4 -9
    2 -4 9
    2 4 9
    -2 -4 -9
    -2 -4 -9
    -3 4 -9
    -3 -4 -9
    3 -4 9
    3 4 9
    4 -4 9
    4 4 9
    -4 4 -9
    -4 -4 -9
    -5 4 -9
    5 4 9
    5 -4 9
    -5 -4 -9
    6 -4 9
    -6 4 -9
    7 -4 9
    7 4 9
    -7 4 -9
    8 -4 9
    8 4 9
    -8 4 -9
    -8 -5 9
    -8 5 9
    8 -5 -9
    7 -5 -9
    -7 -5 9
    -7 5 9
    6 -5 -9
    -6 -5 9
    -6 -5 9
    -6 5 9
    -5 5 9
    -5 -5 9
    -5 -5 9
    5 -5 -9
    -4 -5 9
    -4 -5 9
    -4 5 9
    4 -5 -9
    3 -5 -9
    -3 -5 9
    -3 5 9
    -3 -5 9
    2 -5 -9
    -2 -5 9
    -2 5 9
    2 5 -9
    -2 -5 9
    -2 5 9
    1 5 -9
    -1 -5 9
    -1 5 9
    -1 -5 9
    -1 5 9
    0 -5 9
    0 -5 -9
    0 5 -9
    0 5 9
    0 5 9
    0 -5 9
    1 5 9
    1 -5 9
    1 -5 9
    -1 -5 -9
    -1 5 -9
    1 5 9
    -2 5 -9
    2 -5 9
    -2 -5 -9
    2 5 9
    2 5 9
    -3 5 -9
    3 -5 9
    3 5 9
    4 5 9
    4 -5 9
    -4 5 -9
    5 5 9
    -5 5 -9
    5 -5 9
    6 -5 9
    -6 5 -9
    6 5 9
    -7 5 -9
    7 -5 9
    8 5 9
    8 -5 9
    -8 5 -9
    -8 -6 9
    -8 6 9
    8 -6 -9
    7 -6 -9
    -7 6 9
    -7 -6 9
    -6 6 9
    6 -6 -9
    -6 -6 9
    -6 -6 9
    -5 -6 9
    5 -6 -9
    -5 -6 9
    -5 6 9
    -4 6 9
    -4 -6 9
    -4 -6 9
    4 -6 -9
    3 -6 -9
    -3 6 9
    -3 -6 9
    -3 -6 9
    2 6 -9
    2 -6 -9
    -2 6 9
    -2 -6 9
    -2 -6 9
    -2 6 9
    -1 6 9
    -1 6 9
    1 6 -9
    -1 -6 9
    -1 -6 9
    0 6 9
    0 -6 9
    0 -6 -9
    0 -6 9
    0 6 -9
    0 6 9
    1 -6 9
    -1 -6 -9
    -1 6 -9
    1 6 9
    1 6 9
    1 -6 9
    -2 6 -9
    2 6 9
    2 6 9
    -2 -6 -9
    2 -6 9
    2 -6 9
    3 6 9
    3 6 9
    -3 6 -9
    3 -6 9
    4 6 9
    4 6 9
    4 -6 9
    -4 6 -9
    5 -6 9
    -5 6 -9
    5 6 9
    -6 6 -9
    6 -6 9
    6 6 9
    8 6 9
    -8 6 -9
    8 -6 9
    8 -7 -9
    -8 7 9
    -8 -7 9
    -7 -7 9
    7 -7 -9
    -7 7 9
    -6 -7 9
    6 -7 -9
    -6 7 9
    5 -7 -9
    -5 7 9
    -5 -7 9
    -5 -7 9
    -4 -7 9
    -4 7 9
    -4 -7 9
    4 -7 -9
    3 -7 -9
    -3 -7 9
    -3 7 9
    -3 -7 9
    -2 -7 9
    -2 7 9
    2 -7 -9
    2 7 -9
    -2 -7 9
    -2 7 9
    -1 7 9
    1 7 -9
    -1 -7 9
    1 -7 -9
    -1 -7 9
    -1 7 9
    0 -7 9
    0 -7 -9
    0 7 9
    0 7 -9
    0 7 9
    0 -7 9
    1 -7 9
    -1 7 -9
    -1 -7 -9
    1 -7 9
    1 7 9
    1 7 9
    2 -7 9
    -2 -7 -9
    2 -7 9
    2 7 9
    2 7 9
    -2 7 -9
    -3 7 -9
    3 -7 9
    3 7 9
    3 7 9
    4 -7 9
    -4 7 -9
    4 7 9
    4 7 9
    -5 7 -9
    5 7 9
    5 -7 9
    6 7 9
    -6 7 -9
    6 -7 9
    7 -7 9
    -7 7 -9
    8 -7 9
    8 7 9
    -8 7 -9
    8 -8 -9
    -8 -8 9
    -8 8 9
    -7 -8 9
    7 -8 -9
    -7 8 9
    -6 -8 9
    -6 8 9
    6 -8 -9
    5 -8 -9
    -5 8 9
    -5 -8 9
    -4 8 9
    4 -8 -9
    -4 -8 9
    -4 -8 9
    -3 -8 9
    -3 -8 9
    3 -8 -9
    -3 8 9
    -2 8 9
    2 8 -9
    -2 8 9
    -2 -8 9
    -2 -8 9
    2 -8 -9
    -1 8 9
    1 -8 -9
    1 8 -9
    -1 -8 9
    -1 8 9
    -1 -8 9
    0 8 -9
    0 8 9
    0 -8 9
    0 -8 -9
    0 8 9
    0 -8 9
    -1 -8 -9
    -1 8 -9
    1 8 9
    1 -8 9
    1 8 9
    1 -8 9
    2 8 9
    -2 -8 -9
    2 -8 9
    2 -8 9
    2 8 9
    -2 8 -9
    -3 8 -9
    3 8 9
    3 8 9
    3 -8 9
    4 8 9
    4 -8 9
    -4 8 -9
    5 8 9
    5 -8 9
    -5 8 -9
    6 8 9
    6 -8 9
    -6 8 -9
    -7 8 -9
    7 8 9
    7 -8 9
    -8 -9 9
    8 -9 -9
    -8 9 9
    7 -9 -9
    -7 -9 9
    -7 9 9
    6 -9 -9
    -6 -9 9
    -6 9 9
    -5 -9 9
    -5 9 9
    5 -9 -9
    -5 -9 9
    -4 -9 9
    4 -9 -9
    -4 9 9
    -3 -9 9
    -3 9 9
    -3 -9 9
    -3 9 9
    3 -9 -9
    -2 -9 9
    2 9 -9
    -2 9 9
    2 -9 -9
    -2 -9 9
    -2 9 9
    -1 -9 9
    1 9 -9
    -1 9 9
    1 -9 -9
    -1 -9 9
    0 -9 9
    0 9 -9
    0 9 9
    0 -9 -9
    0 9 9
    0 -9 9
    1 9 9
    1 -9 9
    1 -9 9
    1 9 9
    -1 9 -9
    -1 -9 -9
    2 -9 9
    -2 -9 -9
    2 9 9
    2 -9 9
    -2 9 -9
    2 9 9
    3 -9 9
    3 9 9
    -3 9 -9
    3 9 9
    4 9 9
    4 -9 9
    -4 9 -9
    5 9 9
    5 -9 9
    -5 9 -9
    6 -9 9
    6 9 9
    -6 9 -9
    7 -9 9
    7 9 9
    -7 9 -9
    8 -10 -9
    -8 10 9
    -8 -10 9
    -7 10 9
    7 -10 -9
    -7 -10 9
    -6 10 9
    -6 -10 9
    6 -10 -9
    -5 -10 9
    -5 10 9
    5 -10 -9
    -4 10 9
    -4 -10 9
    -4 -10 9
    4 -10 -9
    -3 10 9
    -3 10 9
    -3 -10 9
    3 -10 -9
    -3 -10 9
    -2 10 9
    -2 -10 9
    2 -10 -9
    -2 -10 9
    -2 10 9
    2 10 -9
    1 -10 -9
    -1 -10 9
    -1 -10 9
    1 10 -9
    -1 10 9
    -1 10 9
    0 10 -9
    0 10 9
    0 -10 9
    0 10 9
    0 -10 9
    1 -10 9
    -1 10 -9
    1 10 9
    1 10 9
    -1 -10 -9
    1 -10 9
    -2 10 -9
    2 -10 9
    2 -10 9
    -2 -10 -9
    2 10 9
    2 10 9
    -3 10 -9
    3 10 9
    3 -10 9
    4 10 9
    -4 10 -9
    4 -10 9
    5 10 9
    5 -10 9
    -5 10 -9
    -6 10 -9
    6 -10 9
    6 10 9
    7 -10 9
    -7 10 -9
    7 10 9
    -7 -11 9
    -7 11 9
    7 -11 -9
    6 -11 -9
    -6 11 9
    -6 -11 9
    -5 11 9
    -5 -11 9
    5 -11 -9
    -4 11 9
    4 -11 -9
    -4 -11 9
    -4 -11 9
    -3 -11 9
    -3 11 9
    -3 11 9
    3 -11 -9
    -3 -11 9
    -2 -11 9
    2 -11 -9
    -2 11 9
    2 11 -9
    -2 11 9
    -2 -11 9
    -1 -11 9
    -1 11 9
    1 -11 -9
    -1 -11 9
    1 11 -9
    -1 11 9
    0 11 -9
    0 11 9
    0 11 9
    0 -11 9
    0 -11 9
    1 -11 9
    1 11 9
    -1 11 -9
    1 -11 9
    1 11 9
    -1 -11 -9
    2 -11 9
    2 11 9
    -2 -11 -9
    2 -11 9
    -2 11 -9
    2 11 9
    3 11 9
    -3 11 -9
    3 -11 9
    4 11 9
    4 -11 9
    -4 11 -9
    5 11 9
    -5 11 -9
    5 -11 9
    6 11 9
    6 -11 9
    -6 11 -9
    -7 11 -9
    7 11 9
    7 -11 9
    -7 -12 9
    -7 12 9
    6 -12 -9
    -6 12 9
    -6 -12 9
    5 -12 -9
    -5 12 9
    -5 -12 9
    -4 12 9
    -4 -12 9
    4 -12 -9
    -3 12 9
    3 -12 -9
    -3 12 9
    -3 -12 9
    -3 -12 9
    2 -12 -9
    -2 12 9
    -2 -12 9
    -2 12 9
    -1 12 9
    1 -12 -9
    -1 -12 9
    -1 12 9
    1 12 -9
    -1 -12 9
    0 -12 -9
    0 12 9
    0 -12 9
    0 12 -9
    0 12 9
    0 -12 9
    1 -12 9
    1 12 9
    -1 -12 -9
    1 -12 9
    -1 12 -9
    1 12 9
    2 -12 9
    -2 -12 -9
    2 -12 9
    -2 12 -9
    3 12 9
    -3 12 -9
    3 -12 9
    4 12 9
    -4 12 -9
    4 -12 9
    -5 12 -9
    5 -12 9
    5 12 9
    6 -12 9
    6 12 9
    -6 12 -9
    7 12 9
    -7 12 -9
    7 -13 -9
    -7 13 9
    -7 -13 9
    -6 -13 9
    6 -13 -9
    -6 13 9
    -5 -13 9
    5 -13 -9
    -5 13 9
    -4 -13 9
    4 -13 -9
    -4 13 9
    -3 13 9
    3 -13 -9
    -3 -13 9
    -3 13 9
    -3 -13 9
    -2 -13 9
    2 -13 -9
    -2 -13 9
    -2 13 9
    2 13 -9
    -1 13 9
    1 13 -9
    -1 13 9
    -1 -13 9
    -1 -13 9
    1 -13 -9
    0 13 9
    0 -13 9
    0 13 -9
    0 -13 9
    0 -13 -9
    0 13 9
    1 -13 9
    1 -13 9
    1 13 9
    1 13 9
    -1 13 -9
    -2 13 -9
    2 -13 9
    2 13 9
    2 -13 9
    -2 -13 -9
    3 13 9
    3 -13 9
    -3 13 -9
    4 13 9
    4 -13 9
    -4 13 -9
    5 13 9
    -5 13 -9
    5 -13 9
    6 -13 9
    6 13 9
    -6 13 -9
    7 13 9
    7 -13 9
    -7 13 -9
    -7 14 9
    7 -14 -9
    -7 -14 9
    -6 14 9
    6 -14 -9
    -6 -14 9
    5 -14 -9
    -5 14 9
    -5 -14 9
    4 -14 -9
    -4 14 9
    -4 -14 9
    -3 14 9
    -3 14 9
    3 -14 -9
    -3 -14 9
    -2 -14 9
    2 -14 -9
    2 14 -9
    -2 14 9
    -2 -14 9
    -2 14 9
    1 14 -9
    -1 14 9
    -1 -14 9
    1 -14 -9
    -1 -14 9
    -1 14 9
    0 -14 9
    0 14 -9
    0 -14 9
    0 14 9
    0 14 9
    0 -14 -9
    1 -14 9
    -1 14 -9
    1 14 9
    1 14 9
    1 -14 9
    2 -14 9
    2 14 9
    -2 14 -9
    2 -14 9
    3 14 9
    3 -14 9
    -3 14 -9
    4 -14 9
    4 14 9
    -4 14 -9
    -5 14 -9
    5 -14 9
    5 14 9
    -6 14 -9
    6 -14 9
    6 14 9
    -7 14 -9
    7 14 9
    7 -14 9
    7 -15 -9
    -7 -15 9
    -7 15 9
    -6 15 9
    -6 -15 9
    6 -15 -9
    -5 15 9
    5 -15 -9
    -5 -15 9
    4 -15 -9
    -4 -15 9
    -4 15 9
    -3 15 9
    -3 15 9
    3 -15 -9
    -3 -15 9
    -2 -15 9
    2 -15 -9
    -2 15 9
    -2 15 9
    -2 -15 9
    2 15 -9
    -1 15 9
    1 -15 -9
    -1 -15 9
    1 15 -9
    -1 15 9
    -1 -15 9
    0 -15 9
    0 -15 9
    0 15 9
    0 15 9
    0 15 -9
    0 -15 -9
    1 -15 9
    -1 -15 -9
    1 -15 9
    -1 15 -9
    1 15 9
    -2 -15 -9
    2 15 9
    2 -15 9
    -2 15 -9
    2 -15 9
    3 15 9
    -3 15 -9
    3 -15 9
    -4 15 -9
    4 -15 9
    4 15 9
    5 -15 9
    5 15 9
    -5 15 -9
    -6 15 -9
    6 -15 9
    6 15 9
    7 15 9
    -7 15 -9
    7 -16 -9
    -7 16 9
    -7 -16 9
    6 -16 -9
    -6 16 9
    -6 -16 9
    5 -16 -9
    -5 16 9
    -5 -16 9
    -4 16 9
    -4 -16 9
    4 -16 -9
    3 -16 -9
    -3 -16 9
    -3 16 9
    2 -16 -9
    -2 16 9
    -2 -16 9
    2 16 -9
    -2 -16 9
    -2 16 9
    1 -16 -9
    1 16 -9
    -1 16 9
    -1 -16 9
    -1 16 9
    0 -16 9
    0 -16 -9
    0 16 9
    0 16 -9
    0 16 9
    0 -16 9
    1 16 9
    -1 16 -9
    1 -16 9
    1 -16 9
    -1 -16 -9
    2 -16 9
    2 16 9
    2 -16 9
    3 -16 9
    3 16 9
    -3 16 -9
    -4 16 -9
    4 -16 9
    4 16 9
    5 16 9
    5 -16 9
    -5 16 -9
    6 16 9
    -6 16 -9
    6 -16 9
    7 16 9
    -7 -17 9
    -7 17 9
    7 -17 -9
    -6 -17 9
    -6 17 9
    6 -17 -9
    5 -17 -9
    -5 17 9
    -5 -17 9
    4 -17 -9
    -4 17 9
    -4 -17 9
    -3 -17 9
    -3 17 9
    3 -17 -9
    -2 17 9
    2 17 -9
    -2 17 9
    2 -17 -9
    -2 -17 9
    -1 -17 9
    -1 17 9
    -1 -17 9
    1 -17 -9
    -1 17 9
    1 17 -9
    0 -17 9
    0 -17 -9
    0 17 -9
    0 17 9
    0 -17 9
    1 -17 9
    -1 17 -9
    -1 -17 -9
    1 17 9
    1 -17 9
    -2 17 -9
    2 -17 9
    -2 -17 -9
    2 -17 9
    2 17 9
    3 17 9
    -3 17 -9
    3 -17 9
    -4 17 -9
    4 -17 9
    4 17 9
    5 -17 9
    -5 17 -9
    5 17 9
    6 17 9
    -6 17 -9
    6 -17 9
    -6 18 9
    -6 -18 9
    6 -18 -9
    -5 -18 9
    5 -18 -9
    -5 18 9
    4 -18 -9
    -4 18 9
    -4 -18 9
    -3 -18 9
    -3 18 9
    3 -18 -9
    -3 18 9
    -2 18 9
    2 18 -9
    2 -18 -9
    -2 18 9
    -2 -18 9
    -1 18 9
    -1 -18 9
    -1 -18 9
    -1 18 9
    1 18 -9
    1 -18 -9
    0 -18 9
    0 -18 9
    0 18 9
    0 -18 -9
    0 18 -9
    -1 -18 -9
    1 -18 9
    1 18 9
    -1 18 -9
    1 -18 9
    -2 -18 -9
    2 -18 9
    2 -18 9
    2 18 9
    -2 18 -9
    3 18 9
    -3 18 -9
    3 -18 9
    4 18 9
    -4 18 -9
    4 -18 9
    5 18 9
    5 -18 9
    -5 18 -9
    -6 18 -9
    6 -18 9
    6 18 9
    -6 19 9
    -6 -19 9
    6 -19 -9
    -5 19 9
    5 -19 -9
    -5 -19 9
    -4 19 9
    -4 -19 9
    4 -19 -9
    -3 19 9
    -3 19 9
    3 -19 -9
    -3 -19 9
    -2 -19 9
    2 19 -9
    -2 19 9
    -2 19 9
    2 -19 -9
    -1 -19 9
    1 19 -9
    1 -19 -9
    -1 19 9
    -1 19 9
    0 -19 9
    0 19 9
    0 -19 9
    0 19 -9
    0 -19 -9
    1 19 9
    -1 19 -9
    -1 -19 -9
    1 -19 9
    1 -19 9
    2 19 9
    -2 -19 -9
    -2 19 -9
    2 -19 9
    2 -19 9
    3 19 9
    -3 19 -9
    3 -19 9
    -4 19 -9
    4 19 9
    4 -19 9
    5 -19 9
    5 19 9
    -5 19 -9
    -6 19 -9
    6 19 9
    6 -19 9
    6 -20 -9
    -6 20 9
    -6 -20 9
    -5 -20 9
    5 -20 -9
    -5 20 9
    -4 -20 9
    4 -20 -9
    -4 20 9
    3 -20 -9
    -3 20 9
    -3 -20 9
    -3 20 9
    2 20 -9
    2 -20 -9
    -2 20 9
    -2 20 9
    -2 -20 9
    -1 -20 9
    -1 20 9
    1 -20 -9
    1 20 -9
    0 -20 9
    0 -20 -9
    0 20 9
    0 20 -9
    0 -20 9
    -1 20 -9
    -1 -20 -9
    1 -20 9
    1 -20 9
    1 20 9
    2 -20 9
    -2 20 -9
    -2 -20 -9
    2 20 9
    2 -20 9
    3 -20 9
    -3 20 -9
    3 20 9
    -4 20 -9
    4 20 9
    4 -20 9
    -5 20 -9
    5 -20 9
    5 20 9
    6 20 9
    -6 20 -9
    6 -21 -9
    -6 21 9
    -6 -21 9
    -5 21 9
    -5 -21 9
    5 -21 -9
    -4 21 9
    -4 -21 9
    4 -21 -9
    -3 -21 9
    3 -21 -9
    -3 21 9
    -3 21 9
    2 -21 -9
    2 21 -9
    -2 21 9
    -2 -21 9
    -2 21 9
    -1 21 9
    1 21 -9
    -1 -21 9
    0 21 9
    0 21 -9
    0 -21 -9
    0 -21 9
    1 -21 9
    -1 21 -9
    1 21 9
    -1 -21 -9
    -2 -21 -9
    2 -21 9
    -2 21 -9
    2 -21 9
    2 21 9
    3 21 9
    -3 21 -9
    3 -21 9
    4 -21 9
    4 21 9
    -4 21 -9
    5 21 9
    5 -21 9
    -5 21 -9
    -6 22 9
    -5 22 9
    -5 -22 9
    5 -22 -9
    4 -22 -9
    -4 -22 9
    -4 22 9
    -3 22 9
    -3 -22 9
    3 -22 -9
    -3 22 9
    -2 22 9
    -2 -22 9
    2 22 -9
    2 -22 -9
    1 22 -9
    -1 -22 9
    -1 22 9
    1 -22 -9
    0 22 -9
    0 -22 9
    0 -22 -9
    0 22 9
    -1 -22 -9
    -1 22 -9
    1 22 9
    1 -22 9
    1 -22 9
    2 -22 9
    -2 -22 -9
    2 22 9
    -2 22 -9
    3 22 9
    -3 22 -9
    3 -22 9
    4 22 9
    -4 22 -9
    4 -22 9
    5 22 9
    -5 22 -9
    5 -22 9
    5 -23 -9
    -5 23 9
    -5 -23 9
    -4 23 9
    4 -23 -9
    -4 -23 9
    -3 23 9
    -3 23 9
    -3 -23 9
    3 -23 -9
    -2 -23 9
    2 23 -9
    2 -23 -9
    -2 23 9
    -1 -23 9
    1 -23 -9
    -1 23 9
    1 23 -9
    0 -23 -9
    0 23 -9
    0 -23 9
    0 23 9
    1 23 9
    1 -23 9
    1 -23 9
    -1 23 -9
    -1 -23 -9
    2 -23 9
    2 -23 9
    -2 23 -9
    2 23 9
    3 23 9
    -3 23 -9
    3 -23 9
    4 23 9
    -4 23 -9
    5 23 9
    5 -23 9
    -5 23 -9
    -5 -24 9
    -5 24 9
    5 -24 -9
    -4 24 9
    4 -24 -9
    -4 -24 9
    3 -24 -9
    -3 -24 9
    -3 24 9
    -2 24 9
    2 24 -9
    2 -24 -9
    -2 -24 9
    -1 -24 9
    1 24 -9
    -1 24 9
    1 -24 -9
    0 -24 9
    0 -24 -9
    0 24 -9
    0 24 9
    -1 -24 -9
    1 -24 9
    -1 24 -9
    1 24 9
    -2 24 -9
    -2 -24 -9
    2 -24 9
    2 24 9
    2 -24 9
    -3 24 -9
    3 -24 9
    3 24 9
    4 24 9
    -4 24 -9
    4 -24 9
    5 -24 9
    -5 25 9
    -5 -25 9
    -4 25 9
    -4 -25 9
    4 -25 -9
    -3 -25 9
    3 -25 -9
    -3 25 9
    -2 -25 9
    -2 25 9
    2 -25 -9
    2 25 -9
    -1 25 9
    1 25 -9
    1 -25 -9
    -1 -25 9
    0 -25 -9
    0 25 -9
    0 25 9
    0 -25 9
    -1 25 -9
    1 25 9
    1 -25 9
    -1 -25 -9
    -2 -25 -9
    -2 25 -9
    2 25 9
    2 -25 9
    -3 25 -9
    3 -25 9
    3 25 9
    4 25 9
    -4 25 -9
    4 -25 9
    -5 26 9
    -4 -26 9
    -4 26 9
    4 -26 -9
    3 -26 -9
    -3 26 9
    -3 -26 9
    -2 26 9
    2 26 -9
    -2 -26 9
    2 -26 -9
    -1 -26 9
    -1 26 9
    1 26 -9
    1 -26 -9
    0 26 9
    0 -26 -9
    0 -26 9
    0 26 -9
    1 -26 9
    -1 26 -9
    -1 -26 -9
    1 26 9
    2 -26 9
    -2 26 -9
    2 -26 9
    -2 -26 -9
    2 26 9
    3 26 9
    -3 26 -9
    3 -26 9
    4 26 9
    4 -26 9
    -4 26 -9
    -4 -27 9
    4 -27 -9
    3 -27 -9
    -3 27 9
    -3 -27 9
    -2 27 9
    -2 -27 9
    2 -27 -9
    2 27 -9
    -1 27 9
    -1 -27 9
    1 27 -9
    1 -27 -9
    0 27 -9
    0 -27 9
    0 -27 -9
    0 27 9
    -1 -27 -9
    -1 27 -9
    1 27 9
    1 -27 9
    2 -27 9
    -2 -27 -9
    2 27 9
    -2 27 -9
    -3 27 -9
    3 27 9
    3 -27 9
    4 -27 9
    3 -28 -9
    -3 28 9
    -2 -28 9
    2 28 -9
    -2 28 9
    2 -28 -9
    1 -28 -9
    1 28 -9
    -1 -28 9
    -1 28 9
    0 28 -9
    0 -28 -9
    0 28 9
    0 -28 9
    1 28 9
    -1 -28 -9
    -1 28 -9
    1 -28 9
    -2 28 -9
    2 28 9
    -2 -28 -9
    3 -28 9
    3 28 9
    -3 28 -9
    -3 -29 9
    -3 29 9
    3 -29 -9
    -2 -29 9
    2 -29 -9
    -2 29 9
    2 29 -9
    1 -29 -9
    1 29 -9
    -1 -29 9
    -1 29 9
    0 29 -9
    0 -29 9
    0 -29 -9
    0 29 9
    -1 -29 -9
    -1 29 -9
    1 -29 9
    1 29 9
    -2 29 -9
    -2 -29 -9
    2 29 9
    -3 30 9
    2 30 -9
    -2 -30 9
    2 -30 -9
    -2 30 9
    -1 -30 9
    1 -30 -9
    1 30 -9
    -1 30 9
    0 -30 -9
    0 -30 9
    0 30 -9
    0 30 9
    1 30 9
    1 -30 9
    -1 -30 -9
    -1 30 -9
    -2 -30 -9
    2 31 -9
    -2 31 9
    -1 31 9
    1 -31 -9
    1 31 -9
    -1 -31 9
    0 -31 9
    0 31 9
    0 31 -9
    0 -31 -9
    -1 -31 -9
    1 -31 9
    -8 0 10
    -8 0 10
    -7 0 10
    -7 0 10
    7 0 -10
    -7 0 10
    -6 0 10
    -6 0 10
    -5 0 10
    -5 0 10
    -4 0 10
    -4 0 10
    -3 0 10
    -3 0 10
    -2 0 10
    -2 0 10
    1 0 -10
    -1 0 10
    -1 0 10
    0 0 -10
    0 0 10
    0 0 10
    0 0 -10
    -1 0 -10
    1 0 10
    -2 0 -10
    2 0 10
    3 0 10
    -3 0 -10
    -4 0 -10
    4 0 10
    -5 0 -10
    5 0 10
    6 0 10
    -6 0 -10
    -7 0 -10
    -8 0 -10
    -8 -1 10
    -8 -1 10
    -8 1 10
    -7 -1 10
    -7 1 10
    7 -1 -10
    -7 1 10
    -7 1 10
    -7 -1 10
    -7 -1 10
    -6 -1 10
    6 -1 -10
    -6 -1 10
    -6 1 10
    -6 -1 10
    -6 1 10
    -5 1 10
    -5 -1 10
    -5 -1 10
    -5 1 10
    -4 1 10
    -4 -1 10
    -4 -1 10
    -4 1 10
    -3 -1 10
    -3 1 10
    -3 -1 10
    -3 1 10
    -2 -1 10
    -2 1 10
    -2 1 10
    -2 -1 10
    1 -1 -10
    1 1 -10
    -1 -1 10
    -1 -1 10
    -1 -1 10
    -1 1 10
    -1 1 10
    -1 1 10
    0 -1 10
    0 1 10
    0 1 -10
    0 -1 -10
    0 -1 -10
    0 -1 10
    1 -1 10
    1 1 10
    -1 1 -10
    -1 -1 -10
    2 1 10
    -2 1 -10
    -2 -1 -10
    2 -1 10
    3 1 10
    -3 -1 -10
    3 -1 10
    -3 1 -10
    4 -1 10
    -4 1 -10
    -4 -1 -10
    4 1 10
    -5 -1 -10
    5 1 10
    5 -1 10
    -5 1 -10
    6 1 10
    6 -1 10
    -6 -1 -10
    -6 1 -10
    -7 -1 -10
    -7 1 -10
    -8 1 -10
    -8 2 10
    -8 -2 10
    8 -2 -10
    -7 -2 10
    -7 -2 10
    -7 2 10
    7 -2 -10
    -6 -2 10
    -6 2 10
    -6 -2 10
    -6 -2 10
    -6 2 10
    6 -2 -10
    -5 2 10
    -5 2 10
    -5 -2 10
    -5 -2 10
    5 -2 -10
    -5 -2 10
    -4 -2 10
    -4 -2 10
    -4 2 10
    -4 -2 10
    -4 2 10
    4 -2 -10
    -3 2 10
    -3 -2 10
    -3 2 10
    -3 -2 10
    -3 -2 10
    3 -2 -10
    -2 2 10
    -2 -2 10
    2 -2 -10
    -2 -2 10
    -2 2 10
    -2 -2 10
    -1 -2 10
    -1 2 10
    -1 -2 10
    1 2 -10
    -1 2 10
    1 -2 -10
    0 -2 -10
    0 2 -10
    0 -2 -10
    0 -2 10
    0 -2 10
    0 2 10
    -1 2 -10
    1 2 10
    1 -2 10
    -1 -2 -10
    -2 -2 -10
    2 2 10
    2 -2 10
    -2 2 -10
    -3 -2 -10
    3 -2 10
    3 2 10
    -3 2 -10
    4 -2 10
    -4 -2 -10
    4 2 10
    -4 2 -10
    5 2 10
    5 -2 10
    -5 2 -10
    -5 -2 -10
    -6 -2 -10
    6 -2 10
    -6 2 -10
    7 -2 10
    -7 2 -10
    8 2 10
    -8 -3 10
    8 -3 -10
    -8 3 10
    7 -3 -10
    -7 3 10
    -7 -3 10
    -6 -3 10
    -6 3 10
    -6 -3 10
    -5 3 10
    5 -3 -10
    -5 3 10
    -5 -3 10
    -5 -3 10
    4 -3 -10
    -4 -3 10
    -4 3 10
    -4 -3 10
    -4 -3 10
    -4 3 10
    -3 -3 10
    -3 -3 10
    -3 3 10
    -3 -3 10
    3 -3 -10
    -3 3 10
    -2 3 10
    2 -3 -10
    -2 3 10
    -2 -3 10
    -2 -3 10
    1 3 -10
    -1 3 10
    -1 -3 10
    1 -3 -10
    -1 -3 10
    -1 3 10
    0 -3 10
    0 3 10
    0 -3 -10
    0 -3 10
    0 3 -10
    0 3 10
    -1 -3 -10
    -1 -3 -10
    -1 3 -10
    1 3 10
    1 -3 10
    -2 3 -10
    -2 -3 -10
    2 3 10
    2 -3 10
    3 3 10
    -3 3 -10
    -3 -3 -10
    3 -3 10
    -4 -3 -10
    4 -3 10
    4 3 10
    -4 3 -10
    5 -3 10
    -5 -3 -10
    -5 3 -10
    5 3 10
    -6 3 -10
    6 -3 10
    -6 -3 -10
    -7 3 -10
    7 -3 10
    7 3 10
    -8 -4 10
    -8 4 10
    8 -4 -10
    -7 -4 10
    7 -4 -10
    -7 -4 10
    -7 4 10
    6 -4 -10
    -6 -4 10
    -6 -4 10
    -6 4 10
    -5 -4 10
    -5 4 10
    -5 -4 10
    5 -4 -10
    -4 -4 10
    4 -4 -10
    -4 -4 10
    -4 4 10
    3 -4 -10
    -3 -4 10
    -3 4 10
    -3 -4 10
    -2 -4 10
    2 -4 -10
    -2 4 10
    -2 4 10
    -2 -4 10
    -1 -4 10
    -1 4 10
    1 -4 -10
    -1 -4 10
    -1 4 10
    1 4 -10
    0 4 10
    0 -4 10
    0 4 -10
    0 -4 -10
    0 -4 10
    0 4 10
    1 4 10
    1 4 10
    1 -4 10
    -1 4 -10
    1 -4 10
    -1 -4 -10
    2 -4 10
    -2 4 -10
    2 4 10
    -2 -4 -10
    3 -4 10
    3 4 10
    -3 -4 -10
    -3 4 -10
    -4 -4 -10
    -4 4 -10
    4 4 10
    4 -4 10
    5 4 10
    -5 -4 -10
    5 -4 10
    -5 4 -10
    6 4 10
    6 -4 10
    -6 4 -10
    7 4 10
    -7 4 -10
    7 -4 10
    8 -5 -10
    -8 5 10
    -8 -5 10
    -7 5 10
    7 -5 -10
    -7 -5 10
    -6 -5 10
    -6 5 10
    -6 -5 10
    6 -5 -10
    -5 5 10
    -5 -5 10
    5 -5 -10
    -5 -5 10
    -4 -5 10
    -4 5 10
    -4 -5 10
    4 -5 -10
    -3 -5 10
    -3 -5 10
    3 -5 -10
    -3 5 10
    -2 5 10
    -2 5 10
    -2 -5 10
    2 -5 -10
    -2 -5 10
    2 5 -10
    1 5 -10
    -1 -5 10
    -1 -5 10
    -1 5 10
    -1 5 10
    0 -5 10
    0 5 10
    0 -5 -10
    0 -5 10
    0 5 -10
    0 5 10
    1 5 10
    -1 -5 -10
    1 -5 10
    -1 5 -10
    1 5 10
    1 -5 10
    2 -5 10
    2 5 10
    -2 5 -10
    2 5 10
    3 5 10
    3 5 10
    3 -5 10
    -3 5 -10
    4 -5 10
    -4 5 -10
    4 5 10
    -5 5 -10
    5 5 10
    5 -5 10
    6 -5 10
    6 5 10
    -6 5 -10
    7 -5 10
    -7 5 -10
    7 5 10
    -8 -6 10
    8 -6 -10
    -7 6 10
    -7 -6 10
    7 -6 -10
    -6 -6 10
    6 -6 -10
    -6 6 10
    -6 -6 10
    -5 6 10
    -5 -6 10
    5 -6 -10
    -5 -6 10
    -4 -6 10
    -4 -6 10
    -4 6 10
    4 -6 -10
    -3 -6 10
    3 -6 -10
    -3 -6 10
    -3 6 10
    2 6 -10
    2 -6 -10
    -2 -6 10
    -2 6 10
    -2 -6 10
    -2 6 10
    -1 -6 10
    -1 6 10
    1 6 -10
    -1 6 10
    -1 -6 10
    0 -6 10
    0 -6 10
    0 6 -10
    0 6 10
    0 -6 -10
    0 6 10
    1 -6 10
    1 6 10
    -1 -6 -10
    1 -6 10
    -1 6 -10
    1 6 10
    2 6 10
    2 6 10
    -2 6 -10
    2 -6 10
    3 6 10
    3 6 10
    -3 6 -10
    3 -6 10
    4 6 10
    4 -6 10
    -4 6 -10
    4 6 10
    5 -6 10
    5 6 10
    -5 6 -10
    6 -6 10
    -6 6 -10
    6 6 10
    7 6 10
    -7 6 -10
    7 -6 10
    -8 -7 10
    -8 7 10
    8 -7 -10
    7 -7 -10
    -7 -7 10
    -7 7 10
    -6 7 10
    6 -7 -10
    -6 -7 10
    -5 -7 10
    -5 -7 10
    5 -7 -10
    -5 7 10
    4 -7 -10
    -4 7 10
    -4 -7 10
    -4 -7 10
    3 -7 -10
    -3 -7 10
    -3 7 10
    -3 -7 10
    2 -7 -10
    -2 7 10
    -2 7 10
    -2 -7 10
    -2 -7 10
    2 7 -10
    -1 -7 10
    -1 7 10
    1 7 -10
    -1 -7 10
    -1 7 10
    0 7 -10
    0 7 10
    0 7 10
    0 -7 10
    0 -7 -10
    0 -7 10
    1 7 10
    1 7 10
    -1 -7 -10
    1 -7 10
    1 -7 10
    -1 7 -10
    2 7 10
    -2 7 -10
    2 7 10
    2 -7 10
    -3 7 -10
    3 -7 10
    3 7 10
    3 7 10
    -4 7 -10
    4 -7 10
    4 7 10
    5 -7 10
    5 7 10
    -5 7 -10
    -6 7 -10
    6 7 10
    6 -7 10
    7 -7 10
    7 7 10
    -7 7 -10
    8 -8 -10
    -8 -8 10
    -8 8 10
    -7 8 10
    7 -8 -10
    -6 -8 10
    6 -8 -10
    -6 8 10
    -5 8 10
    -5 -8 10
    -5 -8 10
    5 -8 -10
    -4 8 10
    -4 -8 10
    4 -8 -10
    -4 -8 10
    -3 8 10
    -3 -8 10
    3 -8 -10
    -3 -8 10
    -2 -8 10
    -2 8 10
    -2 -8 10
    -2 8 10
    2 8 -10
    2 -8 -10
    1 8 -10
    -1 -8 10
    -1 8 10
    -1 -8 10
    -1 8 10
    1 -8 -10
    0 8 10
    0 8 10
    0 -8 10
    0 -8 -10
    0 -8 10
    0 8 -10
    1 8 10
    -1 -8 -10
    1 -8 10
    1 -8 10
    -1 8 -10
    1 8 10
    2 8 10
    2 8 10
    -2 8 -10
    2 -8 10
    3 8 10
    3 8 10
    -3 8 -10
    3 -8 10
    4 -8 10
    -4 8 -10
    4 8 10
    5 8 10
    5 -8 10
    -5 8 -10
    -6 8 -10
    6 -8 10
    6 8 10
    -7 8 -10
    7 8 10
    7 -8 10
    -8 9 10
    -7 -9 10
    7 -9 -10
    -7 9 10
    -6 -9 10
    -6 9 10
    6 -9 -10
    -5 9 10
    5 -9 -10
    -5 -9 10
    -5 -9 10
    -4 -9 10
    -4 9 10
    4 -9 -10
    -4 -9 10
    3 -9 -10
    -3 -9 10
    -3 9 10
    -3 -9 10
    2 9 -10
    -2 -9 10
    -2 9 10
    -2 -9 10
    -2 9 10
    2 -9 -10
    -1 -9 10
    -1 9 10
    -1 -9 10
    1 9 -10
    1 -9 -10
    -1 9 10
    0 9 10
    0 9 10
    0 9 -10
    0 -9 -10
    0 -9 10
    0 -9 10
    1 -9 10
    -1 -9 -10
    1 9 10
    1 -9 10
    -1 9 -10
    1 9 10
    2 9 10
    2 -9 10
    -2 9 -10
    2 9 10
    -3 9 -10
    3 9 10
    3 -9 10
    3 9 10
    -4 9 -10
    4 9 10
    4 -9 10
    5 9 10
    -5 9 -10
    5 -9 10
    -6 9 -10
    6 9 10
    6 -9 10
    7 -9 10
    7 9 10
    -7 9 -10
    -7 -10 10
    -7 10 10
    -6 -10 10
    6 -10 -10
    -6 10 10
    -5 -10 10
    5 -10 -10
    -5 10 10
    -4 -10 10
    4 -10 -10
    -4 10 10
    -3 10 10
    -3 -10 10
    3 -10 -10
    -3 -10 10
    2 -10 -10
    -2 -10 10
    -2 10 10
    -2 10 10
    2 10 -10
    -2 -10 10
    -1 -10 10
    1 -10 -10
    -1 -10 10
    -1 10 10
    1 10 -10
    -1 10 10
    0 -10 10
    0 -10 10
    0 10 10
    0 -10 -10
    0 10 10
    0 10 -10
    1 10 10
    1 -10 10
    -1 -10 -10
    -1 10 -10
    1 -10 10
    1 10 10
    -2 10 -10
    2 -10 10
    2 10 10
    3 10 10
    3 -10 10
    -3 10 -10
    4 10 10
    -4 10 -10
    4 -10 10
    5 10 10
    5 -10 10
    -5 10 -10
    6 -10 10
    -6 10 -10
    6 10 10
    7 10 10
    7 -10 10
    -7 10 -10
    -7 11 10
    -7 -11 10
    7 -11 -10
    -6 11 10
    6 -11 -10
    -6 -11 10
    -5 11 10
    -5 -11 10
    5 -11 -10
    -4 -11 10
    -4 -11 10
    4 -11 -10
    -4 11 10
    -3 -11 10
    -3 11 10
    -2 -11 10
    -2 11 10
    2 11 -10
    2 -11 -10
    -2 -11 10
    -2 11 10
    -1 -11 10
    -1 -11 10
    -1 11 10
    1 -11 -10
    -1 11 10
    1 11 -10
    0 -11 10
    0 -11 10
    0 11 10
    0 -11 -10
    0 11 10
    0 11 -10
    -1 -11 -10
    1 11 10
    1 -11 10
    1 11 10
    -1 11 -10
    1 -11 10
    2 -11 10
    -2 -11 -10
    -2 11 -10
    2 11 10
    2 11 10
    3 -11 10
    3 11 10
    -3 11 -10
    -4 11 -10
    4 11 10
    4 -11 10
    -5 11 -10
    5 11 10
    5 -11 10
    -6 11 -10
    6 11 10
    6 -11 10
    7 11 10
    7 -11 10
    -7 11 -10
    -7 -12 10
    7 -12 -10
    -7 12 10
    -6 -12 10
    6 -12 -10
    -6 12 10
    -5 12 10
    5 -12 -10
    -5 -12 10
    4 -12 -10
    -4 -12 10
    -4 12 10
    3 -12 -10
    -3 12 10
    -3 -12 10
    -3 -12 10
    2 12 -10
    -2 -12 10
    -2 12 10
    2 -12 -10
    -2 -12 10
    -2 12 10
    -1 -12 10
    -1 12 10
    -1 12 10
    1 12 -10
    1 -12 -10
    -1 -12 10
    0 12 -10
    0 12 10
    0 12 10
    0 -12 10
    0 -12 10
    1 -12 10
    1 -12 10
    1 12 10
    -1 -12 -10
    1 12 10
    -1 12 -10
    -2 -12 -10
    2 -12 10
    2 12 10
    -2 12 -10
    -3 12 -10
    3 12 10
    3 -12 10
    4 -12 10
    4 12 10
    -4 12 -10
    -5 12 -10
    5 -12 10
    5 12 10
    6 -12 10
    -6 12 -10
    6 12 10
    7 -12 10
    7 12 10
    -7 12 -10
    7 -13 -10
    -7 13 10
    -7 -13 10
    -6 -13 10
    -6 13 10
    6 -13 -10
    -5 -13 10
    -5 13 10
    5 -13 -10
    4 -13 -10
    -4 -13 10
    -4 13 10
    -3 -13 10
    -3 13 10
    3 -13 -10
    -3 -13 10
    -2 -13 10
    2 -13 -10
    -2 13 10
    -2 13 10
    2 13 -10
    1 13 -10
    -1 13 10
    -1 13 10
    1 -13 -10
    -1 -13 10
    -1 -13 10
    0 13 -10
    0 13 10
    0 13 10
    0 -13 10
    0 -13 10
    0 -13 -10
    1 13 10
    1 -13 10
    -1 13 -10
    1 13 10
    -1 -13 -10
    1 -13 10
    -2 13 -10
    2 -13 10
    2 13 10
    -2 -13 -10
    3 13 10
    3 -13 10
    -3 13 -10
    -4 13 -10
    4 13 10
    4 -13 10
    -5 13 -10
    5 -13 10
    5 13 10
    6 13 10
    6 -13 10
    -6 13 -10
    -7 13 -10
    7 -13 10
    7 13 10
    -7 -14 10
    -7 14 10
    7 -14 -10
    6 -14 -10
    -6 14 10
    -6 -14 10
    -5 14 10
    -5 -14 10
    5 -14 -10
    -4 14 10
    4 -14 -10
    -4 -14 10
    3 -14 -10
    -3 -14 10
    -3 -14 10
    -3 14 10
    2 -14 -10
    -2 -14 10
    2 14 -10
    1 14 -10
    1 -14 -10
    -1 14 10
    -1 -14 10
    -1 14 10
    -1 -14 10
    0 14 -10
    0 14 10
    0 -14 10
    0 -14 10
    0 14 10
    0 -14 -10
    1 -14 10
    1 14 10
    1 -14 10
    -1 14 -10
    1 14 10
    -1 -14 -10
    -2 14 -10
    -2 -14 -10
    2 14 10
    2 -14 10
    3 14 10
    3 -14 10
    -3 14 -10
    4 14 10
    4 -14 10
    -4 14 -10
    5 -14 10
    5 14 10
    -5 14 -10
    -6 14 -10
    6 -14 10
    6 14 10
    7 14 10
    -7 -15 10
    7 -15 -10
    -7 15 10
    -6 15 10
    6 -15 -10
    -6 -15 10
    -5 -15 10
    -5 15 10
    5 -15 -10
    -4 15 10
    4 -15 -10
    -4 -15 10
    -3 -15 10
    3 -15 -10
    -3 15 10
    -2 15 10
    -2 -15 10
    -2 15 10
    -2 -15 10
    2 15 -10
    2 -15 -10
    1 -15 -10
    -1 15 10
    1 15 -10
    -1 15 10
    -1 -15 10
    -1 -15 10
    0 -15 -10
    0 -15 10
    0 -15 10
    0 15 -10
    0 15 10
    0 15 10
    1 15 10
    1 -15 10
    1 -15 10
    -1 15 -10
    2 -15 10
    -2 15 -10
    -2 -15 -10
    2 15 10
    -3 15 -10
    3 15 10
    3 -15 10
    -4 15 -10
    4 15 10
    4 -15 10
    -5 15 -10
    5 -15 10
    5 15 10
    6 15 10
    6 -15 10
    -6 15 -10
    7 -16 -10
    -7 16 10
    -7 -16 10
    6 -16 -10
    -6 -16 10
    -6 16 10
    -5 -16 10
    5 -16 -10
    -5 16 10
    -4 -16 10
    4 -16 -10
    -4 16 10
    3 -16 -10
    -3 16 10
    -3 -16 10
    2 16 -10
    -2 -16 10
    -2 16 10
    -2 16 10
    -2 -16 10
    2 -16 -10
    1 -16 -10
    -1 -16 10
    1 16 -10
    -1 16 10
    -1 16 10
    -1 -16 10
    0 16 10
    0 -16 10
    0 -16 10
    0 -16 -10
    0 16 -10
    0 16 10
    1 -16 10
    -1 -16 -10
    1 16 10
    -1 16 -10
    1 -16 10
    2 -16 10
    2 16 10
    -2 -16 -10
    -2 16 -10
    -3 16 -10
    3 -16 10
    3 16 10
    -4 16 -10
    4 -16 10
    4 16 10
    5 16 10
    -5 16 -10
    5 -16 10
    6 -16 10
    -6 16 -10
    6 16 10
    -6 17 10
    -6 -17 10
    6 -17 -10
    -5 17 10
    -5 -17 10
    5 -17 -10
    -4 -17 10
    -4 17 10
    4 -17 -10
    -3 17 10
    -3 -17 10
    3 -17 -10
    2 17 -10
    -2 17 10
    -2 17 10
    2 -17 -10
    -2 -17 10
    -1 -17 10
    -1 17 10
    -1 17 10
    -1 -17 10
    1 -17 -10
    1 17 -10
    0 17 -10
    0 17 10
    0 -17 10
    0 -17 -10
    0 -17 10
    1 -17 10
    1 17 10
    1 -17 10
    -1 -17 -10
    -1 17 -10
    2 17 10
    2 -17 10
    -2 17 -10
    -2 -17 -10
    3 -17 10
    3 17 10
    -3 17 -10
    4 -17 10
    4 17 10
    -4 17 -10
    5 17 10
    -5 17 -10
    5 -17 10
    6 -17 10
    6 17 10
    -6 17 -10
    -6 -18 10
    -6 18 10
    6 -18 -10
    -5 -18 10
    -5 18 10
    5 -18 -10
    4 -18 -10
    -4 18 10
    -4 -18 10
    -3 -18 10
    -3 18 10
    3 -18 -10
    2 -18 -10
    -2 18 10
    -2 -18 10
    -2 18 10
    2 18 -10
    -1 18 10
    -1 -18 10
    1 -18 -10
    -1 -18 10
    -1 18 10
    1 18 -10
    0 -18 10
    0 -18 -10
    0 -18 10
    0 18 10
    -1 -18 -10
    1 18 10
    -1 18 -10
    1 -18 10
    1 -18 10
    -2 18 -10
    2 18 10
    2 -18 10
    3 -18 10
    3 18 10
    -3 18 -10
    4 -18 10
    4 18 10
    -4 18 -10
    5 -18 10
    -5 18 -10
    5 18 10
    6 -18 10
    -6 18 -10
    6 18 10
    -6 19 10
    -6 -19 10
    6 -19 -10
    -5 -19 10
    5 -19 -10
    -5 19 10
    -4 19 10
    4 -19 -10
    -4 -19 10
    -3 -19 10
    3 -19 -10
    -3 19 10
    -2 -19 10
    -2 19 10
    2 19 -10
    -2 19 10
    2 -19 -10
    -1 -19 10
    -1 19 10
    1 19 -10
    -1 -19 10
    -1 19 10
    1 -19 -10
    -1 19 10
    0 19 10
    0 19 -10
    0 -19 10
    0 -19 10
    0 -19 -10
    -1 -19 -10
    1 19 10
    1 -19 10
    -1 19 -10
    1 -19 10
    -2 -19 -10
    2 19 10
    -2 19 -10
    2 -19 10
    -3 19 -10
    3 -19 10
    3 19 10
    4 19 10
    4 -19 10
    -4 19 -10
    5 19 10
    5 -19 10
    -5 19 -10
    -6 19 -10
    6 19 10
    -6 -20 10
    6 -20 -10
    -5 -20 10
    -5 20 10
    5 -20 -10
    -4 -20 10
    -4 20 10
    4 -20 -10
    3 -20 -10
    -3 20 10
    -3 -20 10
    2 20 -10
    -2 20 10
    2 -20 -10
    -2 -20 10
    -2 20 10
    1 20 -10
    -1 -20 10
    1 -20 -10
    -1 20 10
    0 -20 -10
    0 -20 10
    0 20 10
    0 20 -10
    0 -20 10
    1 20 10
    -1 -20 -10
    1 -20 10
    1 -20 10
    -1 20 -10
    2 -20 10
    -2 -20 -10
    -2 20 -10
    2 20 10
    3 20 10
    -3 20 -10
    3 -20 10
    4 20 10
    4 -20 10
    -4 20 -10
    5 20 10
    -5 20 -10
    5 -20 10
    -6 21 10
    6 -21 -10
    -6 -21 10
    -5 -21 10
    5 -21 -10
    4 -21 -10
    -4 -21 10
    -4 21 10
    3 -21 -10
    -3 21 10
    -3 -21 10
    -2 21 10
    -2 -21 10
    -2 21 10
    2 21 -10
    2 -21 -10
    1 -21 -10
    -1 -21 10
    1 21 -10
    -1 21 10
    0 21 10
    0 -21 10
    0 -21 10
    0 -21 -10
    0 21 -10
    1 -21 10
    1 -21 10
    -1 21 -10
    -1 -21 -10
    1 21 10
    2 21 10
    -2 -21 -10
    2 -21 10
    -2 21 -10
    -3 21 -10
    3 21 10
    3 -21 10
    4 21 10
    -4 21 -10
    5 -21 10
    -5 21 -10
    5 21 10
    -5 22 10
    -5 -22 10
    5 -22 -10
    4 -22 -10
    -4 -22 10
    -4 22 10
    -3 -22 10
    3 -22 -10
    -3 22 10
    2 22 -10
    2 -22 -10
    -2 22 10
    -2 -22 10
    1 22 -10
    1 -22 -10
    -1 22 10
    -1 -22 10
    0 22 -10
    0 22 10
    0 -22 -10
    0 -22 10
    1 -22 10
    1 22 10
    -1 -22 -10
    -1 22 -10
    1 -22 10
    2 -22 10
    2 22 10
    -2 22 -10
    -2 -22 -10
    3 22 10
    -3 22 -10
    3 -22 10
    4 22 10
    -4 22 -10
    4 -22 10
    5 -22 10
    -5 22 -10
    5 22 10
    -5 23 10
    5 -23 -10
    -5 -23 10
    4 -23 -10
    -4 23 10
    -4 -23 10
    -3 23 10
    -3 -23 10
    3 -23 -10
    -2 23 10
    2 -23 -10
    2 23 -10
    -2 -23 10
    -1 23 10
    -1 -23 10
    1 23 -10
    1 -23 -10
    0 23 10
    0 23 -10
    0 -23 10
    0 -23 -10
    -1 23 -10
    -1 -23 -10
    1 -23 10
    1 23 10
    2 23 10
    2 -23 10
    -2 23 -10
    -2 -23 -10
    3 23 10
    3 -23 10
    -3 23 -10
    4 -23 10
    -4 23 -10
    4 23 10
    5 -23 10
    -5 -24 10
    5 -24 -10
    -5 24 10
    4 -24 -10
    -4 24 10
    -4 -24 10
    3 -24 -10
    -3 -24 10
    -2 -24 10
    2 24 -10
    -2 24 10
    2 -24 -10
    1 24 -10
    -1 24 10
    1 -24 -10
    -1 -24 10
    0 -24 -10
    0 24 10
    0 -24 10
    0 24 -10
    -1 24 -10
    1 24 10
    1 -24 10
    -1 -24 -10
    1 -24 10
    2 24 10
    -2 24 -10
    2 -24 10
    -2 -24 -10
    3 24 10
    3 -24 10
    -3 24 -10
    4 24 10
    -4 24 -10
    4 -24 10
    -5 25 10
    -4 25 10
    -4 -25 10
    4 -25 -10
    -3 -25 10
    3 -25 -10
    2 -25 -10
    2 25 -10
    -2 -25 10
    -2 25 10
    -1 -25 10
    1 -25 -10
    -1 25 10
    1 25 -10
    0 -25 10
    0 25 10
    0 -25 -10
    0 25 -10
    1 -25 10
    -1 -25 -10
    1 25 10
    -1 25 -10
    2 -25 10
    -2 -25 -10
    -2 25 -10
    2 25 10
    3 25 10
    3 -25 10
    -3 25 -10
    -4 25 -10
    4 25 10
    -4 -26 10
    4 -26 -10
    3 -26 -10
    -3 -26 10
    -2 26 10
    -2 -26 10
    2 26 -10
    2 -26 -10
    -1 26 10
    1 -26 -10
    1 26 -10
    -1 -26 10
    0 -26 -10
    0 26 10
    0 26 -10
    0 -26 10
    1 26 10
    -1 -26 -10
    -1 26 -10
    1 -26 10
    -2 26 -10
    -2 -26 -10
    2 26 10
    2 -26 10
    -3 26 -10
    3 -26 10
    3 26 10
    4 -26 10
    -4 -27 10
    -3 -27 10
    3 -27 -10
    2 -27 -10
    -2 -27 10
    -2 27 10
    1 -27 -10
    1 27 -10
    -1 -27 10
    -1 27 10
    0 -27 -10
    0 27 -10
    0 27 10
    0 -27 10
    1 27 10
    -1 27 -10
    -1 -27 -10
    1 -27 10
    -2 -27 -10
    -2 27 -10
    2 27 10
    3 27 10
    -3 27 -10
    3 -27 10
    -3 -28 10
    3 -28 -10
    2 -28 -10
    -2 28 10
    -2 -28 10
    1 -28 -10
    -1 -28 10
    -1 28 10
    0 28 -10
    0 -28 -10
    0 28 10
    0 -28 10
    -1 28 -10
    1 28 10
    1 -28 10
    -1 -28 -10
    -2 -28 -10
    -2 28 -10
    2 28 10
    3 -28 10
    2 -29 -10
    -2 -29 10
    -2 29 10
    1 -29 -10
    -1 -29 10
    -1 29 10
    1 29 -10
    0 -29 10
    0 29 10
    0 -29 -10
    0 29 -10
    -1 -29 -10
    1 29 10
    -1 29 -10
    -2 29 -10
    -2 -30 10
    -2 30 10
    -1 30 10
    1 -30 -10
    1 30 -10
    -1 -30 10
    0 -30 10
    0 -30 -10
    0 30 -10
    0 30 10
    1 -30 10
    -1 -30 -10
    -1 30 -10
    -1 -31 10
    1 31 -10
    -1 31 10
    0 -31 -10
    0 -31 10
    0 31 -10
    -8 0 11
    -8 0 11
    -7 0 11
    -7 0 11
    7 0 -11
    -7 0 11
    -6 0 11
    -6 0 11
    -6 0 11
    -5 0 11
    -5 0 11
    -4 0 11
    -4 0 11
    -3 0 11
    -3 0 11
    -2 0 11
    -2 0 11
    -1 0 11
    -1 0 11
    1 0 -11
    0 0 -11
    0 0 11
    0 0 -11
    -1 0 -11
    1 0 11
    2 0 11
    -2 0 -11
    -3 0 -11
    3 0 11
    4 0 11
    -4 0 -11
    -5 0 -11
    5 0 11
    6 0 11
    -6 0 -11
    -7 0 -11
    -8 -1 11
    -8 1 11
    -8 -1 11
    8 -1 -11
    -7 1 11
    -7 1 11
    -7 -1 11
    -7 -1 11
    -7 1 11
    7 -1 -11
    -7 -1 11
    -6 -1 11
    -6 1 11
    -6 1 11
    -6 -1 11
    6 -1 -11
    -6 -1 11
    -5 1 11
    -5 -1 11
    -5 1 11
    -5 -1 11
    -5 -1 11
    -4 -1 11
    -4 1 11
    -4 1 11
    -4 -1 11
    -3 -1 11
    -3 1 11
    -3 1 11
    -3 -1 11
    -2 -1 11
    -2 1 11
    -2 -1 11
    -2 1 11
    -1 1 11
    -1 -1 11
    -1 1 11
    -1 -1 11
    -1 -1 11
    1 1 -11
    0 1 -11
    0 1 -11
    0 -1 11
    0 -1 -11
    0 -1 11
    0 1 11
    0 -1 -11
    1 1 11
    -1 1 -11
    -1 -1 -11
    1 -1 11
    -2 1 -11
    -2 -1 -11
    2 -1 11
    2 1 11
    -3 1 -11
    3 1 11
    -3 -1 -11
    3 -1 11
    -4 -1 -11
    -4 1 -11
    4 -1 11
    4 1 11
    5 -1 11
    -5 1 -11
    -5 -1 -11
    5 1 11
    6 -1 11
    -6 1 -11
    6 1 11
    -6 -1 -11
    -7 1 -11
    -7 -1 -11
    -8 2 11
    -8 -2 11
    8 -2 -11
    -7 2 11
    -7 -2 11
    -7 -2 11
    -6 2 11
    -6 -2 11
    -6 -2 11
    6 -2 -11
    -6 -2 11
    -6 2 11
    -5 2 11
    -5 -2 11
    -5 -2 11
    -5 -2 11
    5 -2 -11
    -5 2 11
    -4 -2 11
    -4 2 11
    -4 -2 11
    -4 -2 11
    4 -2 -11
    -4 2 11
    -3 2 11
    3 -2 -11
    -3 -2 11
    -3 -2 11
    -3 -2 11
    -3 2 11
    -2 2 11
    -2 -2 11
    -2 -2 11
    -2 -2 11
    -2 2 11
    2 -2 -11
    1 -2 -11
    -1 2 11
    -1 2 11
    1 2 -11
    -1 -2 11
    -1 -2 11
    0 -2 11
    0 -2 -11
    0 2 11
    0 -2 11
    0 2 -11
    1 -2 11
    -1 -2 -11
    -1 2 -11
    1 2 11
    -2 -2 -11
    2 2 11
    2 -2 11
    -2 2 -11
    3 2 11
    3 -2 11
    -3 -2 -11
    -3 2 -11
    -4 2 -11
    4 2 11
    -4 -2 -11
    4 -2 11
    5 2 11
    -5 -2 -11
    -5 2 -11
    5 -2 11
    -6 -2 -11
    6 -2 11
    -6 2 -11
    -7 2 -11
    7 -2 11
    -8 3 11
    -8 -3 11
    8 -3 -11
    7 -3 -11
    -7 3 11
    -7 -3 11
    -7 -3 11
    -6 -3 11
    -6 -3 11
    -6 3 11
    -5 3 11
    -5 3 11
    5 -3 -11
    -5 -3 11
    -5 -3 11
    -4 -3 11
    -4 -3 11
    4 -3 -11
    -4 3 11
    -4 3 11
    -3 3 11
    -3 -3 11
    -3 -3 11
    -2 -3 11
    -2 -3 11
    -2 3 11
    2 -3 -11
    -1 -3 11
    -1 -3 11
    1 3 -11
    1 -3 -11
    -1 3 11
    -1 3 11
    0 3 -11
    0 3 11
    0 -3 -11
    0 -3 11
    0 -3 11
    -1 -3 -11
    1 3 11
    1 -3 11
    -1 3 -11
    -2 3 -11
    2 3 11
    -2 -3 -11
    2 -3 11
    -3 3 -11
    3 3 11
    3 -3 11
    -3 -3 -11
    4 -3 11
    -4 3 -11
    4 3 11
    -4 -3 -11
    5 -3 11
    5 3 11
    -5 3 -11
    -5 -3 -11
    -6 -3 -11
    6 -3 11
    -6 3 -11
    7 3 11
    -7 3 -11
    7 -3 11
    -8 -4 11
    8 -4 -11
    -8 4 11
    7 -4 -11
    -7 -4 11
    -7 -4 11
    -7 4 11
    6 -4 -11
    -6 -4 11
    -6 -4 11
    -6 4 11
    -5 4 11
    -5 -4 11
    5 -4 -11
    -5 -4 11
    -4 -4 11
    -4 -4 11
    -4 4 11
    4 -4 -11
    3 -4 -11
    -3 4 11
    -3 -4 11
    -3 -4 11
    -2 4 11
    -2 -4 11
    2 -4 -11
    -2 -4 11
    -2 4 11
    1 -4 -11
    -1 4 11
    1 4 -11
    -1 4 11
    -1 -4 11
    -1 -4 11
    0 4 11
    0 -4 11
    0 -4 -11
    0 4 11
    0 -4 11
    0 4 -11
    -1 4 -11
    1 -4 11
    1 4 11
    1 4 11
    -2 4 -11
    2 -4 11
    2 4 11
    3 -4 11
    3 4 11
    -3 -4 -11
    -3 4 -11
    4 4 11
    -4 4 -11
    4 -4 11
    -4 -4 -11
    5 -4 11
    5 4 11
    -5 4 -11
    -6 4 -11
    6 -4 11
    6 4 11
    -7 4 -11
    7 4 11
    -8 5 11
    -8 -5 11
    8 -5 -11
    -7 -5 11
    7 -5 -11
    -7 5 11
    -6 5 11
    -6 -5 11
    -6 -5 11
    6 -5 -11
    -5 5 11
    -5 -5 11
    -5 -5 11
    5 -5 -11
    -4 5 11
    -4 -5 11
    4 -5 -11
    -4 -5 11
    -3 -5 11
    -3 -5 11
    3 -5 -11
    -3 5 11
    -2 -5 11
    -2 -5 11
    2 -5 -11
    -2 5 11
    -2 5 11
    -1 -5 11
    -1 -5 11
    1 -5 -11
    -1 5 11
    1 5 -11
    -1 5 11
    0 5 11
    0 -5 11
    0 -5 11
    0 5 11
    0 -5 -11
    0 5 -11
    1 5 11
    1 5 11
    1 -5 11
    -1 5 -11
    2 5 11
    2 -5 11
    2 5 11
    -2 5 -11
    -3 5 -11
    3 -5 11
    3 5 11
    3 5 11
    4 5 11
    4 5 11
    4 -5 11
    -4 5 -11
    -5 5 -11
    5 -5 11
    5 5 11
    6 -5 11
    6 5 11
    -6 5 -11
    -7 5 -11
    7 -5 11
    7 5 11
    -8 6 11
    -8 -6 11
    8 -6 -11
    7 -6 -11
    -7 6 11
    -7 -6 11
    -6 -6 11
    -6 -6 11
    -6 6 11
    6 -6 -11
    -5 -6 11
    -5 6 11
    5 -6 -11
    -5 -6 11
    4 -6 -11
    -4 6 11
    -4 -6 11
    -4 -6 11
    -3 -6 11
    3 -6 -11
    -3 -6 11
    -3 6 11
    -2 -6 11
    -2 6 11
    -2 -6 11
    -2 6 11
    2 -6 -11
    -1 -6 11
    -1 -6 11
    -1 6 11
    1 -6 -11
    -1 6 11
    1 6 -11
    0 -6 11
    0 6 11
    0 6 -11
    0 6 11
    0 -6 11
    0 -6 -11
    1 6 11
    1 -6 11
    1 6 11
    -1 6 -11
    -2 6 -11
    2 6 11
    2 6 11
    2 -6 11
    -3 6 -11
    3 6 11
    3 -6 11
    3 6 11
    4 6 11
    4 6 11
    -4 6 -11
    4 -6 11
    5 -6 11
    -5 6 -11
    5 6 11
    6 -6 11
    6 6 11
    -6 6 -11
    7 -6 11
    7 6 11
    -7 6 -11
    -8 7 11
    -7 -7 11
    -7 7 11
    7 -7 -11
    6 -7 -11
    -6 -7 11
    -6 -7 11
    -6 7 11
    -5 7 11
    -5 -7 11
    5 -7 -11
    -5 -7 11
    -4 -7 11
    -4 7 11
    -4 -7 11
    4 -7 -11
    -3 -7 11
    -3 7 11
    3 -7 -11
    -3 -7 11
    2 -7 -11
    -2 -7 11
    -2 7 11
    -2 -7 11
    -2 7 11
    -1 7 11
    1 7 -11
    -1 7 11
    -1 -7 11
    -1 -7 11
    0 7 11
    0 7 11
    0 -7 11
    0 -7 -11
    0 7 -11
    0 -7 11
    1 7 11
    1 7 11
    -1 7 -11
    -1 -7 -11
    1 -7 11
    2 7 11
    -2 7 -11
    2 7 11
    2 -7 11
    3 7 11
    3 -7 11
    3 7 11
    -3 7 -11
    4 7 11
    -4 7 -11
    4 -7 11
    5 7 11
    -5 7 -11
    5 -7 11
    6 7 11
    -6 7 -11
    6 -7 11
    -7 7 -11
    7 -7 11
    7 7 11
    -8 8 11
    -7 8 11
    -7 -8 11
    7 -8 -11
    6 -8 -11
    -6 -8 11
    -6 8 11
    -5 -8 11
    5 -8 -11
    -5 -8 11
    -5 8 11
    -4 -8 11
    -4 8 11
    -4 -8 11
    4 -8 -11
    -3 -8 11
    -3 8 11
    3 -8 -11
    -3 -8 11
    2 -8 -11
    -2 -8 11
    -2 8 11
    -2 8 11
    -2 -8 11
    1 8 -11
    -1 -8 11
    -1 8 11
    -1 8 11
    -1 -8 11
    0 -8 -11
    0 -8 11
    0 8 11
    0 -8 11
    0 8 -11
    0 8 11
    -1 -8 -11
    1 8 11
    -1 8 -11
    1 -8 11
    1 8 11
    -2 8 -11
    2 -8 11
    2 8 11
    2 8 11
    3 -8 11
    3 8 11
    -3 8 -11
    3 8 11
    4 8 11
    -4 8 -11
    4 -8 11
    5 -8 11
    5 8 11
    -5 8 -11
    -6 8 -11
    6 8 11
    6 -8 11
    -7 8 -11
    7 -8 11
    7 8 11
    -7 9 11
    -7 -9 11
    7 -9 -11
    6 -9 -11
    -6 -9 11
    -6 9 11
    5 -9 -11
    -5 -9 11
    -5 9 11
    -5 -9 11
    -4 9 11
    -4 -9 11
    -4 -9 11
    4 -9 -11
    -3 -9 11
    -3 -9 11
    3 -9 -11
    -3 9 11
    -2 -9 11
    -2 9 11
    -2 -9 11
    2 -9 -11
    -2 9 11
    -1 9 11
    -1 -9 11
    -1 9 11
    -1 -9 11
    1 9 -11
    1 -9 -11
    0 9 11
    0 9 -11
    0 -9 11
    0 -9 11
    0 9 11
    0 -9 -11
    -1 9 -11
    1 9 11
    1 -9 11
    1 9 11
    -1 -9 -11
    2 9 11
    2 -9 11
    2 9 11
    -2 9 -11
    3 9 11
    3 -9 11
    -3 9 -11
    3 9 11
    -4 9 -11
    4 9 11
    4 -9 11
    -5 9 -11
    5 9 11
    5 -9 11
    6 9 11
    6 -9 11
    -6 9 -11
    7 -9 11
    7 9 11
    -7 9 -11
    -7 -10 11
    7 -10 -11
    -7 10 11
    -6 10 11
    -6 -10 11
    6 -10 -11
    5 -10 -11
    -5 10 11
    -5 -10 11
    -4 -10 11
    -4 10 11
    4 -10 -11
    -4 -10 11
    -3 10 11
    -3 -10 11
    -3 -10 11
    3 -10 -11
    -2 -10 11
    -2 10 11
    2 -10 -11
    -2 10 11
    -2 -10 11
    1 10 -11
    -1 -10 11
    1 -10 -11
    -1 -10 11
    -1 10 11
    0 -10 -11
    0 -10 11
    0 10 -11
    0 10 11
    0 -10 11
    0 10 11
    1 -10 11
    1 10 11
    -1 10 -11
    -1 -10 -11
    1 10 11
    2 10 11
    -2 10 -11
    2 -10 11
    2 10 11
    3 10 11
    -3 10 -11
    3 -10 11
    -4 10 -11
    4 10 11
    4 -10 11
    5 -10 11
    5 10 11
    -5 10 -11
    6 10 11
    6 -10 11
    -6 10 -11
    7 10 11
    7 -10 11
    -7 10 -11
    -7 -11 11
    -7 11 11
    7 -11 -11
    6 -11 -11
    -6 11 11
    -6 -11 11
    -5 -11 11
    5 -11 -11
    -5 11 11
    -4 11 11
    4 -11 -11
    -4 -11 11
    3 -11 -11
    -3 -11 11
    -3 -11 11
    -3 11 11
    -2 -11 11
    2 -11 -11
    -2 -11 11
    -2 11 11
    -2 11 11
    1 11 -11
    -1 11 11
    -1 -11 11
    -1 -11 11
    0 11 11
    0 -11 11
    0 -11 -11
    0 11 -11
    0 11 11
    -1 -11 -11
    1 11 11
    1 -11 11
    -1 11 -11
    1 11 11
    2 -11 11
    -2 11 -11
    2 11 11
    2 11 11
    -3 11 -11
    3 -11 11
    3 11 11
    4 11 11
    -4 11 -11
    4 -11 11
    5 -11 11
    5 11 11
    -5 11 -11
    6 -11 11
    -6 11 -11
    6 11 11
    7 -11 11
    -7 11 -11
    7 11 11
    -7 -12 11
    -7 12 11
    7 -12 -11
    -6 -12 11
    6 -12 -11
    -6 12 11
    5 -12 -11
    -5 -12 11
    -5 12 11
    -4 -12 11
    4 -12 -11
    -4 12 11
    -3 -12 11
    -3 12 11
    3 -12 -11
    -3 -12 11
    -2 -12 11
    2 -12 -11
    -2 12 11
    -2 -12 11
    -2 12 11
    -1 12 11
    -1 -12 11
    1 -12 -11
    -1 -12 11
    -1 12 11
    1 12 -11
    0 -12 -11
    0 12 -11
    0 12 11
    0 -12 11
    0 12 11
    0 -12 11
    1 -12 11
    1 12 11
    -1 -12 -11
    -1 12 -11
    1 12 11
    2 12 11
    -2 12 -11
    2 -12 11
    -3 12 -11
    3 -12 11
    3 12 11
    4 12 11
    4 -12 11
    -4 12 -11
    -5 12 -11
    5 -12 11
    5 12 11
    -6 12 -11
    6 -12 11
    6 12 11
    7 12 11
    -7 -13 11
    -7 13 11
    7 -13 -11
    -6 13 11
    -6 -13 11
    6 -13 -11
    -5 -13 11
    5 -13 -11
    -5 13 11
    4 -13 -11
    -4 13 11
    -4 -13 11
    -3 -13 11
    -3 -13 11
    3 -13 -11
    -3 13 11
    -2 -13 11
    -2 13 11
    -2 -13 11
    2 -13 -11
    1 -13 -11
    -1 -13 11
    -1 13 11
    -1 13 11
    -1 -13 11
    1 13 -11
    0 13 -11
    0 -13 11
    0 13 11
    0 -13 -11
    0 -13 11
    0 13 11
    1 13 11
    1 13 11
    -1 -13 -11
    1 -13 11
    -1 13 -11
    2 13 11
    -2 13 -11
    2 -13 11
    3 -13 11
    -3 13 -11
    3 13 11
    -4 13 -11
    4 13 11
    4 -13 11
    -5 13 -11
    5 13 11
    5 -13 11
    6 -13 11
    -6 13 -11
    6 13 11
    -7 14 11
    7 -14 -11
    -7 -14 11
    -6 14 11
    6 -14 -11
    -6 -14 11
    -5 -14 11
    -5 14 11
    5 -14 -11
    4 -14 -11
    -4 14 11
    -4 -14 11
    -3 -14 11
    3 -14 -11
    -3 14 11
    -3 -14 11
    -2 -14 11
    -2 14 11
    2 -14 -11
    -2 14 11
    -2 -14 11
    -1 14 11
    -1 14 11
    -1 -14 11
    -1 -14 11
    1 14 -11
    1 -14 -11
    0 14 11
    0 -14 11
    0 14 -11
    0 -14 11
    0 14 11
    0 -14 -11
    -1 -14 -11
    1 14 11
    1 14 11
    -1 14 -11
    1 -14 11
    1 -14 11
    2 -14 11
    2 14 11
    -2 14 -11
    3 -14 11
    -3 14 -11
    3 14 11
    -4 14 -11
    4 -14 11
    4 14 11
    5 14 11
    5 -14 11
    -5 14 -11
    6 14 11
    -6 14 -11
    6 -14 11
    7 -15 -11
    -7 15 11
    -7 -15 11
    6 -15 -11
    -6 15 11
    -6 -15 11
    -5 15 11
    -5 -15 11
    5 -15 -11
    -4 15 11
    4 -15 -11
    -4 -15 11
    -3 15 11
    -3 -15 11
    3 -15 -11
    -2 -15 11
    -1 15 11
    1 -15 -11
    1 15 -11
    -1 15 11
    -1 -15 11
    -1 -15 11
    0 -15 11
    0 15 11
    0 15 -11
    0 15 11
    0 -15 11
    0 -15 -11
    1 -15 11
    1 15 11
    1 -15 11
    -1 -15 -11
    -1 15 -11
    -2 15 -11
    2 -15 11
    2 15 11
    3 15 11
    3 -15 11
    -3 15 -11
    4 15 11
    4 -15 11
    -4 15 -11
    5 -15 11
    -5 15 -11
    5 15 11
    -6 15 -11
    6 15 11
    6 -15 11
    -6 16 11
    6 -16 -11
    -6 -16 11
    -5 -16 11
    -5 16 11
    5 -16 -11
    4 -16 -11
    -4 16 11
    -4 -16 11
    -3 -16 11
    -3 16 11
    3 -16 -11
    2 -16 -11
    -2 16 11
    -2 -16 11
    -2 -16 11
    -2 16 11
    -1 16 11
    1 16 -11
    -1 -16 11
    -1 16 11
    1 -16 -11
    -1 -16 11
    0 -16 11
    0 16 11
    0 -16 11
    0 -16 -11
    0 16 -11
    0 16 11
    1 16 11
    -1 16 -11
    1 -16 11
    1 -16 11
    2 -16 11
    -2 16 -11
    2 16 11
    3 -16 11
    -3 16 -11
    3 16 11
    -4 16 -11
    4 16 11
    4 -16 11
    -5 16 -11
    5 -16 11
    5 16 11
    6 16 11
    6 -16 11
    -6 16 -11
    6 -17 -11
    -6 -17 11
    -6 17 11
    -5 17 11
    5 -17 -11
    -5 -17 11
    -4 17 11
    -4 -17 11
    4 -17 -11
    -3 -17 11
    3 -17 -11
    -3 17 11
    -2 -17 11
    2 -17 -11
    -2 17 11
    -2 17 11
    1 17 -11
    -1 17 11
    -1 -17 11
    -1 -17 11
    -1 17 11
    1 -17 -11
    0 17 -11
    0 -17 11
    0 -17 -11
    0 -17 11
    0 17 11
    1 -17 11
    -1 17 -11
    1 17 11
    1 -17 11
    2 -17 11
    -2 17 -11
    2 17 11
    3 17 11
    3 -17 11
    -3 17 -11
    -4 17 -11
    4 -17 11
    4 17 11
    5 17 11
    -5 17 -11
    5 -17 11
    -6 17 -11
    6 -17 11
    6 17 11
    -6 18 11
    -6 -18 11
    6 -18 -11
    5 -18 -11
    -5 -18 11
    -5 18 11
    -4 18 11
    -4 -18 11
    4 -18 -11
    -3 -18 11
    -3 18 11
    3 -18 -11
    -2 -18 11
    2 -18 -11
    -2 18 11
    -2 18 11
    1 18 -11
    -1 18 11
    1 -18 -11
    -1 -18 11
    -1 -18 11
    -1 18 11
    0 18 11
    0 18 -11
    0 -18 11
    0 -18 -11
    0 -18 11
    1 -18 11
    1 -18 11
    1 18 11
    -1 -18 -11
    -1 18 -11
    2 18 11
    -2 18 -11
    2 -18 11
    3 18 11
    -3 18 -11
    4 18 11
    4 -18 11
    -4 18 -11
    5 -18 11
    5 18 11
    -5 18 -11
    6 18 11
    -6 -19 11
    6 -19 -11
    -6 19 11
    -5 19 11
    -5 -19 11
    5 -19 -11
    4 -19 -11
    -4 -19 11
    -4 19 11
    -3 19 11
    -3 -19 11
    3 -19 -11
    2 -19 -11
    -2 -19 11
    -2 19 11
    -2 19 11
    -1 19 11
    -1 19 11
    1 -19 -11
    1 19 -11
    -1 -19 11
    0 -19 11
    0 19 11
    0 -19 -11
    0 -19 11
    0 19 -11
    1 19 11
    1 -19 11
    1 -19 11
    -1 -19 -11
    -1 19 -11
    2 19 11
    -2 19 -11
    2 -19 11
    -3 19 -11
    3 19 11
    3 -19 11
    4 -19 11
    -4 19 -11
    4 19 11
    5 -19 11
    5 19 11
    -5 19 -11
    -6 20 11
    -6 -20 11
    6 -20 -11
    -5 20 11
    -5 -20 11
    5 -20 -11
    4 -20 -11
    -4 20 11
    -4 -20 11
    -3 -20 11
    3 -20 -11
    -3 20 11
    2 -20 -11
    -2 20 11
    -2 -20 11
    -2 20 11
    -1 -20 11
    -1 20 11
    1 -20 -11
    1 20 -11
    0 -20 11
    0 -20 -11
    0 20 11
    0 -20 11
    1 -20 11
    -1 -20 -11
    1 -20 11
    1 20 11
    -1 20 -11
    -2 20 -11
    2 20 11
    2 -20 11
    3 -20 11
    3 20 11
    -3 20 -11
    -4 20 -11
    4 -20 11
    4 20 11
    5 -20 11
    -5 20 -11
    5 20 11
    -6 21 11
    -5 21 11
    -5 -21 11
    5 -21 -11
    -4 -21 11
    -4 21 11
    4 -21 -11
    3 -21 -11
    -3 -21 11
    -3 21 11
    -2 21 11
    -2 -21 11
    -2 21 11
    2 -21 -11
    -1 -21 11
    -1 21 11
    1 21 -11
    1 -21 -11
    0 -21 11
    0 -21 11
    0 -21 -11
    0 21 -11
    0 21 11
    -1 -21 -11
    1 21 11
    1 -21 11
    -1 21 -11
    2 21 11
    -2 21 -11
    2 -21 11
    3 21 11
    -3 21 -11
    3 -21 11
    4 -21 11
    -4 21 -11
    4 21 11
    5 21 11
    5 -21 11
    -5 21 -11
    -5 22 11
    5 -22 -11
    -5 -22 11
    -4 -22 11
    -4 22 11
    4 -22 -11
    -3 22 11
    -3 -22 11
    3 -22 -11
    -2 -22 11
    -2 22 11
    2 -22 -11
    1 -22 -11
    1 22 -11
    -1 22 11
    -1 -22 11
    0 -22 -11
    0 -22 11
    0 22 -11
    0 22 11
    1 -22 11
    1 22 11
    -1 22 -11
    -1 -22 -11
    2 22 11
    -2 22 -11
    2 -22 11
    -3 22 -11
    3 -22 11
    3 22 11
    4 -22 11
    4 22 11
    -4 22 -11
    5 -22 11
    -5 -23 11
    -5 23 11
    5 -23 -11
    -4 -23 11
    4 -23 -11
    -4 23 11
    -3 -23 11
    -3 23 11
    3 -23 -11
    -2 23 11
    2 -23 -11
    -2 -23 11
    1 23 -11
    -1 -23 11
    -1 23 11
    1 -23 -11
    0 23 -11
    0 -23 -11
    0 23 11
    0 -23 11
    1 23 11
    -1 -23 -11
    1 -23 11
    -1 23 -11
    -2 23 -11
    2 23 11
    2 -23 11
    -3 23 -11
    4 -23 11
    -4 23 -11
    4 23 11
    -5 -24 11
    -5 24 11
    -4 -24 11
    -4 24 11
    4 -24 -11
    -3 -24 11
    3 -24 -11
    -2 24 11
    2 -24 -11
    -2 -24 11
    1 -24 -11
    -1 -24 11
    -1 24 11
    1 24 -11
    0 24 -11
    0 24 11
    0 -24 -11
    0 -24 11
    1 24 11
    -1 24 -11
    1 -24 11
    2 -24 11
    -2 24 -11
    2 24 11
    3 -24 11
    3 24 11
    -3 24 -11
    4 -24 11
    4 24 11
    -4 24 -11
    -5 25 11
    4 -25 -11
    -4 25 11
    -4 -25 11
    3 -25 -11
    -3 -25 11
    2 -25 -11
    -2 25 11
    -2 -25 11
    1 25 -11
    -1 25 11
    -1 -25 11
    1 -25 -11
    0 25 -11
    0 -25 -11
    0 25 11
    0 -25 11
    -1 25 -11
    1 25 11
    -1 -25 -11
    2 25 11
    2 -25 11
    -2 25 -11
    3 25 11
    3 -25 11
    -3 25 -11
    4 -25 11
    4 -26 -11
    -4 -26 11
    -3 -26 11
    3 -26 -11
    -2 26 11
    2 -26 -11
    -2 -26 11
    1 -26 -11
    1 26 -11
    -1 26 11
    -1 -26 11
    0 -26 -11
    0 -26 11
    0 26 11
    0 26 -11
    1 26 11
    -1 -26 -11
    2 26 11
    -2 26 -11
    2 -26 11
    -3 26 -11
    3 -26 11
    3 26 11
    4 -26 11
    3 -27 -11
    -3 -27 11
    2 -27 -11
    -2 27 11
    -2 -27 11
    -1 -27 11
    1 -27 -11
    -1 27 11
    1 27 -11
    0 27 11
    0 -27 11
    0 27 -11
    0 -27 -11
    -1 -27 -11
    1 27 11
    -1 27 -11
    2 27 11
    -3 -28 11
    3 -28 -11
    -2 28 11
    -2 -28 11
    2 -28 -11
    -1 28 11
    1 28 -11
    -1 -28 11
    1 -28 -11
    0 -28 -11
    0 28 11
    0 -28 11
    0 28 -11
    1 28 11
    -1 28 -11
    -1 -28 -11
    -2 28 -11
    2 28 11
    3 -28 11
    -2 29 11
    -2 -29 11
    2 -29 -11
    -1 -29 11
    1 29 -11
    1 -29 -11
    -1 29 11
    0 29 11
    0 29 -11
    0 -29 11
    0 -29 -11
    -1 29 -11
    -1 -29 -11
    1 29 11
    -2 30 11
    1 -30 -11
    1 30 -11
    -1 -30 11
    -1 30 11
    0 30 -11
    0 -30 -11
    0 30 11
    0 -30 11
    -1 -30 -11
    -8 0 12
    -7 0 12
    -7 0 12
    -7 0 12
    7 0 -12
    -6 0 12
    -6 0 12
    -6 0 12
    -5 0 12
    -5 0 12
    -4 0 12
    -4 0 12
    -3 0 12
    -3 0 12
    -2 0 12
    -2 0 12
    -1 0 12
    -1 0 12
    1 0 -12
    0 0 12
    0 0 -12
    0 0 -12
    -1 0 -12
    1 0 12
    -2 0 -12
    2 0 12
    3 0 12
    -3 0 -12
    4 0 12
    -4 0 -12
    5 0 12
    -5 0 -12
    -6 0 -12
    6 0 12
    -7 0 -12
    -8 1 12
    -8 -1 12
    8 -1 -12
    -8 -1 12
    -7 1 12
    7 -1 -12
    -7 1 12
    7 1 -12
    -7 -1 12
    -7 1 12
    -7 -1 12
    6 -1 -12
    -6 1 12
    -6 -1 12
    -6 1 12
    -6 -1 12
    -6 -1 12
    5 -1 -12
    -5 1 12
    -5 -1 12
    -5 -1 12
    -5 1 12
    -5 -1 12
    -4 1 12
    -4 1 12
    -4 -1 12
    -4 -1 12
    -4 -1 12
    -3 1 12
    -3 -1 12
    -3 -1 12
    2 -1 -12
    -2 1 12
    -2 -1 12
    -2 -1 12
    -2 -1 12
    -2 1 12
    1 1 -12
    -1 -1 12
    1 -1 -12
    -1 1 12
    -1 1 12
    -1 -1 12
    0 -1 12
    0 1 12
    0 1 12
    0 -1 -12
    0 1 -12
    0 -1 -12
    -1 1 -12
    1 -1 12
    1 1 12
    -1 -1 -12
    2 -1 12
    -2 -1 -12
    -2 1 -12
    2 1 12
    3 1 12
    -3 -1 -12
    3 -1 12
    -3 1 -12
    -4 -1 -12
    4 -1 12
    4 1 12
    -4 1 -12
    -5 1 -12
    5 -1 12
    5 1 12
    -5 -1 -12
    6 -1 12
    -6 -1 -12
    -6 1 -12
    6 1 12
    -7 -1 -12
    -7 1 -12
    -8 -2 12
    -8 2 12
    8 -2 -12
    -7 -2 12
    -7 2 12
    -7 -2 12
    7 -2 -12
    -6 2 12
    6 -2 -12
    -6 2 12
    -6 -2 12
    -6 -2 12
    -5 2 12
    -5 2 12
    -5 -2 12
    5 -2 -12
    -5 -2 12
    -5 -2 12
    -4 2 12
    -4 2 12
    -4 -2 12
    4 -2 -12
    -4 -2 12
    -4 -2 12
    -3 -2 12
    -3 -2 12
    -3 2 12
    3 -2 -12
    -3 -2 12
    -3 2 12
    -2 2 12
    -2 -2 12
    -2 -2 12
    2 -2 -12
    -1 2 12
    -1 2 12
    -1 -2 12
    1 -2 -12
    1 2 -12
    -1 -2 12
    0 2 -12
    0 2 12
    0 -2 12
    0 -2 -12
    0 -2 12
    -1 -2 -12
    1 -2 12
    1 2 12
    -1 2 -12
    2 -2 12
    -2 2 -12
    2 2 12
    -2 -2 -12
    -3 -2 -12
    3 2 12
    -3 2 -12
    3 -2 12
    4 2 12
    -4 -2 -12
    -4 2 -12
    4 -2 12
    5 -2 12
    -5 -2 -12
    -5 2 -12
    5 2 12
    -6 -2 -12
    6 -2 12
    -6 2 -12
    7 -2 12
    -7 2 -12
    -8 3 12
    8 -3 -12
    -7 -3 12
    -7 3 12
    -7 -3 12
    7 -3 -12
    -6 -3 12
    -6 -3 12
    6 -3 -12
    -6 3 12
    -5 3 12
    -5 -3 12
    -5 -3 12
    -4 -3 12
    -4 3 12
    -4 -3 12
    -3 -3 12
    3 -3 -12
    -3 3 12
    -3 -3 12
    -2 -3 12
    2 -3 -12
    -2 3 12
    -2 -3 12
    1 -3 -12
    -1 3 12
    -1 -3 12
    -1 3 12
    1 3 -12
    -1 -3 12
    0 3 12
    0 -3 12
    0 3 -12
    0 3 12
    0 -3 -12
    0 -3 12
    1 3 12
    1 -3 12
    -1 3 -12
    2 -3 12
    -2 3 -12
    -2 -3 -12
    2 3 12
    -3 -3 -12
    -3 3 -12
    3 -3 12
    3 3 12
    -4 -3 -12
    4 3 12
    4 -3 12
    -4 3 -12
    5 -3 12
    -5 -3 -12
    5 3 12
    -5 3 -12
    6 -3 12
    -6 3 -12
    -7 3 -12
    7 3 12
    7 -3 12
    -8 4 12
    7 -4 -12
    -7 -4 12
    -7 -4 12
    -7 4 12
    -6 -4 12
    -6 -4 12
    -6 4 12
    6 -4 -12
    5 -4 -12
    -5 -4 12
    -5 4 12
    -5 -4 12
    -4 -4 12
    -4 4 12
    -4 -4 12
    4 -4 -12
    -3 -4 12
    -3 -4 12
    3 -4 -12
    -3 4 12
    -2 -4 12
    2 -4 -12
    -2 -4 12
    -2 4 12
    -1 -4 12
    1 -4 -12
    -1 -4 12
    1 4 -12
    -1 4 12
    -1 4 12
    0 -4 12
    0 4 12
    0 -4 -12
    0 4 -12
    0 -4 12
    0 4 12
    1 4 12
    1 -4 12
    1 4 12
    -1 4 -12
    2 4 12
    -2 4 -12
    2 -4 12
    3 -4 12
    3 4 12
    -3 4 -12
    -3 -4 -12
    -4 -4 -12
    4 -4 12
    -4 4 -12
    4 4 12
    5 -4 12
    -5 4 -12
    6 4 12
    6 -4 12
    -6 4 -12
    -7 4 -12
    7 -4 12
    -8 5 12
    -7 5 12
    7 -5 -12
    -7 -5 12
    6 -5 -12
    -6 -5 12
    -6 5 12
    -6 -5 12
    -5 -5 12
    -5 -5 12
    5 -5 -12
    -5 5 12
    -4 -5 12
    -4 -5 12
    4 -5 -12
    -4 5 12
    3 -5 -12
    -3 -5 12
    -3 5 12
    -3 -5 12
    -2 -5 12
    2 -5 -12
    -2 -5 12
    -2 5 12
    -1 -5 12
    -1 -5 12
    1 -5 -12
    1 5 -12
    -1 5 12
    -1 5 12
    0 5 12
    0 -5 12
    0 5 12
    0 -5 -12
    0 -5 12
    0 5 -12
    1 5 12
    -1 5 -12
    1 -5 12
    1 5 12
    2 -5 12
    2 5 12
    -2 5 -12
    2 5 12
    3 5 12
    3 5 12
    3 -5 12
    -3 5 -12
    4 -5 12
    4 5 12
    -4 5 -12
    4 5 12
    5 5 12
    5 -5 12
    -5 5 -12
    -6 5 -12
    6 5 12
    6 -5 12
    -7 5 -12
    7 -5 12
    -8 6 12
    7 -6 -12
    -7 -6 12
    -7 6 12
    6 -6 -12
    -6 6 12
    -6 -6 12
    -6 -6 12
    -5 -6 12
    -5 6 12
    5 -6 -12
    -5 -6 12
    -4 -6 12
    -4 6 12
    4 -6 -12
    -4 -6 12
    -3 6 12
    -3 -6 12
    3 -6 -12
    -3 -6 12
    2 -6 -12
    -2 -6 12
    -2 6 12
    -2 -6 12
    -1 -6 12
    -1 -6 12
    -1 6 12
    1 -6 -12
    -1 6 12
    1 6 -12
    0 6 -12
    0 -6 12
    0 6 12
    0 6 12
    0 -6 -12
    0 -6 12
    1 6 12
    1 -6 12
    1 6 12
    -1 6 -12
    2 -6 12
    -2 6 -12
    2 6 12
    2 6 12
    -3 6 -12
    3 6 12
    3 6 12
    3 -6 12
    4 -6 12
    4 6 12
    4 6 12
    -4 6 -12
    5 -6 12
    -5 6 -12
    5 6 12
    -6 6 -12
    6 -6 12
    6 6 12
    7 -6 12
    -7 6 -12
    -7 7 12
    7 -7 -12
    -7 -7 12
    -6 -7 12
    -6 -7 12
    6 -7 -12
    -6 7 12
    5 -7 -12
    -5 -7 12
    -5 -7 12
    -5 7 12
    -4 -7 12
    -4 7 12
    4 -7 -12
    -4 -7 12
    -3 -7 12
    3 -7 -12
    -3 -7 12
    -3 7 12
    -2 7 12
    -2 -7 12
    2 -7 -12
    -2 -7 12
    1 7 -12
    -1 7 12
    -1 -7 12
    -1 7 12
    -1 -7 12
    1 -7 -12
    0 -7 12
    0 -7 12
    0 7 -12
    0 7 12
    0 -7 -12
    0 7 12
    1 -7 12
    -1 7 -12
    1 7 12
    1 7 12
    2 -7 12
    -2 7 -12
    2 7 12
    2 7 12
    3 -7 12
    -3 7 -12
    3 7 12
    3 7 12
    -4 7 -12
    4 7 12
    4 -7 12
    5 -7 12
    -5 7 -12
    5 7 12
    -6 7 -12
    6 7 12
    6 -7 12
    7 -7 12
    -7 7 -12
    7 7 12
    7 -8 -12
    -7 8 12
    -7 -8 12
    -6 8 12
    -6 -8 12
    6 -8 -12
    -5 8 12
    -5 -8 12
    5 -8 -12
    -5 -8 12
    -4 -8 12
    -4 8 12
    4 -8 -12
    -4 -8 12
    -3 -8 12
    3 -8 -12
    -3 8 12
    -3 -8 12
    2 -8 -12
    -2 -8 12
    -2 8 12
    -2 -8 12
    -1 -8 12
    -1 -8 12
    -1 8 12
    1 8 -12
    1 -8 -12
    -1 8 12
    0 8 12
    0 8 -12
    0 -8 12
    0 8 12
    0 -8 -12
    0 -8 12
    1 8 12
    1 -8 12
    1 8 12
    -1 8 -12
    -2 8 -12
    2 -8 12
    2 8 12
    2 8 12
    3 8 12
    3 8 12
    3 -8 12
    4 8 12
    4 -8 12
    -4 8 -12
    5 -8 12
    5 8 12
    -5 8 -12
    -6 8 -12
    6 8 12
    6 -8 12
    7 8 12
    7 -8 12
    -7 8 -12
    -7 9 12
    -7 -9 12
    7 -9 -12
    -6 -9 12
    -6 9 12
    6 -9 -12
    -5 -9 12
    -5 9 12
    -5 -9 12
    5 -9 -12
    -4 -9 12
    -4 9 12
    4 -9 -12
    -4 -9 12
    -3 -9 12
    -3 9 12
    3 -9 -12
    -3 -9 12
    -2 -9 12
    -2 9 12
    -2 -9 12
    2 -9 -12
    -1 9 12
    -1 9 12
    -1 -9 12
    -1 -9 12
    0 9 12
    0 -9 -12
    0 9 12
    0 -9 12
    0 -9 12
    0 9 -12
    -1 9 -12
    1 9 12
    1 9 12
    2 -9 12
    2 9 12
    -2 9 -12
    2 9 12
    3 -9 12
    -3 9 -12
    3 9 12
    4 9 12
    -4 9 -12
    4 -9 12
    -5 9 -12
    5 -9 12
    5 9 12
    6 -9 12
    6 9 12
    -6 9 -12
    7 -9 12
    7 9 12
    -7 9 -12
    -7 -10 12
    7 -10 -12
    -7 10 12
    6 -10 -12
    -6 10 12
    -6 -10 12
    -5 10 12
    -5 -10 12
    5 -10 -12
    -4 -10 12
    -4 10 12
    4 -10 -12
    -4 -10 12
    -3 -10 12
    -3 -10 12
    3 -10 -12
    -3 10 12
    -2 -10 12
    2 -10 -12
    -2 10 12
    -2 -10 12
    -1 -10 12
    1 10 -12
    -1 10 12
    -1 10 12
    -1 -10 12
    0 10 -12
    0 10 12
    0 -10 -12
    0 -10 12
    0 -10 12
    0 10 12
    1 10 12
    -1 10 -12
    1 -10 12
    1 10 12
    2 -10 12
    2 10 12
    2 10 12
    -2 10 -12
    3 10 12
    -3 10 -12
    3 -10 12
    4 10 12
    -4 10 -12
    4 -10 12
    -5 10 -12
    5 10 12
    5 -10 12
    6 10 12
    6 -10 12
    -6 10 -12
    7 -10 12
    -7 11 12
    7 -11 -12
    -7 -11 12
    6 -11 -12
    -6 -11 12
    -6 11 12
    -5 -11 12
    5 -11 -12
    -5 11 12
    4 -11 -12
    -4 -11 12
    -4 11 12
    -4 -11 12
    -3 -11 12
    -3 -11 12
    3 -11 -12
    -3 11 12
    -2 -11 12
    -2 -11 12
    -2 11 12
    2 -11 -12
    -2 11 12
    -1 -11 12
    -1 11 12
    1 -11 -12
    -1 -11 12
    1 11 -12
    0 11 12
    0 11 -12
    0 -11 12
    0 -11 12
    0 -11 -12
    0 11 12
    1 -11 12
    -1 11 -12
    1 11 12
    1 11 12
    -2 11 -12
    2 11 12
    2 11 12
    2 -11 12
    -3 11 -12
    3 11 12
    3 -11 12
    4 -11 12
    -4 11 -12
    4 11 12
    5 11 12
    -5 11 -12
    5 -11 12
    6 -11 12
    6 11 12
    -6 11 -12
    -7 -12 12
    -7 12 12
    7 -12 -12
    6 -12 -12
    -6 -12 12
    -6 12 12
    -5 12 12
    -5 -12 12
    5 -12 -12
    -4 12 12
    -4 -12 12
    -4 -12 12
    4 -12 -12
    -3 -12 12
    -3 -12 12
    3 -12 -12
    -3 12 12
    -2 12 12
    -2 12 12
    -2 -12 12
    -2 -12 12
    2 -12 -12
    1 -12 -12
    -1 -12 12
    -1 -12 12
    -1 12 12
    1 12 -12
    -1 12 12
    0 -12 12
    0 -12 12
    0 -12 -12
    0 12 12
    0 12 12
    0 12 -12
    1 -12 12
    1 12 12
    1 12 12
    -1 12 -12
    2 12 12
    2 -12 12
    -2 12 -12
    3 -12 12
    3 12 12
    -3 12 -12
    4 -12 12
    -4 12 -12
    4 12 12
    -5 12 -12
    5 12 12
    5 -12 12
    -6 12 -12
    6 12 12
    6 -12 12
    -7 13 12
    -7 -13 12
    7 -13 -12
    -6 -13 12
    -6 13 12
    6 -13 -12
    -5 -13 12
    5 -13 -12
    -5 13 12
    -4 -13 12
    -4 13 12
    4 -13 -12
    3 -13 -12
    -3 13 12
    -3 -13 12
    -3 -13 12
    -2 13 12
    2 -13 -12
    -2 13 12
    -2 -13 12
    -2 -13 12
    1 13 -12
    -1 13 12
    1 -13 -12
    -1 13 12
    -1 -13 12
    -1 -13 12
    0 13 12
    0 -13 -12
    0 13 -12
    0 13 12
    0 -13 12
    0 -13 12
    1 13 12
    1 -13 12
    -1 13 -12
    1 13 12
    2 13 12
    -2 13 -12
    2 -13 12
    3 13 12
    3 -13 12
    -3 13 -12
    -4 13 -12
    4 -13 12
    4 13 12
    5 13 12
    5 -13 12
    -5 13 -12
    -6 13 -12
    6 -13 12
    6 13 12
    -7 -14 12
    7 -14 -12
    -7 14 12
    -6 14 12
    6 -14 -12
    -6 -14 12
    5 -14 -12
    -5 14 12
    -5 -14 12
    -4 -14 12
    -4 14 12
    4 -14 -12
    3 -14 -12
    -3 -14 12
    -3 14 12
    -2 -14 12
    -2 -14 12
    -2 14 12
    -2 14 12
    2 -14 -12
    1 14 -12
    1 -14 -12
    -1 -14 12
    -1 14 12
    -1 -14 12
    -1 14 12
    0 -14 12
    0 -14 12
    0 14 12
    0 14 12
    0 14 -12
    -1 14 -12
    1 -14 12
    1 14 12
    2 14 12
    2 -14 12
    -2 14 -12
    -3 14 -12
    3 -14 12
    3 14 12
    4 14 12
    -4 14 -12
    4 -14 12
    5 -14 12
    5 14 12
    -5 14 -12
    -6 14 -12
    6 14 12
    6 -14 12
    -6 15 12
    6 -15 -12
    -6 -15 12
    -5 -15 12
    5 -15 -12
    -5 15 12
    -4 -15 12
    4 -15 -12
    -4 15 12
    -3 -15 12
    -3 15 12
    -2 15 12
    -2 -15 12
    -2 -15 12
    2 -15 -12
    -2 15 12
    -1 15 12
    -1 15 12
    1 15 -12
    1 -15 -12
    -1 -15 12
    -1 -15 12
    0 15 12
    0 15 12
    0 -15 12
    0 -15 12
    0 15 -12
    1 15 12
    1 -15 12
    -1 15 -12
    -2 15 -12
    2 15 12
    2 -15 12
    -3 15 -12
    3 15 12
    3 -15 12
    -4 15 -12
    4 15 12
    4 -15 12
    -5 15 -12
    5 15 12
    5 -15 12
    -6 15 -12
    6 -15 12
    6 15 12
    -6 -16 12
    6 -16 -12
    -6 16 12
    -5 -16 12
    5 -16 -12
    -5 16 12
    4 -16 -12
    -4 -16 12
    -4 16 12
    3 -16 -12
    -3 -16 12
    -3 16 12
    -2 16 12
    -2 -16 12
    -2 16 12
    2 -16 -12
    -2 -16 12
    -1 16 12
    1 16 -12
    -1 -16 12
    1 -16 -12
    -1 -16 12
    -1 16 12
    0 -16 12
    0 16 12
    0 16 -12
    0 -16 -12
    0 16 12
    0 -16 12
    1 16 12
    -1 16 -12
    1 -16 12
    2 -16 12
    -2 16 -12
    2 16 12
    3 16 12
    3 -16 12
    -3 16 -12
    4 16 12
    4 -16 12
    -4 16 -12
    5 16 12
    5 -16 12
    -5 16 -12
    -6 16 -12
    6 -16 12
    6 16 12
    6 -17 -12
    -6 17 12
    -6 -17 12
    -5 17 12
    -5 -17 12
    5 -17 -12
    4 -17 -12
    -4 17 12
    -4 -17 12
    -3 -17 12
    -3 17 12
    3 -17 -12
    -2 17 12
    2 -17 -12
    -2 -17 12
    -2 17 12
    -2 -17 12
    1 -17 -12
    1 17 -12
    -1 17 12
    -1 17 12
    -1 -17 12
    -1 -17 12
    0 17 -12
    0 17 12
    0 -17 -12
    0 -17 12
    0 -17 12
    1 -17 12
    1 17 12
    -1 17 -12
    2 17 12
    -2 17 -12
    2 -17 12
    3 17 12
    -3 17 -12
    3 -17 12
    4 17 12
    -4 17 -12
    4 -17 12
    -5 17 -12
    5 -17 12
    -6 -18 12
    6 -18 -12
    -6 18 12
    5 -18 -12
    -5 -18 12
    -5 18 12
    4 -18 -12
    -4 18 12
    -4 -18 12
    3 -18 -12
    -3 -18 12
    -3 18 12
    -2 -18 12
    -2 18 12
    2 -18 -12
    -2 18 12
    -1 -18 12
    -1 18 12
    -1 18 12
    1 -18 -12
    1 18 -12
    -1 -18 12
    0 18 -12
    0 -18 12
    0 -18 -12
    0 18 12
    0 -18 12
    1 -18 12
    -1 18 -12
    2 -18 12
    2 18 12
    -2 18 -12
    3 -18 12
    -3 18 -12
    3 18 12
    -4 18 -12
    4 -18 12
    4 18 12
    5 -18 12
    -5 18 -12
    5 18 12
    6 -19 -12
    -6 -19 12
    -6 19 12
    5 -19 -12
    -5 19 12
    -5 -19 12
    4 -19 -12
    -4 19 12
    -4 -19 12
    3 -19 -12
    -3 -19 12
    -3 19 12
    2 -19 -12
    -2 19 12
    -2 19 12
    -2 -19 12
    -1 -19 12
    1 19 -12
    1 -19 -12
    -1 -19 12
    -1 19 12
    0 19 12
    0 19 -12
    0 -19 12
    0 -19 -12
    -1 19 -12
    1 -19 12
    1 19 12
    -2 19 -12
    2 -19 12
    2 19 12
    3 19 12
    -3 19 -12
    3 -19 12
    4 19 12
    -4 19 -12
    4 -19 12
    -5 19 -12
    5 19 12
    5 -19 12
    5 -20 -12
    -5 -20 12
    -5 20 12
    -4 -20 12
    -4 20 12
    4 -20 -12
    3 -20 -12
    -3 -20 12
    -3 20 12
    2 -20 -12
    -2 20 12
    -2 20 12
    -2 -20 12
    -1 -20 12
    1 20 -12
    1 -20 -12
    -1 20 12
    0 -20 -12
    0 -20 12
    0 20 -12
    0 20 12
    0 -20 12
    1 20 12
    1 -20 12
    -1 20 -12
    -2 20 -12
    3 -20 12
    3 20 12
    -3 20 -12
    4 -20 12
    4 20 12
    -4 20 -12
    5 -20 12
    5 20 12
    -5 20 -12
    -5 -21 12
    -5 21 12
    5 -21 -12
    4 -21 -12
    -4 21 12
    -4 -21 12
    -3 21 12
    -3 -21 12
    3 -21 -12
    -2 -21 12
    -2 21 12
    2 -21 -12
    -1 21 12
    1 -21 -12
    -1 -21 12
    1 21 -12
    0 21 12
    0 -21 12
    0 21 -12
    0 -21 12
    0 -21 -12
    1 21 12
    -1 21 -12
    1 -21 12
    -2 21 -12
    2 -21 12
    2 21 12
    3 -21 12
    -3 21 -12
    3 21 12
    4 21 12
    -4 21 -12
    4 -21 12
    5 -22 -12
    -5 22 12
    4 -22 -12
    -4 22 12
    -4 -22 12
    -3 -22 12
    -3 22 12
    3 -22 -12
    -2 -22 12
    2 -22 -12
    -2 22 12
    1 22 -12
    -1 22 12
    1 -22 -12
    -1 -22 12
    0 -22 12
    0 -22 -12
    0 22 -12
    0 22 12
    1 22 12
    -1 22 -12
    1 -22 12
    2 22 12
    -2 22 -12
    2 -22 12
    3 -22 12
    3 22 12
    -3 22 -12
    4 22 12
    4 -22 12
    -4 22 -12
    -5 -23 12
    5 -23 -12
    -5 23 12
    -4 23 12
    -4 -23 12
    4 -23 -12
    3 -23 -12
    -3 -23 12
    -3 23 12
    2 -23 -12
    -2 23 12
    -2 -23 12
    -1 23 12
    1 23 -12
    1 -23 -12
    -1 -23 12
    0 23 12
    0 -23 -12
    0 23 -12
    0 -23 12
    1 23 12
    -1 23 -12
    -2 23 -12
    2 -23 12
    2 23 12
    -3 23 -12
    3 -23 12
    3 23 12
    4 23 12
    4 -23 12
    -4 23 -12
    -5 24 12
    -4 -24 12
    4 -24 -12
    -4 24 12
    3 -24 -12
    -3 -24 12
    2 -24 -12
    -2 24 12
    -2 -24 12
    1 24 -12
    -1 24 12
    1 -24 -12
    -1 -24 12
    0 -24 12
    0 24 -12
    0 -24 -12
    0 24 12
    1 -24 12
    -1 24 -12
    1 24 12
    2 24 12
    2 -24 12
    -2 24 -12
    -3 24 -12
    3 24 12
    3 -24 12
    4 -24 12
    -4 -25 12
    4 -25 -12
    -4 25 12
    3 -25 -12
    -3 -25 12
    -2 25 12
    2 -25 -12
    -2 -25 12
    -1 25 12
    1 -25 -12
    1 25 -12
    -1 -25 12
    0 25 -12
    0 -25 -12
    0 25 12
    0 -25 12
    -1 25 -12
    1 25 12
    -2 25 -12
    3 -25 12
    3 25 12
    -3 25 -12
    -4 -26 12
    -3 -26 12
    2 -26 -12
    -2 -26 12
    -2 26 12
    1 26 -12
    1 -26 -12
    -1 26 12
    -1 -26 12
    0 26 12
    0 26 -12
    0 -26 -12
    0 -26 12
    1 26 12
    -1 26 -12
    2 -26 12
    2 26 12
    -2 26 -12
    -3 26 -12
    3 -26 12
    -3 -27 12
    3 -27 -12
    -2 -27 12
    -2 27 12
    2 -27 -12
    1 -27 -12
    -1 27 12
    1 27 -12
    -1 -27 12
    0 27 12
    0 27 -12
    0 -27 -12
    1 27 12
    -1 27 -12
    2 27 12
    -2 27 -12
    -3 -28 12
    -2 -28 12
    -2 28 12
    2 -28 -12
    1 28 -12
    -1 28 12
    -1 -28 12
    1 -28 -12
    0 28 12
    0 28 -12
    0 -28 -12
    1 28 12
    -1 28 -12
    -2 -29 12
    2 -29 -12
    1 -29 -12
    1 29 -12
    -1 29 12
    -1 -29 12
    0 -29 -12
    0 29 12
    0 29 -12
    -1 29 -12
    -8 0 13
    -7 0 13
    -7 0 13
    -7 0 13
    -6 0 13
    -6 0 13
    -6 0 13
    6 0 -13
    -5 0 13
    -5 0 13
    -4 0 13
    -4 0 13
    -3 0 13
    -3 0 13
    -2 0 13
    -2 0 13
    -1 0 13
    -1 0 13
    -1 0 13
    1 0 -13
    0 0 -13
    0 0 13
    1 0 13
    -1 0 -13
    -2 0 -13
    2 0 13
    3 0 13
    -3 0 -13
    4 0 13
    -4 0 -13
    -5 0 -13
    5 0 13
    6 0 13
    -6 0 -13
    -7 0 -13
    -8 -1 13
    -8 1 13
    -7 -1 13
    -7 1 13
    -7 -1 13
    -7 1 13
    -6 -1 13
    -6 -1 13
    -6 -1 13
    -6 1 13
    6 -1 -13
    -6 1 13
    5 -1 -13
    -5 -1 13
    -5 -1 13
    -5 1 13
    -5 -1 13
    -5 1 13
    -4 1 13
    -4 -1 13
    -4 1 13
    -4 -1 13
    4 -1 -13
    -4 -1 13
    -3 -1 13
    3 -1 -13
    -3 1 13
    -3 -1 13
    -3 -1 13
    -3 1 13
    -2 1 13
    -2 -1 13
    -2 -1 13
    -2 -1 13
    1 1 -13
    -1 -1 13
    1 -1 -13
    -1 -1 13
    -1 1 13
    -1 1 13
    0 1 -13
    0 -1 -13
    0 1 13
    0 -1 13
    -1 -1 -13
    1 1 13
    -1 1 -13
    1 -1 13
    2 -1 13
    -2 -1 -13
    2 1 13
    -2 1 -13
    3 -1 13
    3 1 13
    -3 -1 -13
    -3 1 -13
    4 -1 13
    -4 1 -13
    4 1 13
    -4 -1 -13
    -5 -1 -13
    5 -1 13
    -5 1 -13
    5 1 13
    6 -1 13
    -6 -1 -13
    -6 1 -13
    -7 -1 -13
    -7 1 -13
    -8 2 13
    -7 2 13
    -7 -2 13
    -7 2 13
    7 -2 -13
    -7 -2 13
    -6 -2 13
    -6 2 13
    -6 -2 13
    -5 2 13
    5 -2 -13
    -5 -2 13
    -5 2 13
    -5 -2 13
    4 -2 -13
    -4 2 13
    -4 -2 13
    -4 2 13
    -4 -2 13
    -4 -2 13
    -3 2 13
    -3 -2 13
    -3 -2 13
    -3 -2 13
    3 -2 -13
    -3 2 13
    -2 -2 13
    2 -2 -13
    -2 -2 13
    -2 2 13
    1 -2 -13
    1 2 -13
    -1 -2 13
    -1 2 13
    -1 -2 13
    -1 2 13
    0 -2 13
    0 2 13
    0 2 -13
    -1 2 -13
    1 -2 13
    -1 -2 -13
    1 2 13
    -2 -2 -13
    2 2 13
    -2 2 -13
    2 -2 13
    -3 -2 -13
    3 2 13
    3 -2 13
    -3 2 -13
    -4 2 -13
    -4 -2 -13
    4 2 13
    4 -2 13
    -5 -2 -13
    -5 2 -13
    5 2 13
    5 -2 13
    -6 2 -13
    6 -2 13
    -6 -2 -13
    -7 2 -13
    -8 3 13
    -7 -3 13
    -7 -3 13
    -7 3 13
    7 -3 -13
    6 -3 -13
    -6 -3 13
    -6 -3 13
    -6 3 13
    -5 -3 13
    5 -3 -13
    -5 -3 13
    -5 3 13
    -4 -3 13
    -4 3 13
    4 -3 -13
    -4 -3 13
    -3 -3 13
    -3 3 13
    -3 -3 13
    3 -3 -13
    -2 -3 13
    -2 3 13
    -2 -3 13
    -1 -3 13
    1 -3 -13
    1 3 -13
    -1 3 13
    -1 3 13
    -1 -3 13
    0 3 13
    0 3 -13
    0 -3 13
    1 3 13
    -1 3 -13
    1 -3 13
    2 -3 13
    -2 -3 -13
    -2 3 -13
    2 3 13
    3 3 13
    -3 -3 -13
    3 -3 13
    -3 3 -13
    4 3 13
    4 -3 13
    -4 -3 -13
    -4 3 -13
    5 -3 13
    -5 3 -13
    5 3 13
    -5 -3 -13
    -6 3 -13
    6 -3 13
    7 3 13
    -7 3 -13
    7 -3 13
    -8 4 13
    -7 -4 13
    -7 4 13
    -7 -4 13
    7 -4 -13
    6 -4 -13
    -6 -4 13
    -6 -4 13
    -6 4 13
    -5 -4 13
    -5 -4 13
    5 -4 -13
    -5 4 13
    -4 -4 13
    -4 -4 13
    4 -4 -13
    -4 4 13
    -3 4 13
    -3 -4 13
    3 -4 -13
    -3 -4 13
    -2 -4 13
    -2 -4 13
    -2 4 13
    1 4 -13
    1 -4 -13
    -1 -4 13
    -1 4 13
    -1 4 13
    -1 -4 13
    0 4 13
    0 4 -13
    0 -4 13
    -1 4 -13
    1 -4 13
    1 4 13
    1 4 13
    2 -4 13
    2 4 13
    -2 4 -13
    -3 4 -13
    3 4 13
    3 -4 13
    4 4 13
    -4 4 -13
    4 -4 13
    5 -4 13
    -5 4 -13
    -6 4 -13
    6 -4 13
    6 4 13
    7 -4 13
    -7 4 -13
    7 -5 -13
    -7 -5 13
    -7 5 13
    6 -5 -13
    -6 -5 13
    -6 5 13
    -6 -5 13
    -5 -5 13
    -5 5 13
    5 -5 -13
    -5 -5 13
    -4 -5 13
    4 -5 -13
    -4 5 13
    -4 -5 13
    3 -5 -13
    -3 -5 13
    -3 5 13
    -3 -5 13
    -2 -5 13
    -2 -5 13
    -2 5 13
    2 -5 -13
    1 -5 -13
    -1 -5 13
    -1 -5 13
    1 5 -13
    -1 5 13
    -1 5 13
    0 5 13
    0 5 13
    0 -5 13
    0 5 -13
    -1 5 -13
    1 5 13
    1 -5 13
    1 5 13
    2 5 13
    2 5 13
    -2 5 -13
    2 -5 13
    3 -5 13
    -3 5 -13
    3 5 13
    3 5 13
    4 5 13
    -4 5 -13
    4 -5 13
    4 5 13
    5 -5 13
    5 5 13
    -5 5 -13
    -6 5 -13
    6 5 13
    6 -5 13
    7 -5 13
    7 5 13
    -7 5 -13
    7 -6 -13
    -7 6 13
    -7 -6 13
    -6 -6 13
    6 -6 -13
    -6 6 13
    -6 -6 13
    -5 6 13
    -5 -6 13
    5 -6 -13
    -5 -6 13
    -4 6 13
    -4 -6 13
    4 -6 -13
    -4 -6 13
    -3 -6 13
    3 -6 -13
    -3 -6 13
    -3 6 13
    -2 -6 13
    2 -6 -13
    -2 -6 13
    -2 6 13
    -1 -6 13
    1 6 -13
    1 -6 -13
    -1 -6 13
    -1 6 13
    -1 6 13
    0 6 13
    0 -6 13
    0 6 -13
    -1 6 -13
    1 -6 13
    1 6 13
    1 6 13
    2 -6 13
    2 6 13
    2 6 13
    -2 6 -13
    3 -6 13
    3 6 13
    3 6 13
    -3 6 -13
    4 6 13
    4 -6 13
    4 6 13
    -4 6 -13
    5 6 13
    -5 6 -13
    5 -6 13
    6 6 13
    -6 6 -13
    6 -6 13
    7 6 13
    7 -6 13
    7 -7 -13
    -7 7 13
    -7 -7 13
    -6 7 13
    -6 -7 13
    6 -7 -13
    -6 -7 13
    -5 -7 13
    5 -7 -13
    -5 -7 13
    -5 7 13
    -4 7 13
    4 -7 -13
    -4 -7 13
    -4 -7 13
    -3 -7 13
    -3 7 13
    -3 -7 13
    3 -7 -13
    -2 -7 13
    2 -7 -13
    -2 -7 13
    -2 7 13
    -1 7 13
    -1 -7 13
    1 7 -13
    1 -7 -13
    -1 7 13
    0 7 13
    0 -7 13
    0 7 13
    0 7 -13
    -1 7 -13
    1 7 13
    1 7 13
    1 -7 13
    2 7 13
    2 -7 13
    -2 7 -13
    2 7 13
    3 7 13
    -3 7 -13
    3 7 13
    3 -7 13
    4 -7 13
    -4 7 -13
    4 7 13
    5 -7 13
    5 7 13
    -5 7 -13
    7 -7 13
    -7 -8 13
    -7 8 13
    7 -8 -13
    -6 -8 13
    -6 8 13
    6 -8 -13
    -5 -8 13
    -5 8 13
    -5 -8 13
    5 -8 -13
    -4 -8 13
    4 -8 -13
    -4 8 13
    -4 -8 13
    -3 -8 13
    -3 -8 13
    3 -8 -13
    -3 8 13
    2 -8 -13
    -2 8 13
    -2 -8 13
    -2 -8 13
    -1 -8 13
    1 8 -13
    -1 8 13
    -1 8 13
    1 -8 -13
    -1 -8 13
    0 8 13
    0 8 -13
    0 -8 13
    0 8 13
    1 -8 13
    1 8 13
    -1 8 -13
    1 8 13
    2 -8 13
    2 8 13
    2 8 13
    -2 8 -13
    -3 8 -13
    3 8 13
    3 8 13
    3 -8 13
    4 8 13
    -4 8 -13
    4 -8 13
    5 8 13
    -5 8 -13
    5 -8 13
    6 -8 13
    6 8 13
    -6 8 -13
    7 -8 13
    -7 9 13
    7 -9 -13
    -7 -9 13
    6 -9 -13
    -6 -9 13
    -6 9 13
    -5 -9 13
    -5 9 13
    5 -9 -13
    -5 -9 13
    -4 -9 13
    -4 9 13
    4 -9 -13
    -4 -9 13
    -3 -9 13
    3 -9 -13
    -3 -9 13
    -3 9 13
    2 -9 -13
    -2 -9 13
    -2 9 13
    -2 -9 13
    -1 9 13
    -1 -9 13
    -1 -9 13
    1 9 -13
    -1 9 13
    1 -9 -13
    0 9 -13
    0 9 13
    0 -9 13
    0 9 13
    1 -9 13
    -1 9 -13
    1 9 13
    1 9 13
    2 -9 13
    2 9 13
    -2 9 -13
    2 9 13
    -3 9 -13
    3 9 13
    3 -9 13
    4 -9 13
    -4 9 -13
    4 9 13
    5 -9 13
    5 9 13
    -5 9 -13
    6 -9 13
    6 9 13
    -6 9 -13
    -7 -10 13
    -7 10 13
    7 -10 -13
    -6 -10 13
    6 -10 -13
    -6 10 13
    5 -10 -13
    -5 10 13
    -5 -10 13
    -4 -10 13
    4 -10 -13
    -4 10 13
    -4 -10 13
    -3 -10 13
    -3 -10 13
    3 -10 -13
    -3 10 13
    -2 -10 13
    2 -10 -13
    -2 10 13
    -2 -10 13
    -1 -10 13
    -1 -10 13
    -1 10 13
    -1 10 13
    1 10 -13
    0 -10 13
    0 10 13
    0 10 13
    0 10 -13
    1 10 13
    1 -10 13
    -1 10 -13
    1 10 13
    2 10 13
    2 10 13
    2 -10 13
    -2 10 -13
    3 10 13
    -3 10 -13
    3 -10 13
    4 10 13
    -4 10 -13
    4 -10 13
    5 10 13
    5 -10 13
    -5 10 -13
    6 -10 13
    6 10 13
    -6 10 -13
    7 -11 -13
    -7 11 13
    -7 -11 13
    -6 11 13
    -6 -11 13
    6 -11 -13
    -5 -11 13
    -5 11 13
    5 -11 -13
    -4 -11 13
    4 -11 -13
    -4 -11 13
    -4 11 13
    3 -11 -13
    -3 11 13
    -3 -11 13
    -3 -11 13
    2 -11 -13
    -2 -11 13
    -2 -11 13
    -2 11 13
    1 11 -13
    -1 -11 13
    -1 -11 13
    0 11 13
    0 11 -13
    0 -11 -13
    0 -11 13
    0 11 13
    1 11 13
    1 11 13
    1 -11 13
    -1 11 -13
    2 -11 13
    2 11 13
    -2 11 -13
    2 11 13
    3 -11 13
    3 11 13
    -3 11 -13
    4 11 13
    -4 11 -13
    4 -11 13
    -5 11 -13
    5 11 13
    5 -11 13
    6 11 13
    -6 11 -13
    6 -11 13
    7 -12 -13
    -7 12 13
    -7 -12 13
    -6 12 13
    6 -12 -13
    -6 -12 13
    -5 -12 13
    5 -12 -13
    -5 12 13
    -4 -12 13
    -4 -12 13
    4 -12 -13
    -4 12 13
    -3 -12 13
    -3 -12 13
    3 -12 -13
    -3 12 13
    -2 -12 13
    2 -12 -13
    -2 -12 13
    -2 12 13
    0 -12 -13
    0 12 13
    0 12 13
    0 -12 13
    0 12 -13
    1 12 13
    1 -12 13
    -1 12 -13
    1 12 13
    -2 12 -13
    2 12 13
    2 -12 13
    3 12 13
    -3 12 -13
    3 -12 13
    4 12 13
    4 -12 13
    -4 12 -13
    -5 12 -13
    5 12 13
    5 -12 13
    6 12 13
    -6 12 -13
    6 -12 13
    7 -13 -13
    -7 -13 13
    -6 -13 13
    6 -13 -13
    -6 13 13
    5 -13 -13
    -5 13 13
    -5 -13 13
    4 -13 -13
    -4 -13 13
    -4 13 13
    -3 13 13
    3 -13 -13
    -3 -13 13
    -3 -13 13
    -2 -13 13
    -2 -13 13
    -2 13 13
    2 -13 -13
    1 13 -13
    -1 13 13
    -1 -13 13
    -1 -13 13
    1 -13 -13
    -1 13 13
    0 13 13
    0 13 -13
    0 -13 13
    0 -13 -13
    0 13 13
    1 13 13
    -1 13 -13
    1 13 13
    1 -13 13
    2 -13 13
    -2 13 -13
    2 13 13
    3 13 13
    -3 13 -13
    3 -13 13
    4 -13 13
    -4 13 -13
    4 13 13
    5 13 13
    5 -13 13
    -5 13 -13
    6 13 13
    -6 13 -13
    6 -13 13
    6 -14 -13
    -6 14 13
    -6 -14 13
    -5 -14 13
    5 -14 -13
    -5 14 13
    -4 -14 13
    -4 14 13
    4 -14 -13
    -3 14 13
    -3 -14 13
    -3 -14 13
    3 -14 -13
    2 -14 -13
    -2 14 13
    -2 -14 13
    -2 -14 13
    1 14 -13
    -1 -14 13
    1 -14 -13
    -1 14 13
    -1 -14 13
    -1 14 13
    0 -14 -13
    0 14 -13
    0 14 13
    0 -14 13
    0 14 13
    1 -14 13
    -1 14 -13
    1 14 13
    -2 14 -13
    2 14 13
    2 -14 13
    3 -14 13
    -3 14 -13
    3 14 13
    4 -14 13
    -4 14 -13
    4 14 13
    -5 14 -13
    5 14 13
    5 -14 13
    6 14 13
    -6 14 -13
    6 -14 13
    6 -15 -13
    -6 -15 13
    -6 15 13
    -5 15 13
    5 -15 -13
    -5 -15 13
    -4 15 13
    -4 -15 13
    4 -15 -13
    3 -15 -13
    -3 15 13
    -3 -15 13
    -2 15 13
    -2 -15 13
    2 -15 -13
    -2 -15 13
    1 -15 -13
    -1 -15 13
    1 15 -13
    -1 15 13
    -1 15 13
    -1 -15 13
    0 -15 13
    0 -15 -13
    0 15 13
    0 15 -13
    0 15 13
    1 -15 13
    -1 15 -13
    1 15 13
    2 -15 13
    -2 15 -13
    2 15 13
    3 15 13
    -3 15 -13
    3 -15 13
    -4 15 -13
    4 15 13
    4 -15 13
    5 15 13
    5 -15 13
    -5 15 -13
    -6 -16 13
    -6 16 13
    6 -16 -13
    -5 -16 13
    -5 16 13
    5 -16 -13
    -4 -16 13
    -4 16 13
    4 -16 -13
    -3 -16 13
    -3 16 13
    3 -16 -13
    -2 -16 13
    2 -16 -13
    -2 -16 13
    -2 16 13
    1 16 -13
    -1 16 13
    -1 -16 13
    -1 -16 13
    -1 16 13
    1 -16 -13
    0 -16 13
    0 16 13
    0 16 13
    0 16 -13
    -1 16 -13
    1 -16 13
    2 -16 13
    2 16 13
    -2 16 -13
    3 16 13
    3 -16 13
    -3 16 -13
    -4 16 -13
    4 -16 13
    4 16 13
    -5 16 -13
    5 16 13
    5 -16 13
    -6 -17 13
    -6 17 13
    6 -17 -13
    -5 17 13
    5 -17 -13
    -5 -17 13
    -4 -17 13
    -4 17 13
    4 -17 -13
    -3 -17 13
    3 -17 -13
    -3 17 13
    -2 -17 13
    -2 -17 13
    2 -17 -13
    -2 17 13
    -1 -17 13
    1 -17 -13
    -1 17 13
    -1 17 13
    1 17 -13
    -1 -17 13
    0 17 13
    0 -17 -13
    0 17 -13
    0 -17 13
    1 17 13
    -1 17 -13
    1 -17 13
    2 -17 13
    2 17 13
    -2 17 -13
    3 17 13
    -3 17 -13
    3 -17 13
    4 -17 13
    -4 17 -13
    4 17 13
    -5 17 -13
    5 -17 13
    5 17 13
    -6 -18 13
    6 -18 -13
    -6 18 13
    -5 18 13
    5 -18 -13
    -5 -18 13
    -4 18 13
    4 -18 -13
    -4 -18 13
    3 -18 -13
    -3 18 13
    -3 -18 13
    -2 -18 13
    -2 18 13
    2 -18 -13
    -1 18 13
    -1 -18 13
    1 18 -13
    1 -18 -13
    -1 -18 13
    0 -18 -13
    0 -18 13
    0 18 13
    0 18 -13
    1 18 13
    -1 18 -13
    1 -18 13
    2 -18 13
    2 18 13
    -2 18 -13
    3 18 13
    3 -18 13
    -3 18 -13
    4 18 13
    4 -18 13
    -4 18 -13
    -5 18 -13
    5 -18 13
    5 18 13
    -5 19 13
    5 -19 -13
    -5 -19 13
    -4 -19 13
    4 -19 -13
    -4 19 13
    -3 -19 13
    -3 19 13
    3 -19 -13
    -2 19 13
    2 -19 -13
    -2 -19 13
    -1 -19 13
    -1 -19 13
    1 -19 -13
    -1 19 13
    1 19 -13
    0 -19 -13
    0 19 13
    0 19 -13
    0 -19 13
    1 -19 13
    -1 19 -13
    2 -19 13
    -2 19 -13
    2 19 13
    3 19 13
    -3 19 -13
    3 -19 13
    4 -19 13
    4 19 13
    -4 19 -13
    5 19 13
    5 -19 13
    -5 19 -13
    -5 20 13
    5 -20 -13
    -5 -20 13
    -4 20 13
    -4 -20 13
    4 -20 -13
    -3 -20 13
    3 -20 -13
    -3 20 13
    2 -20 -13
    -2 20 13
    -2 -20 13
    1 -20 -13
    -1 20 13
    1 20 -13
    -1 -20 13
    0 20 -13
    0 -20 -13
    0 20 13
    0 -20 13
    1 -20 13
    -1 20 -13
    1 20 13
    2 -20 13
    -2 20 -13
    2 20 13
    3 -20 13
    3 20 13
    -3 20 -13
    4 -20 13
    4 20 13
    -4 20 -13
    -5 -21 13
    5 -21 -13
    -5 21 13
    4 -21 -13
    -4 -21 13
    -4 21 13
    -3 21 13
    3 -21 -13
    -3 -21 13
    2 -21 -13
    -2 -21 13
    -1 -21 13
    -1 21 13
    1 21 -13
    0 21 13
    0 21 -13
    0 -21 -13
    0 -21 13
    -1 21 -13
    1 21 13
    1 -21 13
    2 -21 13
    2 21 13
    -2 21 -13
    3 -21 13
    3 21 13
    -3 21 -13
    4 21 13
    4 -21 13
    -4 21 -13
    -5 22 13
    5 -22 -13
    -5 -22 13
    -4 -22 13
    -4 22 13
    4 -22 -13
    -3 22 13
    3 -22 -13
    -3 -22 13
    2 -22 -13
    -2 -22 13
    1 -22 -13
    -1 22 13
    -1 -22 13
    1 22 -13
    0 -22 -13
    0 22 13
    0 22 -13
    0 -22 13
    1 22 13
    1 -22 13
    -1 22 -13
    2 -22 13
    -2 22 -13
    2 22 13
    -3 22 -13
    3 -22 13
    3 22 13
    -4 22 -13
    4 22 13
    4 -22 13
    -5 23 13
    -4 23 13
    -4 -23 13
    4 -23 -13
    3 -23 -13
    -3 -23 13
    -3 23 13
    2 -23 -13
    -2 -23 13
    1 23 -13
    1 -23 -13
    -1 -23 13
    -1 23 13
    0 23 13
    0 23 -13
    0 -23 -13
    1 -23 13
    -1 23 -13
    2 -23 13
    -2 23 -13
    2 23 13
    -3 23 -13
    3 23 13
    3 -23 13
    4 -23 13
    -4 24 13
    -4 -24 13
    4 -24 -13
    3 -24 -13
    -3 -24 13
    -2 -24 13
    2 -24 -13
    -1 -24 13
    1 -24 -13
    -1 24 13
    0 -24 -13
    0 24 -13
    0 24 13
    1 -24 13
    1 24 13
    -1 24 -13
    -2 24 -13
    2 24 13
    2 -24 13
    -3 24 -13
    -4 -25 13
    4 -25 -13
    3 -25 -13
    -3 -25 13
    -2 -25 13
    2 -25 -13
    -1 -25 13
    -1 25 13
    1 -25 -13
    0 25 13
    0 25 -13
    0 -25 -13
    1 25 13
    -1 25 -13
    -2 25 -13
    2 -25 13
    2 25 13
    -3 25 -13
    3 -25 13
    3 -26 -13
    -3 -26 13
    2 -26 -13
    -2 -26 13
    -1 26 13
    -1 -26 13
    1 -26 -13
    0 26 13
    0 -26 -13
    1 26 13
    -1 26 -13
    -2 26 -13
    2 26 13
    2 -26 13
    3 -26 13
    -3 -27 13
    3 -27 -13
    -2 -27 13
    2 -27 -13
    1 -27 -13
    -1 27 13
    -1 -27 13
    0 27 -13
    0 27 13
    -1 27 -13
    1 27 13
    -2 27 -13
    2 -28 -13
    -2 -28 13
    -1 28 13
    1 -28 -13
    -1 -28 13
    0 28 -13
    0 28 13
    1 28 13
    -1 28 -13
    1 -29 -13
    0 29 -13
    0 29 13
    -7 0 14
    -7 0 14
    -7 0 14
    -6 0 14
    6 0 -14
    -6 0 14
    -6 0 14
    -5 0 14
    -5 0 14
    5 0 -14
    -5 0 14
    -4 0 14
    -4 0 14
    -3 0 14
    -3 0 14
    -2 0 14
    -2 0 14
    -2 0 14
    2 0 -14
    -1 0 14
    -1 0 14
    1 0 -14
    0 0 14
    0 0 -14
    1 0 14
    -1 0 -14
    -2 0 -14
    2 0 14
    3 0 14
    -3 0 -14
    -4 0 -14
    4 0 14
    -5 0 -14
    5 0 14
    6 0 14
    -6 0 -14
    -7 -1 14
    -7 1 14
    -7 -1 14
    -7 1 14
    -6 -1 14
    -6 -1 14
    -6 1 14
    -6 1 14
    -6 1 14
    6 -1 -14
    -6 -1 14
    -5 1 14
    -5 1 14
    5 -1 -14
    -5 -1 14
    -5 -1 14
    -5 -1 14
    -4 -1 14
    -4 -1 14
    -4 -1 14
    -4 1 14
    -4 1 14
    4 -1 -14
    -3 -1 14
    -3 1 14
    -3 -1 14
    3 -1 -14
    -3 1 14
    -3 -1 14
    -2 -1 14
    -2 -1 14
    -2 1 14
    -2 -1 14
    -1 -1 14
    -1 1 14
    1 -1 -14
    1 1 -14
    -1 1 14
    0 1 14
    0 -1 -14
    0 1 -14
    0 -1 14
    -1 -1 -14
    1 -1 14
    1 1 14
    -1 1 -14
    2 -1 14
    2 1 14
    -2 -1 -14
    -2 1 -14
    -3 -1 -14
    -3 1 -14
    3 -1 14
    3 1 14
    4 1 14
    4 -1 14
    -4 1 -14
    -4 -1 -14
    5 1 14
    5 -1 14
    -5 1 -14
    -5 -1 -14
    6 -1 14
    -6 1 -14
    -6 -1 -14
    -7 -2 14
    7 -2 -14
    -7 -2 14
    -7 2 14
    -7 2 14
    -6 -2 14
    -6 2 14
    6 -2 -14
    -6 -2 14
    -5 2 14
    -5 -2 14
    -5 -2 14
    -4 2 14
    -4 -2 14
    -4 -2 14
    4 -2 -14
    -3 -2 14
    3 -2 -14
    -3 2 14
    -3 -2 14
    2 -2 -14
    -2 -2 14
    -2 2 14
    -2 -2 14
    1 -2 -14
    -1 2 14
    -1 -2 14
    -1 2 14
    0 -2 14
    0 2 14
    0 2 14
    0 2 -14
    -1 2 -14
    1 -2 14
    -1 -2 -14
    1 2 14
    -2 2 -14
    2 2 14
    2 -2 14
    -2 -2 -14
    -3 -2 -14
    -3 2 -14
    3 2 14
    3 -2 14
    -4 2 -14
    4 -2 14
    4 2 14
    -4 -2 -14
    -5 2 -14
    -5 -2 -14
    5 -2 14
    5 2 14
    6 -2 14
    -6 2 -14
    -6 -2 -14
    -7 -3 14
    7 -3 -14
    -7 -3 14
    -7 3 14
    -6 -3 14
    -6 3 14
    6 -3 -14
    -6 -3 14
    -5 3 14
    -5 -3 14
    -5 -3 14
    5 -3 -14
    -4 3 14
    -4 -3 14
    4 -3 -14
    -4 -3 14
    -3 3 14
    -3 -3 14
    -3 -3 14
    3 -3 -14
    -2 3 14
    -2 -3 14
    -2 -3 14
    2 -3 -14
    -1 -3 14
    -1 3 14
    -1 3 14
    1 -3 -14
    0 3 -14
    0 -3 14
    0 3 14
    1 -3 14
    -1 3 -14
    1 3 14
    -2 3 -14
    -2 -3 -14
    2 3 14
    2 -3 14
    3 -3 14
    3 3 14
    -3 3 -14
    -3 -3 -14
    -4 3 -14
    4 -3 14
    -4 -3 -14
    4 3 14
    -5 -3 -14
    -5 3 -14
    5 3 14
    5 -3 14
    -6 3 -14
    6 -3 14
    7 -3 14
    -7 4 14
    7 -4 -14
    -7 -4 14
    -7 -4 14
    -6 4 14
    -6 -4 14
    -6 -4 14
    6 -4 -14
    5 -4 -14
    -5 -4 14
    -5 -4 14
    -5 4 14
    4 -4 -14
    -4 -4 14
    -4 -4 14
    -4 4 14
    3 -4 -14
    -3 4 14
    -3 -4 14
    -3 -4 14
    -2 -4 14
    2 -4 -14
    -2 4 14
    -2 -4 14
    -1 -4 14
    1 -4 -14
    -1 4 14
    -1 4 14
    0 4 14
    0 -4 14
    0 4 -14
    1 -4 14
    1 4 14
    1 4 14
    -1 4 -14
    2 -4 14
    2 4 14
    2 4 14
    -2 4 -14
    3 -4 14
    3 4 14
    -3 4 -14
    -4 4 -14
    4 4 14
    4 -4 14
    -5 4 -14
    5 4 14
    5 -4 14
    6 -4 14
    -6 4 -14
    6 4 14
    7 -4 14
    7 -5 -14
    -7 5 14
    -7 -5 14
    6 -5 -14
    -6 5 14
    -6 -5 14
    -6 -5 14
    5 -5 -14
    -5 -5 14
    -5 5 14
    -5 -5 14
    4 -5 -14
    -4 -5 14
    -4 -5 14
    -4 5 14
    -3 -5 14
    -3 5 14
    3 -5 -14
    -3 -5 14
    -2 -5 14
    -2 5 14
    -2 -5 14
    -1 5 14
    -1 5 14
    1 -5 -14
    -1 -5 14
    0 5 -14
    0 -5 14
    0 5 14
    1 -5 14
    1 5 14
    -1 5 -14
    1 5 14
    2 -5 14
    2 5 14
    -2 5 -14
    2 5 14
    3 5 14
    -3 5 -14
    3 -5 14
    3 5 14
    4 5 14
    4 -5 14
    4 5 14
    -4 5 -14
    -5 5 -14
    5 5 14
    5 -5 14
    6 -5 14
    -6 5 -14
    6 5 14
    7 -5 14
    -7 -6 14
    7 -6 -14
    -7 6 14
    6 -6 -14
    -6 -6 14
    -6 6 14
    -6 -6 14
    -5 -6 14
    5 -6 -14
    -5 6 14
    -5 -6 14
    4 -6 -14
    -4 -6 14
    -4 -6 14
    -4 6 14
    -3 6 14
    -3 -6 14
    3 -6 -14
    -3 -6 14
    -2 -6 14
    -2 6 14
    -2 -6 14
    1 -6 -14
    -1 6 14
    -1 6 14
    -1 -6 14
    0 -6 14
    0 6 -14
    0 6 14
    0 6 14
    1 -6 14
    -1 6 -14
    1 6 14
    1 6 14
    2 -6 14
    2 6 14
    -2 6 -14
    2 6 14
    3 6 14
    -3 6 -14
    3 6 14
    3 -6 14
    4 6 14
    -4 6 -14
    4 -6 14
    4 6 14
    -5 6 -14
    5 6 14
    5 -6 14
    6 -6 14
    -6 6 -14
    6 6 14
    7 -6 14
    -7 -7 14
    7 -7 -14
    -7 7 14
    -6 -7 14
    -6 7 14
    6 -7 -14
    -6 -7 14
    -5 -7 14
    5 -7 -14
    -5 7 14
    -5 -7 14
    -4 -7 14
    -4 -7 14
    4 -7 -14
    -4 7 14
    -3 -7 14
    3 -7 -14
    -3 -7 14
    -3 7 14
    -2 -7 14
    2 -7 -14
    -2 -7 14
    -2 7 14
    1 -7 -14
    -1 -7 14
    -1 7 14
    -1 7 14
    0 7 -14
    0 7 14
    0 -7 14
    0 7 14
    -1 7 -14
    1 -7 14
    1 7 14
    1 7 14
    2 7 14
    2 7 14
    -2 7 -14
    2 -7 14
    3 7 14
    3 -7 14
    -3 7 -14
    3 7 14
    4 7 14
    4 -7 14
    -4 7 -14
    5 -7 14
    -5 7 -14
    5 7 14
    6 -7 14
    6 7 14
    -6 7 -14
    -7 8 14
    7 -8 -14
    -7 -8 14
    -6 -8 14
    6 -8 -14
    -6 8 14
    5 -8 -14
    -5 8 14
    -5 -8 14
    -5 -8 14
    -4 8 14
    4 -8 -14
    -4 -8 14
    -4 -8 14
    -3 -8 14
    -3 -8 14
    -3 8 14
    3 -8 -14
    -2 -8 14
    -2 -8 14
    -2 8 14
    2 -8 -14
    -1 -8 14
    1 -8 -14
    -1 8 14
    -1 8 14
    -1 -8 14
    0 8 14
    0 -8 14
    0 8 -14
    0 8 14
    1 -8 14
    -1 8 -14
    1 8 14
    1 8 14
    2 8 14
    -2 8 -14
    2 -8 14
    2 8 14
    3 -8 14
    -3 8 -14
    3 8 14
    3 8 14
    4 8 14
    -4 8 -14
    4 -8 14
    5 8 14
    5 -8 14
    -5 8 -14
    6 8 14
    6 -8 14
    -6 8 -14
    -7 -9 14
    -7 9 14
    7 -9 -14
    -6 9 14
    -6 -9 14
    6 -9 -14
    -5 -9 14
    -5 9 14
    5 -9 -14
    4 -9 -14
    -4 9 14
    -4 -9 14
    -4 -9 14
    3 -9 -14
    -3 9 14
    -3 -9 14
    -3 -9 14
    -2 -9 14
    -2 9 14
    -2 -9 14
    2 -9 -14
    -1 9 14
    -1 -9 14
    -1 9 14
    -1 -9 14
    1 -9 -14
    0 9 -14
    0 9 14
    0 -9 14
    0 9 14
    1 -9 14
    -1 9 -14
    1 9 14
    1 9 14
    2 9 14
    2 9 14
    2 -9 14
    -2 9 -14
    -3 9 -14
    3 9 14
    3 -9 14
    4 -9 14
    -4 9 -14
    4 9 14
    5 -9 14
    5 9 14
    -5 9 -14
    6 -9 14
    -6 9 -14
    6 9 14
    7 -10 -14
    -7 -10 14
    -7 10 14
    -6 -10 14
    6 -10 -14
    -6 10 14
    5 -10 -14
    -5 -10 14
    -5 -10 14
    -5 10 14
    4 -10 -14
    -4 -10 14
    -4 10 14
    -3 -10 14
    -3 -10 14
    -3 10 14
    3 -10 -14
    -2 10 14
    -2 -10 14
    -2 -10 14
    2 -10 -14
    -1 -10 14
    -1 10 14
    1 -10 -14
    -1 10 14
    -1 -10 14
    0 10 14
    0 10 14
    0 -10 14
    0 10 -14
    1 10 14
    1 10 14
    -1 10 -14
    1 -10 14
    -2 10 -14
    2 10 14
    2 -10 14
    2 10 14
    3 -10 14
    -3 10 -14
    3 10 14
    -4 10 -14
    4 -10 14
    4 10 14
    -5 10 -14
    5 10 14
    5 -10 14
    6 -10 14
    -6 10 -14
    6 10 14
    7 -11 -14
    -7 -11 14
    -7 11 14
    -6 -11 14
    -6 11 14
    6 -11 -14
    -5 11 14
    5 -11 -14
    -5 -11 14
    4 -11 -14
    -4 -11 14
    -4 11 14
    -4 -11 14
    -3 -11 14
    3 -11 -14
    -3 11 14
    -3 -11 14
    -2 -11 14
    -2 -11 14
    2 -11 -14
    -2 11 14
    1 -11 -14
    -1 11 14
    -1 -11 14
    -1 11 14
    -1 -11 14
    0 11 14
    0 11 14
    0 11 -14
    0 -11 14
    1 11 14
    1 11 14
    -1 11 -14
    1 -11 14
    -2 11 -14
    2 11 14
    2 11 14
    2 -11 14
    -3 11 -14
    3 -11 14
    3 11 14
    -4 11 -14
    4 -11 14
    4 11 14
    5 11 14
    5 -11 14
    -5 11 -14
    6 11 14
    -6 11 -14
    6 -11 14
    -6 -12 14
    -6 12 14
    6 -12 -14
    -5 -12 14
    -5 12 14
    5 -12 -14
    -4 12 14
    -4 -12 14
    -4 -12 14
    4 -12 -14
    3 -12 -14
    -3 12 14
    -3 -12 14
    -3 -12 14
    -2 12 14
    -2 -12 14
    2 -12 -14
    -2 -12 14
    -1 12 14
    0 12 -14
    0 -12 14
    0 12 14
    0 12 14
    1 12 14
    1 -12 14
    1 12 14
    -1 12 -14
    2 -12 14
    2 12 14
    -2 12 -14
    3 12 14
    -3 12 -14
    3 -12 14
    4 -12 14
    4 12 14
    -4 12 -14
    -5 12 -14
    5 -12 14
    5 12 14
    6 12 14
    6 -12 14
    -6 12 -14
    6 -13 -14
    -6 13 14
    -6 -13 14
    -5 13 14
    5 -13 -14
    -5 -13 14
    -4 -13 14
    -4 13 14
    4 -13 -14
    -3 -13 14
    3 -13 -14
    -3 13 14
    -3 -13 14
    -2 13 14
    2 -13 -14
    -2 -13 14
    -2 -13 14
    -1 13 14
    -1 -13 14
    -1 -13 14
    0 -13 14
    0 13 14
    0 13 -14
    0 13 14
    -1 13 -14
    1 13 14
    1 13 14
    1 -13 14
    -2 13 -14
    2 -13 14
    2 13 14
    3 13 14
    -3 13 -14
    3 -13 14
    4 -13 14
    -4 13 -14
    4 13 14
    -5 13 -14
    5 13 14
    5 -13 14
    6 -14 -14
    -6 -14 14
    -6 14 14
    -5 -14 14
    -5 14 14
    5 -14 -14
    -4 -14 14
    -4 14 14
    4 -14 -14
    -3 14 14
    -3 -14 14
    -3 -14 14
    3 -14 -14
    2 -14 -14
    -2 14 14
    -2 -14 14
    -2 -14 14
    -1 -14 14
    -1 14 14
    1 -14 -14
    -1 14 14
    -1 -14 14
    0 14 14
    0 14 -14
    0 -14 14
    0 14 14
    -1 14 -14
    1 -14 14
    1 14 14
    2 -14 14
    2 14 14
    -2 14 -14
    -3 14 -14
    3 14 14
    3 -14 14
    4 -14 14
    4 14 14
    -4 14 -14
    5 14 14
    -5 14 -14
    5 -14 14
    6 -15 -14
    -6 15 14
    -6 -15 14
    -5 15 14
    5 -15 -14
    -5 -15 14
    -4 15 14
    4 -15 -14
    -4 -15 14
    3 -15 -14
    -3 15 14
    -3 -15 14
    -3 -15 14
    -2 -15 14
    -2 -15 14
    -2 15 14
    -1 -15 14
    -1 15 14
    -1 15 14
    -1 -15 14
    1 -15 -14
    0 15 14
    0 15 -14
    0 15 14
    0 -15 14
    1 15 14
    1 -15 14
    -1 15 -14
    2 -15 14
    -2 15 -14
    2 15 14
    3 15 14
    3 -15 14
    -3 15 -14
    4 -15 14
    -4 15 -14
    4 15 14
    5 15 14
    5 -15 14
    -5 15 -14
    6 -16 -14
    -6 -16 14
    -6 16 14
    5 -16 -14
    -5 -16 14
    -5 16 14
    -4 -16 14
    4 -16 -14
    -4 16 14
    -3 16 14
    3 -16 -14
    -3 -16 14
    -2 -16 14
    -2 16 14
    -2 -16 14
    2 -16 -14
    -1 16 14
    1 -16 -14
    -1 16 14
    -1 -16 14
    0 16 -14
    0 16 14
    0 -16 14
    1 16 14
    2 -16 14
    -2 16 -14
    2 16 14
    -3 16 -14
    3 -16 14
    3 16 14
    4 16 14
    -4 16 -14
    4 -16 14
    5 16 14
    5 -16 14
    -5 16 -14
    -6 17 14
    -6 -17 14
    6 -17 -14
    5 -17 -14
    -5 17 14
    -5 -17 14
    4 -17 -14
    -4 -17 14
    -4 17 14
    -3 -17 14
    -3 17 14
    3 -17 -14
    -2 17 14
    2 -17 -14
    -2 -17 14
    -2 -17 14
    -1 -17 14
    -1 17 14
    -1 17 14
    1 -17 -14
    0 17 -14
    0 17 14
    0 -17 14
    -1 17 -14
    1 17 14
    1 -17 14
    2 17 14
    2 -17 14
    -2 17 -14
    3 -17 14
    3 17 14
    -3 17 -14
    4 -17 14
    4 17 14
    -4 17 -14
    -5 17 -14
    5 17 14
    5 -17 14
    -5 -18 14
    5 -18 -14
    -5 18 14
    -4 -18 14
    -4 18 14
    4 -18 -14
    -3 18 14
    -3 -18 14
    3 -18 -14
    -2 -18 14
    2 -18 -14
    -2 18 14
    -1 18 14
    -1 -18 14
    -1 18 14
    1 -18 -14
    0 -18 14
    0 18 -14
    0 18 14
    -1 18 -14
    1 -18 14
    -2 18 -14
    2 -18 14
    2 18 14
    -3 18 -14
    3 -18 14
    3 18 14
    4 18 14
    -4 18 -14
    4 -18 14
    -5 19 14
    -5 -19 14
    5 -19 -14
    4 -19 -14
    -4 -19 14
    -4 19 14
    -3 -19 14
    3 -19 -14
    -3 19 14
    -2 19 14
    2 -19 -14
    -2 -19 14
    1 -19 -14
    -1 -19 14
    -1 19 14
    0 -19 14
    0 19 14
    0 19 -14
    1 19 14
    -1 19 -14
    1 -19 14
    2 -19 14
    2 19 14
    -2 19 -14
    3 -19 14
    3 19 14
    -3 19 -14
    4 -19 14
    -4 19 -14
    4 19 14
    5 -20 -14
    -5 -20 14
    -5 20 14
    -4 20 14
    4 -20 -14
    -4 -20 14
    -3 20 14
    3 -20 -14
    -3 -20 14
    -2 20 14
    2 -20 -14
    -2 -20 14
    1 -20 -14
    -1 20 14
    0 20 -14
    0 20 14
    1 20 14
    1 -20 14
    -1 20 -14
    2 20 14
    2 -20 14
    -2 20 -14
    3 -20 14
    -3 20 -14
    3 20 14
    -4 20 -14
    4 20 14
    4 -20 14
    -5 21 14
    -5 -21 14
    5 -21 -14
    4 -21 -14
    -4 21 14
    -4 -21 14
    -3 -21 14
    -3 21 14
    3 -21 -14
    -2 -21 14
    2 -21 -14
    -1 21 14
    1 -21 -14
    0 21 -14
    0 -21 14
    1 -21 14
    -1 21 -14
    1 21 14
    2 21 14
    2 -21 14
    -2 21 -14
    3 21 14
    3 -21 14
    -3 21 -14
    4 -21 14
    4 21 14
    -4 21 -14
    -5 22 14
    -4 -22 14
    4 -22 -14
    -4 22 14
    -3 -22 14
    3 -22 -14
    -3 22 14
    2 -22 -14
    -2 -22 14
    -1 22 14
    0 22 -14
    0 22 14
    0 -22 14
    1 22 14
    1 -22 14
    -1 22 -14
    2 -22 14
    3 -22 14
    -3 22 -14
    3 22 14
    4 -22 14
    -4 -23 14
    4 -23 -14
    -4 23 14
    3 -23 -14
    -3 -23 14
    2 -23 -14
    -2 -23 14
    1 -23 -14
    -1 23 14
    0 23 -14
    0 23 14
    1 -23 14
    -1 23 -14
    1 23 14
    2 -23 14
    2 23 14
    -2 23 -14
    -3 23 -14
    3 23 14
    3 -23 14
    -4 24 14
    4 -24 -14
    -4 -24 14
    -3 -24 14
    3 -24 -14
    2 -24 -14
    -2 -24 14
    1 -24 -14
    -1 24 14
    0 24 -14
    0 24 14
    1 -24 14
    -1 24 -14
    1 24 14
    2 -24 14
    2 24 14
    -2 24 -14
    3 -24 14
    3 24 14
    -3 24 -14
    -3 -25 14
    3 -25 -14
    2 -25 -14
    -2 -25 14
    -1 25 14
    1 -25 -14
    0 25 14
    0 25 -14
    1 25 14
    -1 25 -14
    2 25 14
    -2 25 -14
    2 -25 14
    3 -26 -14
    -3 -26 14
    -2 -26 14
    2 -26 -14
    1 -26 -14
    -1 26 14
    0 26 -14
    0 26 14
    1 26 14
    -1 26 -14
    -2 26 -14
    2 -26 14
    2 -27 -14
    -2 -27 14
    1 -27 -14
    -1 27 14
    0 27 -14
    0 27 14
    -1 27 -14
    1 27 14
    1 -28 -14
    -1 28 14
    0 28 -14
    0 28 14
    -7 0 15
    -7 0 15
    6 0 -15
    -6 0 15
    -6 0 15
    -6 0 15
    -5 0 15
    -5 0 15
    5 0 -15
    -5 0 15
    -4 0 15
    -4 0 15
    -4 0 15
    4 0 -15
    -3 0 15
    3 0 -15
    -3 0 15
    -3 0 15
    -2 0 15
    2 0 -15
    -2 0 15
    -2 0 15
    -1 0 15
    0 0 -15
    0 0 15
    1 0 15
    -1 0 -15
    -2 0 -15
    2 0 15
    -3 0 -15
    3 0 15
    4 0 15
    -4 0 -15
    5 0 15
    -5 0 -15
    6 0 15
    -6 0 -15
    -7 -1 15
    7 -1 -15
    -7 1 15
    -7 -1 15
    -7 1 15
    -6 -1 15
    6 -1 -15
    -6 1 15
    6 1 -15
    -6 1 15
    -6 -1 15
    -5 1 15
    -5 1 15
    -5 -1 15
    -5 -1 15
    -5 -1 15
    5 -1 -15
    -4 -1 15
    -4 -1 15
    4 -1 -15
    -4 1 15
    -4 1 15
    -4 -1 15
    -3 1 15
    3 -1 -15
    -3 -1 15
    -3 -1 15
    -3 -1 15
    -3 1 15
    2 -1 -15
    -2 1 15
    -2 -1 15
    -2 -1 15
    -1 1 15
    -1 -1 15
    0 1 15
    0 -1 15
    0 1 -15
    -1 -1 -15
    -1 1 -15
    1 -1 15
    1 1 15
    2 1 15
    2 -1 15
    -2 -1 -15
    -2 1 -15
    -3 -1 -15
    3 1 15
    3 -1 15
    -3 1 -15
    4 1 15
    4 -1 15
    -4 1 -15
    -4 -1 -15
    -5 1 -15
    5 -1 15
    -5 -1 -15
    5 1 15
    -6 -1 -15
    6 -1 15
    -6 1 -15
    -7 -2 15
    -7 2 15
    -7 2 15
    -7 -2 15
    7 -2 -15
    6 -2 -15
    -6 2 15
    -6 -2 15
    -6 -2 15
    -5 -2 15
    -5 -2 15
    5 -2 -15
    -5 2 15
    -4 -2 15
    -4 2 15
    -4 -2 15
    4 -2 -15
    -3 2 15
    -3 -2 15
    3 -2 -15
    -3 -2 15
    -2 -2 15
    -2 -2 15
    2 -2 -15
    -2 2 15
    -1 -2 15
    -1 2 15
    0 2 -15
    0 -2 15
    0 2 15
    0 2 15
    -1 2 -15
    -1 -2 -15
    1 -2 15
    1 2 15
    2 2 15
    2 -2 15
    -2 2 -15
    -2 -2 -15
    -3 -2 -15
    3 2 15
    3 -2 15
    -3 2 -15
    4 -2 15
    -4 2 -15
    4 2 15
    -4 -2 -15
    -5 2 -15
    -5 -2 -15
    5 2 15
    5 -2 15
    6 -2 15
    -6 2 -15
    -7 -3 15
    -7 3 15
    -7 -3 15
    7 -3 -15
    -6 3 15
    -6 -3 15
    6 -3 -15
    -6 -3 15
    -5 3 15
    -5 -3 15
    5 -3 -15
    -5 -3 15
    -4 -3 15
    -4 3 15
    -4 -3 15
    4 -3 -15
    -3 -3 15
    3 -3 -15
    -3 3 15
    -3 -3 15
    2 -3 -15
    -2 3 15
    -2 -3 15
    -2 -3 15
    -1 3 15
    -1 -3 15
    0 3 15
    0 3 -15
    0 3 15
    0 -3 15
    1 3 15
    -1 3 -15
    1 3 15
    1 -3 15
    2 3 15
    2 -3 15
    -2 3 -15
    -3 3 -15
    -3 -3 -15
    3 3 15
    3 -3 15
    -4 3 -15
    4 3 15
    -4 -3 -15
    4 -3 15
    5 -3 15
    5 3 15
    -5 3 -15
    -6 3 -15
    6 -3 15
    6 3 15
    -7 4 15
    -7 -4 15
    7 -4 -15
    6 -4 -15
    -6 4 15
    -6 -4 15
    -6 -4 15
    5 -4 -15
    -5 4 15
    -5 -4 15
    -5 -4 15
    -4 -4 15
    4 -4 -15
    -4 -4 15
    -4 4 15
    -3 -4 15
    -3 -4 15
    -3 4 15
    3 -4 -15
    -2 -4 15
    2 -4 -15
    -2 -4 15
    -2 4 15
    -1 -4 15
    -1 4 15
    0 4 15
    0 -4 15
    0 4 -15
    1 -4 15
    1 4 15
    1 4 15
    -1 4 -15
    2 4 15
    -2 4 -15
    2 4 15
    2 -4 15
    -3 4 -15
    3 4 15
    3 4 15
    3 -4 15
    4 4 15
    -4 4 -15
    4 4 15
    4 -4 15
    5 -4 15
    -5 4 -15
    5 4 15
    6 -4 15
    -6 4 -15
    6 4 15
    -7 5 15
    7 -5 -15
    -6 -5 15
    -6 5 15
    6 -5 -15
    -6 -5 15
    5 -5 -15
    -5 -5 15
    -5 -5 15
    -5 5 15
    4 -5 -15
    -4 -5 15
    -4 5 15
    -3 -5 15
    -3 -5 15
    3 -5 -15
    -3 5 15
    2 -5 -15
    -2 5 15
    -2 -5 15
    -2 -5 15
    -1 -5 15
    -1 5 15
    0 -5 15
    0 5 -15
    0 5 15
    1 5 15
    1 -5 15
    -1 5 -15
    1 5 15
    2 5 15
    -2 5 -15
    2 5 15
    2 -5 15
    3 5 15
    -3 5 -15
    3 -5 15
    3 5 15
    -4 5 -15
    4 -5 15
    4 5 15
    4 5 15
    -5 5 -15
    5 -5 15
    5 5 15
    -6 5 -15
    6 5 15
    6 -5 15
    7 -6 -15
    -7 6 15
    -6 -6 15
    -6 6 15
    -6 -6 15
    6 -6 -15
    -5 -6 15
    5 -6 -15
    -5 -6 15
    -5 6 15
    -4 -6 15
    -4 -6 15
    -4 6 15
    4 -6 -15
    -3 6 15
    -3 -6 15
    -3 -6 15
    3 -6 -15
    -2 -6 15
    -2 -6 15
    -2 6 15
    -1 -6 15
    -1 6 15
    0 6 15
    0 6 -15
    0 6 15
    0 -6 15
    1 6 15
    -1 6 -15
    1 -6 15
    1 6 15
    -2 6 -15
    2 -6 15
    2 6 15
    2 6 15
    3 6 15
    3 6 15
    3 -6 15
    -3 6 -15
    4 6 15
    -4 6 -15
    4 -6 15
    5 -6 15
    -5 6 -15
    5 6 15
    6 6 15
    -6 6 -15
    6 -6 15
    7 -7 -15
    -7 7 15
    -7 -7 15
    -6 -7 15
    -6 7 15
    6 -7 -15
    -6 -7 15
    -5 -7 15
    5 -7 -15
    -5 -7 15
    -5 7 15
    -4 -7 15
    -4 -7 15
    4 -7 -15
    -4 7 15
    -3 -7 15
    -3 -7 15
    3 -7 -15
    -3 7 15
    -2 7 15
    -2 -7 15
    -2 -7 15
    -1 -7 15
    -1 7 15
    0 7 15
    0 7 -15
    0 7 15
    0 -7 15
    -1 7 -15
    1 -7 15
    1 7 15
    1 7 15
    2 7 15
    -2 7 -15
    2 7 15
    2 -7 15
    -3 7 -15
    3 -7 15
    3 7 15
    3 7 15
    4 7 15
    4 -7 15
    -4 7 -15
    5 7 15
    -5 7 -15
    5 -7 15
    -6 7 -15
    6 -7 15
    6 7 15
    -7 -8 15
    7 -8 -15
    -7 8 15
    6 -8 -15
    -6 8 15
    -6 -8 15
    5 -8 -15
    -5 8 15
    -5 -8 15
    4 -8 -15
    -4 -8 15
    -4 -8 15
    -4 8 15
    3 -8 -15
    -3 8 15
    -3 -8 15
    -3 -8 15
    2 -8 -15
    -2 -8 15
    -2 -8 15
    -2 8 15
    -1 -8 15
    -1 8 15
    0 8 -15
    0 -8 15
    0 8 15
    0 8 15
    1 8 15
    -1 8 -15
    1 8 15
    1 -8 15
    2 -8 15
    2 8 15
    2 8 15
    -2 8 -15
    3 -8 15
    3 8 15
    3 8 15
    -3 8 -15
    4 -8 15
    4 8 15
    -4 8 -15
    5 8 15
    -5 8 -15
    5 -8 15
    6 -8 15
    6 8 15
    -6 8 -15
    -7 9 15
    -7 -9 15
    7 -9 -15
    -6 -9 15
    6 -9 -15
    -6 9 15
    -5 -9 15
    5 -9 -15
    -5 9 15
    -5 -9 15
    -4 9 15
    4 -9 -15
    -4 -9 15
    -4 -9 15
    -3 -9 15
    -3 9 15
    -3 -9 15
    3 -9 -15
    2 -9 -15
    -2 -9 15
    -2 9 15
    -2 -9 15
    -1 9 15
    -1 -9 15
    0 9 15
    0 -9 15
    0 9 -15
    0 9 15
    -1 9 -15
    1 -9 15
    1 9 15
    1 9 15
    2 9 15
    -2 9 -15
    2 9 15
    2 -9 15
    -3 9 -15
    3 -9 15
    3 9 15
    4 -9 15
    4 9 15
    -4 9 -15
    5 9 15
    5 -9 15
    -5 9 -15
    -6 9 -15
    6 -9 15
    6 9 15
    -6 10 15
    -6 -10 15
    6 -10 -15
    -5 -10 15
    -5 -10 15
    5 -10 -15
    -5 10 15
    4 -10 -15
    -4 -10 15
    -4 -10 15
    -4 10 15
    -3 10 15
    -3 -10 15
    3 -10 -15
    -3 -10 15
    -2 -10 15
    2 -10 -15
    -2 10 15
    -2 -10 15
    -1 -10 15
    -1 10 15
    0 10 15
    0 10 -15
    0 10 15
    0 -10 15
    1 10 15
    -1 10 -15
    1 -10 15
    1 10 15
    2 10 15
    -2 10 -15
    2 10 15
    2 -10 15
    3 10 15
    3 -10 15
    -3 10 -15
    -4 10 -15
    4 10 15
    4 -10 15
    5 10 15
    5 -10 15
    -5 10 -15
    6 10 15
    6 -10 15
    -6 -11 15
    6 -11 -15
    -6 11 15
    5 -11 -15
    -5 11 15
    -5 -11 15
    -4 -11 15
    -4 11 15
    -4 -11 15
    4 -11 -15
    -3 -11 15
    3 -11 -15
    -3 11 15
    -3 -11 15
    -2 -11 15
    2 -11 -15
    -2 11 15
    -2 -11 15
    -1 11 15
    -1 -11 15
    0 11 15
    0 11 15
    0 -11 15
    0 11 -15
    1 11 15
    -1 11 -15
    1 11 15
    1 -11 15
    -2 11 -15
    2 -11 15
    2 11 15
    3 11 15
    3 -11 15
    -3 11 -15
    4 -11 15
    4 11 15
    -4 11 -15
    5 -11 15
    5 11 15
    -5 11 -15
    -6 12 15
    6 -12 -15
    -6 -12 15
    -5 -12 15
    5 -12 -15
    -5 12 15
    4 -12 -15
    -4 -12 15
    -4 12 15
    -3 -12 15
    -3 12 15
    3 -12 -15
    -3 -12 15
    2 -12 -15
    -2 -12 15
    -2 -12 15
    -2 12 15
    -1 12 15
    -1 -12 15
    0 12 15
    0 -12 15
    0 12 15
    0 12 -15
    1 -12 15
    1 12 15
    1 12 15
    -1 12 -15
    2 12 15
    2 -12 15
    -2 12 -15
    3 12 15
    3 -12 15
    -3 12 -15
    4 -12 15
    -4 12 -15
    4 12 15
    -5 12 -15
    5 12 15
    5 -12 15
    6 -13 -15
    -6 13 15
    -6 -13 15
    -5 13 15
    5 -13 -15
    -5 -13 15
    4 -13 -15
    -4 -13 15
    -4 13 15
    -3 13 15
    3 -13 -15
    -3 -13 15
    -3 -13 15
    2 -13 -15
    -2 -13 15
    -2 -13 15
    -2 13 15
    -1 -13 15
    -1 13 15
    -1 13 15
    0 13 15
    0 -13 15
    0 13 15
    0 13 -15
    1 13 15
    1 13 15
    -1 13 -15
    1 -13 15
    2 13 15
    2 -13 15
    -2 13 -15
    3 13 15
    3 -13 15
    -3 13 -15
    4 13 15
    -4 13 -15
    4 -13 15
    5 -13 15
    5 13 15
    -5 13 -15
    -6 -14 15
    6 -14 -15
    -6 14 15
    5 -14 -15
    -5 14 15
    -5 -14 15
    4 -14 -15
    -4 14 15
    -4 -14 15
    3 -14 -15
    -3 14 15
    -3 -14 15
    -3 -14 15
    -2 -14 15
    -2 -14 15
    -2 14 15
    2 -14 -15
    -1 14 15
    -1 14 15
    -1 -14 15
    0 14 15
    0 -14 15
    0 14 -15
    1 14 15
    -1 14 -15
    1 -14 15
    2 -14 15
    2 14 15
    -2 14 -15
    3 -14 15
    -3 14 -15
    3 14 15
    4 -14 15
    4 14 15
    -4 14 -15
    5 14 15
    -5 14 -15
    5 -14 15
    -6 -15 15
    6 -15 -15
    -6 15 15
    -5 -15 15
    5 -15 -15
    -5 15 15
    -4 15 15
    -4 -15 15
    4 -15 -15
    -3 -15 15
    -3 -15 15
    3 -15 -15
    -3 15 15
    -2 15 15
    -2 -15 15
    2 -15 -15
    -2 -15 15
    -1 15 15
    -1 15 15
    -1 -15 15
    0 15 15
    0 15 15
    0 -15 15
    0 15 -15
    1 15 15
    -1 15 -15
    1 -15 15
    2 -15 15
    -2 15 -15
    2 15 15
    3 -15 15
    3 15 15
    -3 15 -15
    4 -15 15
    -4 15 -15
    4 15 15
    -5 15 -15
    5 15 15
    5 -15 15
    6 -16 -15
    -6 -16 15
    -5 -16 15
    -5 16 15
    5 -16 -15
    -4 16 15
    -4 -16 15
    4 -16 -15
    3 -16 -15
    -3 -16 15
    -3 16 15
    -2 16 15
    -2 -16 15
    -2 -16 15
    2 -16 -15
    -1 16 15
    -1 16 15
    -1 -16 15
    0 16 15
    0 16 -15
    0 -16 15
    1 -16 15
    -1 16 -15
    1 16 15
    2 -16 15
    -2 16 -15
    2 16 15
    3 16 15
    3 -16 15
    -3 16 -15
    -4 16 -15
    4 16 15
    4 -16 15
    5 16 15
    -5 16 -15
    5 -16 15
    -5 17 15
    5 -17 -15
    -5 -17 15
    -4 -17 15
    -4 17 15
    4 -17 -15
    3 -17 -15
    -3 -17 15
    -3 17 15
    -2 17 15
    -2 -17 15
    2 -17 -15
    -1 17 15
    -1 -17 15
    -1 17 15
    0 17 15
    0 17 -15
    0 -17 15
    -1 17 -15
    1 -17 15
    1 17 15
    -2 17 -15
    2 -17 15
    2 17 15
    -3 17 -15
    3 -17 15
    3 17 15
    4 -17 15
    4 17 15
    -4 17 -15
    -5 -18 15
    -5 18 15
    5 -18 -15
    4 -18 -15
    -4 18 15
    -4 -18 15
    3 -18 -15
    -3 18 15
    -3 -18 15
    -2 18 15
    -2 -18 15
    2 -18 -15
    -1 18 15
    -1 18 15
    -1 -18 15
    0 18 15
    0 -18 15
    0 18 -15
    -1 18 -15
    1 18 15
    1 -18 15
    -2 18 -15
    2 18 15
    2 -18 15
    3 -18 15
    -3 18 -15
    3 18 15
    -4 18 -15
    4 -18 15
    4 18 15
    -5 19 15
    -5 -19 15
    5 -19 -15
    4 -19 -15
    -4 -19 15
    -4 19 15
    3 -19 -15
    -3 -19 15
    -3 19 15
    -2 19 15
    -2 -19 15
    2 -19 -15
    -1 -19 15
    -1 19 15
    0 19 -15
    0 -19 15
    0 19 15
    1 19 15
    1 -19 15
    -1 19 -15
    2 19 15
    2 -19 15
    -2 19 -15
    3 -19 15
    3 19 15
    -3 19 -15
    4 -19 15
    -4 19 -15
    4 19 15
    5 -20 -15
    -5 20 15
    -5 -20 15
    -4 20 15
    -4 -20 15
    4 -20 -15
    -3 -20 15
    3 -20 -15
    -3 20 15
    2 -20 -15
    -2 -20 15
    -2 20 15
    -1 -20 15
    -1 20 15
    0 20 -15
    0 -20 15
    0 20 15
    1 -20 15
    2 -20 15
    2 20 15
    -2 20 -15
    3 -20 15
    -3 20 -15
    3 20 15
    4 20 15
    -4 20 -15
    4 -20 15
    -5 -21 15
    -4 -21 15
    4 -21 -15
    -4 21 15
    -3 21 15
    -3 -21 15
    3 -21 -15
    -2 -21 15
    2 -21 -15
    -1 21 15
    0 21 15
    0 -21 15
    0 21 -15
    1 21 15
    -1 21 -15
    1 -21 15
    2 -21 15
    -2 21 -15
    3 -21 15
    3 21 15
    -3 21 -15
    -4 22 15
    4 -22 -15
    -4 -22 15
    -3 22 15
    3 -22 -15
    -3 -22 15
    2 -22 -15
    -1 22 15
    0 -22 15
    0 22 -15
    0 22 15
    1 -22 15
    1 22 15
    -1 22 -15
    -2 22 -15
    2 -22 15
    2 22 15
    3 22 15
    -3 22 -15
    3 -22 15
    -4 -23 15
    -4 23 15
    4 -23 -15
    3 -23 -15
    -3 -23 15
    2 -23 -15
    0 23 15
    0 23 -15
    1 -23 15
    -1 23 -15
    1 23 15
    -2 23 -15
    2 23 15
    2 -23 15
    -3 23 -15
    3 -23 15
    -3 -24 15
    3 -24 -15
    2 -24 -15
    0 24 -15
    0 24 15
    -1 24 -15
    1 24 15
    1 -24 15
    2 24 15
    -2 24 -15
    2 -24 15
    3 -24 15
    -3 -25 15
    3 -25 -15
    2 -25 -15
    0 25 15
    0 25 -15
    1 25 15
    -1 25 -15
    2 25 15
    2 -25 15
    -2 25 -15
    2 -26 -15
    0 26 15
    -1 26 -15
    1 26 15
    0 27 15
    -7 0 16
    -6 0 16
    -6 0 16
    -6 0 16
    6 0 -16
    -5 0 16
    5 0 -16
    -5 0 16
    -5 0 16
    -4 0 16
    -4 0 16
    -4 0 16
    4 0 -16
    -3 0 16
    3 0 -16
    -3 0 16
    -3 0 16
    -2 0 16
    -1 0 16
    0 0 16
    0 0 -16
    1 0 16
    -1 0 -16
    -2 0 -16
    2 0 16
    3 0 16
    -3 0 -16
    -4 0 -16
    4 0 16
    5 0 16
    -5 0 -16
    -6 0 -16
    7 -1 -16
    -7 -1 16
    -7 -1 16
    -7 1 16
    -6 1 16
    6 1 -16
    6 -1 -16
    -6 1 16
    -6 -1 16
    -6 -1 16
    -5 -1 16
    -5 -1 16
    5 1 -16
    -5 1 16
    -5 1 16
    -4 -1 16
    -4 -1 16
    -4 1 16
    3 -1 -16
    -3 1 16
    -3 -1 16
    3 1 -16
    -3 -1 16
    -2 1 16
    -2 -1 16
    -1 -1 16
    -1 1 16
    0 -1 16
    0 1 16
    0 1 -16
    -1 -1 -16
    1 1 16
    1 -1 16
    -1 1 -16
    2 -1 16
    -2 1 -16
    2 1 16
    -2 -1 -16
    3 1 16
    -3 -1 -16
    3 -1 16
    -3 1 -16
    4 -1 16
    4 1 16
    -4 1 -16
    -4 -1 -16
    5 1 16
    5 -1 16
    -5 -1 -16
    -5 1 -16
    -6 -1 -16
    6 -1 16
    -6 1 -16
    -7 -2 16
    7 -2 -16
    -7 2 16
    -7 -2 16
    -6 2 16
    -6 2 16
    -6 -2 16
    6 -2 -16
    -6 -2 16
    5 -2 -16
    -5 -2 16
    -5 -2 16
    -5 2 16
    -4 -2 16
    4 -2 -16
    -4 2 16
    -4 -2 16
    -3 -2 16
    -3 -2 16
    -3 2 16
    3 -2 -16
    -2 2 16
    -2 -2 16
    -1 2 16
    -1 -2 16
    0 -2 16
    0 2 16
    0 2 16
    0 2 -16
    1 2 16
    -1 2 -16
    1 -2 16
    -2 -2 -16
    2 2 16
    2 -2 16
    -2 2 -16
    -3 -2 -16
    3 -2 16
    -3 2 -16
    3 2 16
    4 -2 16
    -4 2 -16
    4 2 16
    -4 -2 -16
    5 -2 16
    -5 -2 -16
    -5 2 -16
    5 2 16
    6 -2 16
    -6 2 -16
    7 -3 -16
    -7 3 16
    -7 -3 16
    -7 -3 16
    6 -3 -16
    -6 -3 16
    -6 3 16
    -6 -3 16
    -5 -3 16
    -5 3 16
    -5 -3 16
    5 -3 -16
    -4 3 16
    -4 -3 16
    -4 -3 16
    4 -3 -16
    -3 3 16
    3 -3 -16
    -3 -3 16
    -3 -3 16
    -2 -3 16
    -2 3 16
    -1 -3 16
    -1 3 16
    0 3 16
    0 3 -16
    0 -3 16
    0 3 16
    1 3 16
    -1 3 -16
    1 -3 16
    1 3 16
    -2 3 -16
    2 -3 16
    2 3 16
    3 3 16
    3 -3 16
    -3 3 -16
    4 3 16
    4 -3 16
    -4 3 -16
    5 -3 16
    -5 3 -16
    6 3 16
    6 -3 16
    -6 3 -16
    7 -4 -16
    -7 4 16
    -7 -4 16
    -7 -4 16
    -6 -4 16
    -6 4 16
    6 -4 -16
    -5 -4 16
    -5 4 16
    5 -4 -16
    -5 -4 16
    4 -4 -16
    -4 -4 16
    -4 4 16
    -4 -4 16
    -3 -4 16
    -3 -4 16
    -3 4 16
    3 -4 -16
    -2 -4 16
    -2 4 16
    -1 -4 16
    -1 4 16
    0 4 -16
    0 4 16
    0 4 16
    0 -4 16
    1 4 16
    -1 4 -16
    1 -4 16
    1 4 16
    2 4 16
    2 -4 16
    2 4 16
    -2 4 -16
    3 -4 16
    -3 4 -16
    3 4 16
    3 4 16
    -4 4 -16
    4 -4 16
    4 4 16
    4 4 16
    5 -4 16
    5 4 16
    -5 4 -16
    6 4 16
    -6 4 -16
    6 -4 16
    -7 -5 16
    -7 5 16
    7 -5 -16
    -6 -5 16
    -6 5 16
    6 -5 -16
    -5 -5 16
    -5 5 16
    5 -5 -16
    -5 -5 16
    -4 5 16
    4 -5 -16
    -4 -5 16
    -4 -5 16
    3 -5 -16
    -3 5 16
    -3 -5 16
    -3 -5 16
    -2 -5 16
    -2 5 16
    -1 -5 16
    -1 5 16
    0 5 -16
    0 -5 16
    0 5 16
    -1 5 -16
    1 5 16
    1 5 16
    1 -5 16
    2 5 16
    2 5 16
    -2 5 -16
    2 -5 16
    -3 5 -16
    3 5 16
    3 5 16
    3 -5 16
    4 5 16
    4 5 16
    4 -5 16
    -4 5 -16
    5 5 16
    -5 5 -16
    5 -5 16
    -6 5 -16
    6 -5 16
    6 5 16
    7 -6 -16
    -7 -6 16
    -7 6 16
    -6 6 16
    -6 -6 16
    6 -6 -16
    -5 -6 16
    -5 -6 16
    -5 6 16
    5 -6 -16
    -4 -6 16
    4 -6 -16
    -4 -6 16
    -4 6 16
    -3 -6 16
    -3 -6 16
    -3 6 16
    3 -6 -16
    -2 -6 16
    -2 6 16
    -1 -6 16
    -1 6 16
    0 6 -16
    0 6 16
    1 6 16
    1 -6 16
    1 6 16
    -1 6 -16
    -2 6 -16
    2 6 16
    2 -6 16
    2 6 16
    3 6 16
    3 -6 16
    -3 6 -16
    3 6 16
    4 -6 16
    4 6 16
    -4 6 -16
    5 6 16
    5 -6 16
    -5 6 -16
    -6 6 -16
    6 6 16
    6 -6 16
    7 -7 -16
    -7 -7 16
    6 -7 -16
    -6 -7 16
    -6 -7 16
    -6 7 16
    5 -7 -16
    -5 7 16
    -5 -7 16
    -5 -7 16
    -4 -7 16
    -4 7 16
    -4 -7 16
    4 -7 -16
    3 -7 -16
    -3 -7 16
    -3 -7 16
    -3 7 16
    -2 -7 16
    -2 7 16
    -1 7 16
    -1 -7 16
    0 7 -16
    0 -7 16
    0 7 16
    0 7 16
    1 -7 16
    1 7 16
    1 7 16
    -1 7 -16
    2 -7 16
    2 7 16
    2 7 16
    -2 7 -16
    3 7 16
    3 -7 16
    3 7 16
    -3 7 -16
    -4 7 -16
    4 7 16
    4 -7 16
    5 -7 16
    5 7 16
    -5 7 -16
    6 -7 16
    -6 8 16
    6 -8 -16
    -6 -8 16
    -5 -8 16
    -5 -8 16
    -5 8 16
    5 -8 -16
    -4 8 16
    -4 -8 16
    4 -8 -16
    -4 -8 16
    -3 -8 16
    -3 -8 16
    -3 8 16
    3 -8 -16
    -2 -8 16
    -2 8 16
    -1 8 16
    -1 -8 16
    0 8 16
    0 -8 16
    0 8 16
    0 8 -16
    -1 8 -16
    1 8 16
    1 -8 16
    1 8 16
    -2 8 -16
    2 8 16
    2 -8 16
    2 8 16
    3 -8 16
    3 8 16
    -3 8 -16
    3 8 16
    4 8 16
    -4 8 -16
    4 -8 16
    5 -8 16
    5 8 16
    -5 8 -16
    6 -8 16
    -6 -9 16
    6 -9 -16
    -6 9 16
    -5 -9 16
    -5 9 16
    -5 -9 16
    5 -9 -16
    -4 -9 16
    -4 9 16
    4 -9 -16
    -4 -9 16
    -3 -9 16
    3 -9 -16
    -3 -9 16
    -3 9 16
    -2 -9 16
    -2 9 16
    -1 -9 16
    -1 9 16
    0 9 -16
    0 9 16
    0 9 16
    0 -9 16
    1 -9 16
    -1 9 -16
    1 9 16
    1 9 16
    2 -9 16
    2 9 16
    -2 9 -16
    2 9 16
    -3 9 -16
    3 -9 16
    3 9 16
    4 9 16
    -4 9 -16
    4 -9 16
    -5 9 -16
    5 9 16
    5 -9 16
    -6 -10 16
    6 -10 -16
    -6 10 16
    5 -10 -16
    -5 -10 16
    -5 -10 16
    -5 10 16
    -4 10 16
    4 -10 -16
    -4 -10 16
    -4 -10 16
    -3 -10 16
    -3 -10 16
    -3 10 16
    3 -10 -16
    -2 10 16
    -1 -10 16
    -1 10 16
    0 -10 16
    0 10 16
    0 10 16
    0 10 -16
    -1 10 -16
    1 10 16
    1 -10 16
    1 10 16
    2 10 16
    2 10 16
    -2 10 -16
    2 -10 16
    -3 10 -16
    3 10 16
    3 -10 16
    4 10 16
    -4 10 -16
    4 -10 16
    -5 10 -16
    5 10 16
    5 -10 16
    -6 11 16
    -6 -11 16
    6 -11 -16
    5 -11 -16
    -5 -11 16
    -5 11 16
    -4 11 16
    4 -11 -16
    -4 -11 16
    -3 -11 16
    -3 11 16
    -3 -11 16
    3 -11 -16
    -2 11 16
    -2 -11 16
    2 -11 -16
    -1 -11 16
    -1 11 16
    0 11 -16
    0 11 16
    0 -11 16
    0 11 16
    -1 11 -16
    1 -11 16
    1 11 16
    1 11 16
    2 -11 16
    -2 11 -16
    2 11 16
    -3 11 -16
    3 11 16
    3 -11 16
    -4 11 -16
    4 -11 16
    4 11 16
    5 11 16
    5 -11 16
    -5 11 -16
    -6 12 16
    -6 -12 16
    6 -12 -16
    -5 -12 16
    -5 12 16
    5 -12 -16
    -4 -12 16
    -4 12 16
    4 -12 -16
    -4 -12 16
    -3 12 16
    3 -12 -16
    -3 -12 16
    -3 -12 16
    -2 12 16
    2 -12 -16
    -2 -12 16
    -1 -12 16
    -1 12 16
    0 -12 16
    0 12 -16
    0 12 16
    0 12 16
    1 -12 16
    1 12 16
    1 12 16
    -1 12 -16
    2 12 16
    -2 12 -16
    2 -12 16
    3 12 16
    3 -12 16
    -3 12 -16
    4 12 16
    -4 12 -16
    4 -12 16
    5 -12 16
    -5 12 -16
    5 12 16
    -6 -13 16
    -6 13 16
    6 -13 -16
    5 -13 -16
    -5 13 16
    -5 -13 16
    -4 -13 16
    -4 13 16
    4 -13 -16
    -3 13 16
    -3 -13 16
    -3 -13 16
    3 -13 -16
    -2 -13 16
    -2 13 16
    2 -13 -16
    -1 -13 16
    -1 13 16
    0 13 16
    0 13 16
    0 13 -16
    0 -13 16
    -1 13 -16
    1 -13 16
    1 13 16
    1 13 16
    -2 13 -16
    2 13 16
    2 -13 16
    3 13 16
    3 -13 16
    -3 13 -16
    -4 13 -16
    4 13 16
    4 -13 16
    5 -13 16
    -5 13 -16
    5 13 16
    6 -14 -16
    -6 -14 16
    -5 -14 16
    -5 14 16
    5 -14 -16
    -4 14 16
    -4 -14 16
    4 -14 -16
    -3 -14 16
    -3 -14 16
    -3 14 16
    -2 -14 16
    -2 14 16
    2 -14 -16
    -1 -14 16
    -1 14 16
    0 14 16
    0 14 -16
    0 -14 16
    0 14 16
    1 -14 16
    -1 14 -16
    1 14 16
    2 -14 16
    2 14 16
    -2 14 -16
    -3 14 -16
    3 -14 16
    3 14 16
    4 -14 16
    -4 14 -16
    4 14 16
    -5 14 -16
    5 -14 16
    5 14 16
    -6 -15 16
    6 -15 -16
    -5 15 16
    5 -15 -16
    -5 -15 16
    -4 15 16
    4 -15 -16
    -4 -15 16
    -3 -15 16
    3 -15 -16
    -3 15 16
    -3 -15 16
    -2 15 16
    2 -15 -16
    -2 -15 16
    -1 15 16
    -1 -15 16
    0 -15 16
    0 15 16
    0 15 -16
    0 15 16
    1 15 16
    1 -15 16
    -1 15 -16
    -2 15 -16
    2 15 16
    2 -15 16
    -3 15 -16
    3 -15 16
    3 15 16
    4 -15 16
    -4 15 -16
    4 15 16
    -5 16 16
    5 -16 -16
    -5 -16 16
    -4 16 16
    4 -16 -16
    -4 -16 16
    -3 16 16
    -3 -16 16
    3 -16 -16
    -2 16 16
    2 -16 -16
    -1 -16 16
    -1 16 16
    0 16 16
    0 16 -16
    0 -16 16
    1 -16 16
    1 16 16
    -1 16 -16
    2 -16 16
    2 16 16
    -2 16 -16
    3 16 16
    -3 16 -16
    3 -16 16
    4 -16 16
    4 16 16
    -4 16 -16
    -5 17 16
    -5 -17 16
    5 -17 -16
    4 -17 -16
    -4 -17 16
    -3 -17 16
    3 -17 -16
    -3 17 16
    -2 17 16
    -2 -17 16
    2 -17 -16
    -1 -17 16
    -1 17 16
    0 -17 16
    0 17 16
    0 17 -16
    1 17 16
    1 -17 16
    -1 17 -16
    -2 17 -16
    2 -17 16
    2 17 16
    -3 17 -16
    3 -17 16
    3 17 16
    -4 17 -16
    4 17 16
    4 -17 16
    -5 -18 16
    5 -18 -16
    -5 18 16
    -4 18 16
    4 -18 -16
    -4 -18 16
    -3 -18 16
    3 -18 -16
    -3 18 16
    -2 18 16
    -1 -18 16
    0 -18 16
    0 18 16
    -1 18 -16
    1 -18 16
    1 18 16
    2 -18 16
    -2 18 -16
    2 18 16
    -3 18 -16
    3 -18 16
    3 18 16
    4 -18 16
    -4 18 -16
    4 18 16
    5 -19 -16
    -5 19 16
    -5 -19 16
    4 -19 -16
    -4 19 16
    3 -19 -16
    -3 -19 16
    -3 19 16
    -2 19 16
    0 -19 16
    0 19 16
    1 19 16
    -1 19 -16
    1 -19 16
    2 19 16
    2 -19 16
    -2 19 -16
    3 19 16
    3 -19 16
    -3 19 -16
    -5 -20 16
    4 -20 -16
    -4 20 16
    -4 -20 16
    -3 -20 16
    3 -20 -16
    -3 20 16
    -1 -20 16
    0 -20 16
    0 20 16
    -1 20 -16
    1 -20 16
    1 20 16
    2 -20 16
    2 20 16
    -2 20 -16
    3 20 16
    3 -20 16
    -3 20 -16
    4 -21 -16
    -4 21 16
    -4 -21 16
    3 -21 -16
    -3 -21 16
    -3 21 16
    0 21 16
    0 -21 16
    -1 21 -16
    1 21 16
    1 -21 16
    2 -21 16
    -2 21 -16
    3 21 16
    -3 21 -16
    3 -21 16
    4 -22 -16
    -4 -22 16
    -4 22 16
    -3 -22 16
    3 -22 -16
    -3 22 16
    0 -22 16
    -1 22 -16
    1 22 16
    1 -22 16
    2 22 16
    2 -22 16
    -2 22 -16
    -3 22 -16
    3 -22 16
    3 -23 -16
    -3 -23 16
    0 23 16
    -1 23 -16
    1 23 16
    1 -23 16
    2 -23 16
    2 23 16
    -2 23 -16
    3 -24 -16
    0 24 16
    -1 24 -16
    1 -24 16
    1 24 16
    2 -24 16
    2 24 16
    -2 24 -16
    0 25 16
    1 25 16
    -1 25 -16
    0 26 16
    7 0 -17
    -7 0 17
    -6 0 17
    -5 0 17
    -5 0 17
    -5 0 17
    5 0 -17
    -4 0 17
    4 0 -17
    -4 0 17
    -4 0 17
    -3 0 17
    -3 0 17
    -2 0 17
    -1 0 17
    0 0 17
    -1 0 -17
    1 0 17
    -2 0 -17
    2 0 17
    -3 0 -17
    3 0 17
    4 0 17
    -4 0 -17
    -5 0 -17
    5 0 17
    -7 1 17
    -7 -1 17
    7 -1 -17
    -6 1 17
    -6 1 17
    6 1 -17
    -6 -1 17
    6 -1 -17
    -6 -1 17
    5 1 -17
    -5 -1 17
    5 -1 -17
    -5 -1 17
    -5 1 17
    -5 1 17
    -4 -1 17
    4 1 -17
    -4 -1 17
    -4 1 17
    4 -1 -17
    -4 1 17
    -3 -1 17
    -3 1 17
    3 -1 -17
    -3 1 17
    3 1 -17
    -3 -1 17
    -2 1 17
    -2 -1 17
    -1 1 17
    -1 -1 17
    0 1 17
    0 -1 17
    0 1 17
    -1 1 -17
    1 -1 17
    1 1 17
    -1 -1 -17
    2 -1 17
    -2 1 -17
    -2 -1 -17
    2 1 17
    3 1 17
    3 -1 17
    -3 -1 -17
    -3 1 -17
    4 -1 17
    -4 -1 -17
    -4 1 -17
    4 1 17
    -5 1 -17
    5 1 17
    5 -1 17
    -5 -1 -17
    6 -1 17
    -7 2 17
    -7 -2 17
    -7 -2 17
    7 -2 -17
    -6 -2 17
    -6 2 17
    6 2 -17
    -6 -2 17
    -6 2 17
    6 -2 -17
    -5 -2 17
    -5 2 17
    -5 -2 17
    5 -2 -17
    -5 2 17
    -4 -2 17
    -4 2 17
    4 -2 -17
    -4 -2 17
    -3 -2 17
    -3 2 17
    3 -2 -17
    -3 -2 17
    -2 2 17
    -2 -2 17
    -1 -2 17
    -1 2 17
    0 2 17
    0 -2 17
    0 2 17
    -1 2 -17
    1 -2 17
    1 2 17
    1 2 17
    2 2 17
    -2 -2 -17
    -2 2 -17
    2 -2 17
    3 -2 17
    -3 2 -17
    3 2 17
    -3 -2 -17
    -4 -2 -17
    4 -2 17
    -4 2 -17
    4 2 17
    5 2 17
    -5 2 -17
    5 -2 17
    6 -2 17
    -7 3 17
    -7 -3 17
    7 -3 -17
    -7 -3 17
    -6 -3 17
    -6 -3 17
    6 -3 -17
    -6 3 17
    -5 -3 17
    -5 3 17
    -5 -3 17
    5 -3 -17
    4 -3 -17
    -4 -3 17
    -4 3 17
    -4 -3 17
    -3 -3 17
    -3 -3 17
    -3 3 17
    3 -3 -17
    -2 3 17
    -2 -3 17
    -1 -3 17
    -1 3 17
    0 -3 17
    0 3 17
    0 3 17
    1 -3 17
    1 3 17
    1 3 17
    -1 3 -17
    2 3 17
    2 3 17
    2 -3 17
    -2 3 -17
    3 -3 17
    3 3 17
    -3 3 -17
    -4 3 -17
    4 -3 17
    4 3 17
    5 -3 17
    5 3 17
    -5 3 -17
    6 -3 17
    -7 -4 17
    -7 -4 17
    6 -4 -17
    -6 -4 17
    -6 -4 17
    -6 4 17
    -5 4 17
    5 -4 -17
    -5 -4 17
    -5 -4 17
    -4 -4 17
    -4 4 17
    -4 -4 17
    4 -4 -17
    -3 4 17
    -3 -4 17
    -3 -4 17
    3 -4 -17
    -2 -4 17
    -2 4 17
    -1 -4 17
    -1 4 17
    0 4 17
    0 4 17
    0 -4 17
    1 4 17
    1 -4 17
    -1 4 -17
    1 4 17
    2 4 17
    2 4 17
    2 -4 17
    -2 4 -17
    -3 4 -17
    3 -4 17
    3 4 17
    3 4 17
    -4 4 -17
    4 4 17
    4 -4 17
    4 4 17
    5 4 17
    5 -4 17
    -5 4 -17
    6 -4 17
    -6 -5 17
    6 -5 -17
    -6 5 17
    -6 -5 17
    -5 5 17
    5 -5 -17
    -5 -5 17
    -5 -5 17
    -4 -5 17
    4 -5 -17
    -4 5 17
    -4 -5 17
    -3 -5 17
    -3 5 17
    -3 -5 17
    3 -5 -17
    -2 -5 17
    -2 5 17
    -1 5 17
    -1 -5 17
    0 5 17
    0 -5 17
    0 5 17
    1 5 17
    1 -5 17
    -1 5 -17
    1 5 17
    2 5 17
    -2 5 -17
    2 -5 17
    2 5 17
    3 -5 17
    3 5 17
    3 5 17
    -3 5 -17
    4 -5 17
    4 5 17
    -4 5 -17
    4 5 17
    5 5 17
    5 -5 17
    -5 5 -17
    6 -5 17
    -6 -6 17
    -6 6 17
    6 -6 -17
    -6 -6 17
    -5 6 17
    -5 -6 17
    -5 -6 17
    5 -6 -17
    -4 6 17
    -4 -6 17
    -4 -6 17
    4 -6 -17
    3 -6 -17
    -3 -6 17
    -3 6 17
    -3 -6 17
    -2 -6 17
    -2 6 17
    -1 6 17
    -1 -6 17
    0 6 17
    0 -6 17
    0 6 17
    1 6 17
    1 6 17
    -1 6 -17
    1 -6 17
    -2 6 -17
    2 6 17
    2 -6 17
    2 6 17
    -3 6 -17
    3 6 17
    3 6 17
    3 -6 17
    -4 6 -17
    4 6 17
    4 -6 17
    -5 6 -17
    5 -6 17
    5 6 17
    6 -7 -17
    -6 -7 17
    -6 -7 17
    -6 7 17
    -5 -7 17
    -5 7 17
    -5 -7 17
    5 -7 -17
    -4 7 17
    -4 -7 17
    -4 -7 17
    -3 7 17
    -3 -7 17
    3 -7 -17
    -3 -7 17
    -2 7 17
    -2 -7 17
    -1 7 17
    -1 -7 17
    0 7 17
    0 -7 17
    1 7 17
    -1 7 -17
    1 7 17
    1 -7 17
    -2 7 -17
    2 -7 17
    2 7 17
    2 7 17
    3 7 17
    3 7 17
    3 -7 17
    -3 7 -17
    4 7 17
    -4 7 -17
    4 -7 17
    5 7 17
    -5 7 -17
    5 -7 17
    6 -8 -17
    -6 8 17
    -6 -8 17
    -5 -8 17
    5 -8 -17
    -5 8 17
    -5 -8 17
    4 -8 -17
    -4 -8 17
    -4 8 17
    -4 -8 17
    3 -8 -17
    -3 8 17
    -3 -8 17
    -3 -8 17
    -2 -8 17
    -2 8 17
    -1 8 17
    -1 -8 17
    0 -8 17
    0 8 17
    0 8 17
    1 -8 17
    -1 8 -17
    1 8 17
    1 8 17
    2 8 17
    2 8 17
    -2 8 -17
    2 -8 17
    3 -8 17
    -3 8 -17
    3 8 17
    4 -8 17
    4 8 17
    -4 8 -17
    -5 8 -17
    5 -8 17
    5 8 17
    -6 9 17
    -6 -9 17
    6 -9 -17
    -5 -9 17
    -5 -9 17
    5 -9 -17
    -5 9 17
    4 -9 -17
    -4 -9 17
    -4 -9 17
    -4 9 17
    -3 -9 17
    -3 9 17
    3 -9 -17
    -2 -9 17
    -2 9 17
    -1 -9 17
    -1 9 17
    0 9 17
    0 -9 17
    0 9 17
    1 -9 17
    -1 9 -17
    1 9 17
    1 9 17
    2 9 17
    -2 9 -17
    2 9 17
    2 -9 17
    3 9 17
    3 -9 17
    -3 9 -17
    -4 9 -17
    4 -9 17
    4 9 17
    5 -9 17
    -5 9 -17
    5 9 17
    -6 -10 17
    -6 10 17
    6 -10 -17
    -5 -10 17
    -5 -10 17
    5 -10 -17
    -5 10 17
    -4 10 17
    -4 -10 17
    -4 -10 17
    4 -10 -17
    3 -10 -17
    -3 -10 17
    -3 10 17
    -2 -10 17
    -2 10 17
    -1 -10 17
    -1 10 17
    0 -10 17
    0 10 17
    0 10 17
    1 -10 17
    -1 10 -17
    1 10 17
    1 10 17
    2 -10 17
    2 10 17
    2 10 17
    -2 10 -17
    3 10 17
    3 -10 17
    -3 10 -17
    4 10 17
    -4 10 -17
    4 -10 17
    5 -10 17
    -5 10 -17
    5 10 17
    6 -11 -17
    -6 -11 17
    -6 11 17
    5 -11 -17
    -5 11 17
    -5 -11 17
    -4 -11 17
    -4 11 17
    4 -11 -17
    -4 -11 17
    3 -11 -17
    -3 11 17
    -3 -11 17
    -2 -11 17
    -2 11 17
    -1 -11 17
    -1 11 17
    0 11 17
    0 -11 17
    0 11 17
    -1 11 -17
    1 -11 17
    1 11 17
    1 11 17
    -2 11 -17
    2 -11 17
    2 11 17
    3 -11 17
    3 11 17
    -3 11 -17
    -4 11 -17
    4 -11 17
    4 11 17
    -5 11 -17
    5 11 17
    5 -11 17
    -6 -12 17
    6 -12 -17
    -5 -12 17
    5 -12 -17
    -5 12 17
    -4 -12 17
    4 -12 -17
    -4 12 17
    -3 -12 17
    3 -12 -17
    -3 12 17
    -2 -12 17
    -2 12 17
    -1 12 17
    -1 -12 17
    0 12 17
    0 -12 17
    0 12 17
    1 12 17
    1 12 17
    1 -12 17
    -1 12 -17
    2 12 17
    2 -12 17
    -2 12 -17
    3 12 17
    -3 12 -17
    3 -12 17
    -4 12 -17
    4 12 17
    -5 12 -17
    5 -12 17
    5 12 17
    6 -13 -17
    -6 -13 17
    5 -13 -17
    -5 -13 17
    -5 13 17
    -4 -13 17
    -4 13 17
    4 -13 -17
    -3 13 17
    3 -13 -17
    -3 -13 17
    -2 13 17
    -2 -13 17
    -1 13 17
    -1 -13 17
    0 -13 17
    0 13 17
    0 13 17
    1 13 17
    1 -13 17
    -1 13 -17
    2 13 17
    -2 13 -17
    2 -13 17
    3 -13 17
    -3 13 -17
    3 13 17
    -4 13 -17
    4 -13 17
    4 13 17
    -6 -14 17
    6 -14 -17
    -5 14 17
    5 -14 -17
    -5 -14 17
    -4 -14 17
    4 -14 -17
    -4 14 17
    3 -14 -17
    -3 -14 17
    -3 14 17
    -2 14 17
    -2 -14 17
    -1 14 17
    -1 -14 17
    0 14 17
    0 14 17
    0 -14 17
    1 14 17
    -1 14 -17
    1 -14 17
    -2 14 -17
    2 -14 17
    2 14 17
    -3 14 -17
    3 14 17
    3 -14 17
    4 14 17
    4 -14 17
    -4 14 -17
    5 -15 -17
    -5 15 17
    -5 -15 17
    -4 15 17
    -4 -15 17
    4 -15 -17
    -3 -15 17
    3 -15 -17
    -3 15 17
    -2 15 17
    -2 -15 17
    -1 -15 17
    -1 15 17
    0 15 17
    0 15 17
    0 -15 17
    1 15 17
    -1 15 -17
    1 -15 17
    -2 15 -17
    2 -15 17
    2 15 17
    3 -15 17
    3 15 17
    4 -15 17
    4 15 17
    -4 15 -17
    -5 -16 17
    5 -16 -17
    -4 16 17
    -4 -16 17
    4 -16 -17
    -3 16 17
    3 -16 -17
    -2 -16 17
    -2 16 17
    -1 -16 17
    -1 16 17
    0 -16 17
    0 16 17
    1 16 17
    -1 16 -17
    1 -16 17
    -2 16 -17
    2 -16 17
    2 16 17
    3 -16 17
    -3 16 -17
    3 16 17
    4 -16 17
    4 16 17
    -4 16 -17
    -5 -17 17
    -5 17 17
    5 -17 -17
    -4 17 17
    4 -17 -17
    -4 -17 17
    3 -17 -17
    -3 17 17
    -2 17 17
    -1 17 17
    -1 -17 17
    0 17 17
    0 -17 17
    -1 17 -17
    1 17 17
    1 -17 17
    -2 17 -17
    2 -17 17
    2 17 17
    3 17 17
    3 -17 17
    -3 17 -17
    -4 17 -17
    4 17 17
    5 -18 -17
    -5 -18 17
    4 -18 -17
    -4 18 17
    -4 -18 17
    -3 18 17
    3 -18 -17
    -2 18 17
    -1 -18 17
    0 -18 17
    1 18 17
    1 -18 17
    -1 18 -17
    2 18 17
    2 -18 17
    -2 18 -17
    -3 18 -17
    3 18 17
    3 -18 17
    -4 -19 17
    -4 19 17
    3 -19 -17
    -2 19 17
    -1 -19 17
    0 -19 17
    0 19 17
    1 -19 17
    -1 19 -17
    -2 19 -17
    2 19 17
    2 -19 17
    3 19 17
    -3 19 -17
    3 -19 17
    -4 -20 17
    -4 20 17
    4 -20 -17
    3 -20 -17
    -3 20 17
    -1 -20 17
    0 -20 17
    0 20 17
    -1 20 -17
    1 20 17
    1 -20 17
    2 20 17
    2 -20 17
    -2 20 -17
    -3 20 -17
    3 -20 17
    3 20 17
    -4 21 17
    -4 -21 17
    -3 21 17
    3 -21 -17
    0 -21 17
    -1 21 -17
    1 21 17
    1 -21 17
    2 21 17
    2 -21 17
    -2 21 -17
    0 -22 17
    0 22 17
    1 22 17
    1 -22 17
    -1 22 -17
    -2 22 -17
    2 -22 17
    2 22 17
    0 23 17
    1 -23 17
    -1 23 -17
    -2 23 -17
    2 -23 17
    2 23 17
    0 24 17
    -1 24 -17
    1 24 17
    1 -24 17
    0 25 17
    -6 0 18
    6 0 -18
    -5 0 18
    -4 0 18
    -3 0 18
    -2 0 18
    -1 0 18
    0 0 18
    -1 0 -18
    1 0 18
    -2 0 -18
    2 0 18
    3 0 18
    -3 0 -18
    -4 0 -18
    4 0 18
    -5 0 -18
    5 0 18
    -6 -1 18
    -6 -1 18
    6 -1 -18
    -6 1 18
    -5 -1 18
    5 -1 -18
    -5 -1 18
    -5 1 18
    -5 1 18
    -4 -1 18
    4 -1 -18
    -4 1 18
    -4 1 18
    4 1 -18
    -4 -1 18
    -3 1 18
    -3 -1 18
    -2 1 18
    -2 -1 18
    -1 1 18
    -1 -1 18
    0 -1 18
    0 1 18
    1 1 18
    -1 1 -18
    1 -1 18
    2 -1 18
    -2 -1 -18
    2 1 18
    -2 1 -18
    -3 1 -18
    -3 -1 -18
    3 1 18
    3 -1 18
    4 1 18
    -4 1 -18
    -4 -1 -18
    4 -1 18
    -5 -1 -18
    5 1 18
    5 -1 18
    -5 1 -18
    6 -2 -18
    -6 2 18
    -6 -2 18
    -6 2 18
    -6 -2 18
    -5 2 18
    -5 -2 18
    -5 -2 18
    5 2 -18
    -5 2 18
    5 -2 -18
    -4 2 18
    -4 -2 18
    4 -2 -18
    -4 -2 18
    -4 2 18
    4 2 -18
    -3 2 18
    -3 -2 18
    -2 2 18
    -2 -2 18
    -1 -2 18
    -1 2 18
    0 2 18
    0 -2 18
    -1 2 -18
    1 -2 18
    1 2 18
    1 2 18
    -2 2 -18
    2 -2 18
    2 2 18
    3 -2 18
    -3 2 -18
    3 2 18
    4 -2 18
    -4 2 -18
    4 2 18
    5 -2 18
    -5 2 -18
    -6 3 18
    -6 3 18
    6 -3 -18
    -6 -3 18
    -6 -3 18
    -5 -3 18
    -5 3 18
    -5 -3 18
    5 -3 -18
    -4 -3 18
    -4 -3 18
    4 -3 -18
    -4 3 18
    -3 -3 18
    -3 3 18
    -2 3 18
    -2 -3 18
    -1 3 18
    -1 -3 18
    0 3 18
    0 -3 18
    1 3 18
    -1 3 -18
    1 -3 18
    1 3 18
    2 3 18
    2 -3 18
    2 3 18
    -2 3 -18
    -3 3 -18
    3 3 18
    3 3 18
    3 -3 18
    4 3 18
    4 3 18
    4 -3 18
    -4 3 -18
    5 -3 18
    -5 3 -18
    5 3 18
    -6 -4 18
    6 -4 -18
    -6 4 18
    -6 -4 18
    -5 -4 18
    -5 4 18
    -5 -4 18
    5 -4 -18
    -4 -4 18
    4 -4 -18
    -4 -4 18
    -4 4 18
    -3 4 18
    -3 -4 18
    -2 4 18
    -2 -4 18
    -1 -4 18
    -1 4 18
    0 4 18
    0 -4 18
    -1 4 -18
    1 -4 18
    1 4 18
    1 4 18
    2 4 18
    2 4 18
    2 -4 18
    -2 4 -18
    -3 4 -18
    3 4 18
    3 -4 18
    3 4 18
    4 4 18
    4 -4 18
    4 4 18
    -4 4 -18
    5 -4 18
    -5 4 -18
    5 4 18
    6 -5 -18
    -6 -5 18
    -6 -5 18
    -6 5 18
    -5 5 18
    5 -5 -18
    -5 -5 18
    -5 -5 18
    4 -5 -18
    -4 -5 18
    -4 -5 18
    -4 5 18
    -3 -5 18
    -3 5 18
    -2 -5 18
    -2 5 18
    -1 5 18
    -1 -5 18
    0 5 18
    0 -5 18
    1 -5 18
    1 5 18
    1 5 18
    -1 5 -18
    -2 5 -18
    2 5 18
    2 -5 18
    2 5 18
    3 -5 18
    3 5 18
    -3 5 -18
    3 5 18
    4 -5 18
    -4 5 -18
    4 5 18
    5 -5 18
    -5 5 -18
    5 5 18
    6 -6 -18
    -6 -6 18
    -6 -6 18
    -6 6 18
    -5 6 18
    -5 -6 18
    -5 -6 18
    5 -6 -18
    -4 -6 18
    4 -6 -18
    -4 -6 18
    -4 6 18
    -3 6 18
    -3 -6 18
    -2 6 18
    -2 -6 18
    -1 6 18
    -1 -6 18
    0 -6 18
    0 6 18
    1 6 18
    1 -6 18
    -1 6 -18
    1 6 18
    2 -6 18
    2 6 18
    -2 6 -18
    2 6 18
    -3 6 -18
    3 -6 18
    3 6 18
    3 6 18
    -4 6 -18
    4 -6 18
    4 6 18
    -5 6 -18
    5 6 18
    5 -6 18
    -6 -7 18
    -6 7 18
    -6 -7 18
    6 -7 -18
    5 -7 -18
    -5 7 18
    -5 -7 18
    -5 -7 18
    -4 7 18
    -4 -7 18
    4 -7 -18
    -4 -7 18
    -3 -7 18
    -3 7 18
    -2 7 18
    -2 -7 18
    -1 -7 18
    -1 7 18
    0 7 18
    0 -7 18
    1 7 18
    -1 7 -18
    1 7 18
    1 -7 18
    2 7 18
    -2 7 -18
    2 -7 18
    2 7 18
    3 7 18
    3 7 18
    3 -7 18
    -3 7 -18
    4 7 18
    -4 7 -18
    4 -7 18
    -5 7 -18
    5 -7 18
    5 7 18
    6 -8 -18
    -6 8 18
    -6 -8 18
    5 -8 -18
    -5 -8 18
    -5 -8 18
    -5 8 18
    -4 8 18
    -4 -8 18
    -4 -8 18
    -3 8 18
    -3 -8 18
    -2 8 18
    -2 -8 18
    -1 8 18
    -1 -8 18
    0 8 18
    0 -8 18
    1 8 18
    1 -8 18
    1 8 18
    -1 8 -18
    2 8 18
    2 -8 18
    2 8 18
    -2 8 -18
    -3 8 -18
    3 -8 18
    3 8 18
    -4 8 -18
    4 -8 18
    4 8 18
    5 -8 18
    5 8 18
    -5 8 -18
    6 -9 -18
    -6 -9 18
    5 -9 -18
    -5 -9 18
    -5 9 18
    -5 -9 18
    -4 9 18
    -4 -9 18
    -4 -9 18
    -3 9 18
    -3 -9 18
    -2 -9 18
    -2 9 18
    -1 -9 18
    -1 9 18
    0 -9 18
    0 9 18
    1 9 18
    -1 9 -18
    1 -9 18
    1 9 18
    2 9 18
    2 -9 18
    -2 9 -18
    2 9 18
    3 9 18
    -3 9 -18
    3 -9 18
    4 -9 18
    4 9 18
    -4 9 -18
    5 -9 18
    -5 9 -18
    5 9 18
    -6 -10 18
    6 -10 -18
    5 -10 -18
    -5 -10 18
    -5 -10 18
    -5 10 18
    -4 -10 18
    4 -10 -18
    -4 10 18
    -4 -10 18
    -3 -10 18
    -3 10 18
    -2 10 18
    -2 -10 18
    -1 -10 18
    -1 10 18
    0 10 18
    0 -10 18
    1 10 18
    1 10 18
    1 -10 18
    -1 10 -18
    2 10 18
    2 -10 18
    -2 10 -18
    3 -10 18
    3 10 18
    -3 10 -18
    -4 10 -18
    4 -10 18
    4 10 18
    -6 -11 18
    6 -11 -18
    5 -11 -18
    -5 -11 18
    -5 11 18
    -4 -11 18
    -4 11 18
    4 -11 -18
    -4 -11 18
    -3 11 18
    -3 -11 18
    -2 11 18
    -2 -11 18
    -1 -11 18
    -1 11 18
    0 -11 18
    0 11 18
    -1 11 -18
    1 -11 18
    1 11 18
    2 -11 18
    2 11 18
    -2 11 -18
    3 -11 18
    3 11 18
    -3 11 -18
    -4 11 -18
    4 11 18
    4 -11 18
    6 -12 -18
    -6 -12 18
    -5 12 18
    5 -12 -18
    -5 -12 18
    4 -12 -18
    -4 -12 18
    -4 12 18
    -4 -12 18
    -3 -12 18
    -3 12 18
    -2 -12 18
    -2 12 18
    -1 -12 18
    -1 12 18
    0 12 18
    0 -12 18
    1 -12 18
    1 12 18
    -1 12 -18
    2 -12 18
    2 12 18
    -2 12 -18
    3 12 18
    -3 12 -18
    3 -12 18
    4 12 18
    -4 12 -18
    4 -12 18
    -5 13 18
    -5 -13 18
    4 -13 -18
    -4 13 18
    -4 -13 18
    -4 -13 18
    -3 13 18
    -3 -13 18
    -2 -13 18
    -2 13 18
    -1 -13 18
    -1 13 18
    0 -13 18
    0 13 18
    -1 13 -18
    1 -13 18
    1 13 18
    -2 13 -18
    2 -13 18
    2 13 18
    3 -13 18
    3 13 18
    -3 13 -18
    4 13 18
    4 -13 18
    -4 13 -18
    5 -14 -18
    -5 -14 18
    -5 14 18
    4 -14 -18
    -4 14 18
    -3 14 18
    -3 -14 18
    -2 -14 18
    -2 14 18
    -1 14 18
    -1 -14 18
    0 14 18
    0 -14 18
    1 14 18
    1 -14 18
    -1 14 -18
    -2 14 -18
    2 -14 18
    2 14 18
    -3 14 -18
    3 14 18
    3 -14 18
    4 -14 18
    4 14 18
    -4 14 -18
    -5 -15 18
    5 -15 -18
    -5 15 18
    4 -15 -18
    -4 15 18
    -3 -15 18
    -3 15 18
    -2 -15 18
    -2 15 18
    -1 -15 18
    -1 15 18
    0 -15 18
    -1 15 -18
    1 15 18
    1 -15 18
    2 -15 18
    -2 15 -18
    2 15 18
    3 15 18
    -3 15 -18
    3 -15 18
    -4 15 -18
    4 15 18
    5 -16 -18
    -5 -16 18
    4 -16 -18
    -4 16 18
    -3 16 18
    -2 16 18
    -2 -16 18
    -1 16 18
    -1 -16 18
    0 -16 18
    1 -16 18
    -1 16 -18
    1 16 18
    2 16 18
    2 -16 18
    -2 16 -18
    3 -16 18
    -3 16 -18
    3 16 18
    5 -17 -18
    -5 -17 18
    4 -17 -18
    -4 17 18
    -3 17 18
    -2 17 18
    -2 -17 18
    -1 17 18
    -1 -17 18
    0 -17 18
    -1 17 -18
    1 17 18
    1 -17 18
    -2 17 -18
    2 -17 18
    2 17 18
    -3 17 -18
    3 -17 18
    3 17 18
    4 -18 -18
    -4 18 18
    -3 18 18
    -2 -18 18
    -2 18 18
    -1 -18 18
    0 -18 18
    1 18 18
    1 -18 18
    -1 18 -18
    2 18 18
    2 -18 18
    -2 18 -18
    3 -18 18
    -3 18 -18
    3 18 18
    4 -19 -18
    -4 19 18
    -3 19 18
    -2 19 18
    -1 -19 18
    0 -19 18
    1 -19 18
    -1 19 -18
    1 19 18
    -2 19 -18
    2 -19 18
    2 19 18
    -3 19 -18
    3 19 18
    -4 20 18
    4 -20 -18
    -3 20 18
    -1 -20 18
    0 -20 18
    1 -20 18
    1 20 18
    -2 20 -18
    2 -20 18
    2 20 18
    -3 21 18
    0 -21 18
    1 -21 18
    1 21 18
    2 -21 18
    -2 21 -18
    2 21 18
    0 -22 18
    1 22 18
    1 -22 18
    1 23 18
    6 0 -19
    -6 0 19
    5 0 -19
    -5 0 19
    -4 0 19
    -3 0 19
    -2 0 19
    -1 0 19
    0 0 19
    -1 0 -19
    1 0 19
    2 0 19
    -2 0 -19
    3 0 19
    -3 0 -19
    -4 0 -19
    4 0 19
    -5 0 -19
    5 0 19
    -6 1 19
    6 -1 -19
    6 1 -19
    -6 -1 19
    5 -1 -19
    -5 -1 19
    -5 1 19
    -4 1 19
    -4 -1 19
    -3 1 19
    -3 -1 19
    -2 -1 19
    -2 1 19
    -1 1 19
    -1 -1 19
    0 -1 19
    0 1 19
    -1 1 -19
    1 -1 19
    1 1 19
    1 1 19
    2 1 19
    2 -1 19
    -2 1 -19
    3 -1 19
    -3 1 -19
    3 1 19
    -3 -1 -19
    4 -1 19
    -4 1 -19
    -4 -1 -19
    4 1 19
    5 1 19
    5 -1 19
    -5 1 -19
    -6 2 19
    -6 2 19
    -6 -2 19
    6 -2 -19
    -6 -2 19
    -5 2 19
    5 2 -19
    -5 -2 19
    -5 -2 19
    -5 2 19
    5 -2 -19
    -4 2 19
    -4 -2 19
    -3 2 19
    -3 -2 19
    -2 -2 19
    -2 2 19
    -1 2 19
    -1 -2 19
    0 -2 19
    0 2 19
    1 2 19
    1 2 19
    -1 2 -19
    1 -2 19
    2 -2 19
    2 2 19
    2 2 19
    -2 2 -19
    -3 2 -19
    3 -2 19
    3 2 19
    4 -2 19
    4 2 19
    -4 2 -19
    5 -2 19
    -5 2 -19
    5 2 19
    -6 -3 19
    6 -3 -19
    -6 -3 19
    -6 3 19
    -6 3 19
    -5 -3 19
    -5 3 19
    -5 3 19
    5 -3 -19
    5 3 -19
    -5 -3 19
    -4 3 19
    -4 -3 19
    -3 3 19
    -3 -3 19
    -2 3 19
    -2 -3 19
    -1 -3 19
    -1 3 19
    0 3 19
    0 -3 19
    1 -3 19
    -1 3 -19
    1 3 19
    1 3 19
    -2 3 -19
    2 -3 19
    2 3 19
    2 3 19
    3 3 19
    -3 3 -19
    3 -3 19
    3 3 19
    -4 3 -19
    4 -3 19
    4 3 19
    4 3 19
    -5 3 -19
    5 -3 19
    5 3 19
    -6 4 19
    -6 4 19
    6 -4 -19
    -6 -4 19
    -6 -4 19
    -5 -4 19
    5 -4 -19
    -5 4 19
    -5 -4 19
    -4 -4 19
    -4 4 19
    -3 4 19
    -3 -4 19
    -2 4 19
    -2 -4 19
    -1 -4 19
    -1 4 19
    0 -4 19
    0 4 19
    1 4 19
    1 -4 19
    -1 4 -19
    1 4 19
    2 4 19
    2 -4 19
    -2 4 -19
    2 4 19
    3 4 19
    -3 4 -19
    3 -4 19
    3 4 19
    4 4 19
    4 -4 19
    -4 4 -19
    4 4 19
    5 -4 19
    -5 4 -19
    5 4 19
    -6 -5 19
    6 -5 -19
    -6 -5 19
    -5 -5 19
    -5 -5 19
    -5 5 19
    5 -5 -19
    -4 5 19
    -4 -5 19
    -3 -5 19
    -3 5 19
    -2 5 19
    -2 -5 19
    -1 5 19
    -1 -5 19
    0 5 19
    0 -5 19
    1 5 19
    1 -5 19
    -1 5 -19
    1 5 19
    2 -5 19
    2 5 19
    -2 5 -19
    2 5 19
    -3 5 -19
    3 5 19
    3 5 19
    3 -5 19
    4 -5 19
    4 5 19
    -4 5 -19
    5 -5 19
    -6 -6 19
    6 -6 -19
    -6 -6 19
    -5 -6 19
    -5 -6 19
    -5 6 19
    5 -6 -19
    -4 -6 19
    -4 6 19
    -3 -6 19
    -3 6 19
    -2 6 19
    -2 -6 19
    -1 6 19
    -1 -6 19
    0 6 19
    0 -6 19
    -1 6 -19
    1 6 19
    1 6 19
    1 -6 19
    2 -6 19
    2 6 19
    2 6 19
    -2 6 -19
    3 -6 19
    -3 6 -19
    3 6 19
    3 6 19
    4 -6 19
    -4 6 -19
    4 6 19
    5 -6 19
    6 -7 -19
    -6 -7 19
    -6 -7 19
    -5 7 19
    5 -7 -19
    -5 -7 19
    -5 -7 19
    -4 -7 19
    -4 7 19
    -3 -7 19
    -3 7 19
    -2 -7 19
    -2 7 19
    -1 -7 19
    -1 7 19
    0 7 19
    0 -7 19
    1 -7 19
    1 7 19
    1 7 19
    -1 7 -19
    2 7 19
    2 7 19
    2 -7 19
    -2 7 -19
    3 7 19
    3 -7 19
    -3 7 -19
    -4 7 -19
    4 7 19
    4 -7 19
    -6 -8 19
    6 -8 -19
    -5 -8 19
    5 -8 -19
    -5 8 19
    -5 -8 19
    -4 -8 19
    -4 8 19
    -3 8 19
    -3 -8 19
    -2 -8 19
    -2 8 19
    -1 -8 19
    -1 8 19
    0 -8 19
    0 8 19
    1 -8 19
    1 8 19
    1 8 19
    2 -8 19
    -2 8 -19
    2 8 19
    2 8 19
    3 8 19
    -3 8 -19
    3 -8 19
    4 8 19
    -4 8 -19
    4 -8 19
    6 -9 -19
    -6 -9 19
    -5 -9 19
    5 -9 -19
    -5 9 19
    -5 -9 19
    -4 9 19
    -4 -9 19
    -3 -9 19
    -3 9 19
    -2 9 19
    -2 -9 19
    -1 -9 19
    -1 9 19
    0 9 19
    0 -9 19
    1 -9 19
    1 9 19
    1 9 19
    -2 9 -19
    2 9 19
    2 -9 19
    2 9 19
    3 9 19
    3 -9 19
    -3 9 -19
    -4 9 -19
    4 -9 19
    4 9 19
    -5 10 19
    -5 -10 19
    5 -10 -19
    -5 -10 19
    -4 -10 19
    -4 10 19
    -3 -10 19
    -3 10 19
    -2 10 19
    -2 -10 19
    -1 10 19
    -1 -10 19
    0 -10 19
    0 10 19
    1 10 19
    1 -10 19
    1 10 19
    2 -10 19
    2 10 19
    -2 10 -19
    -3 10 -19
    3 -10 19
    3 10 19
    -4 10 -19
    4 -10 19
    4 10 19
    -5 -11 19
    -5 11 19
    5 -11 -19
    -4 11 19
    -4 -11 19
    -3 -11 19
    -3 11 19
    -2 11 19
    -2 -11 19
    -1 -11 19
    -1 11 19
    0 11 19
    0 -11 19
    1 11 19
    1 -11 19
    1 11 19
    2 -11 19
    2 11 19
    -2 11 -19
    3 -11 19
    -3 11 -19
    3 11 19
    4 11 19
    -4 11 -19
    4 -11 19
    -5 12 19
    -5 -12 19
    5 -12 -19
    -4 -12 19
    -4 12 19
    -3 12 19
    -3 -12 19
    -2 -12 19
    -2 12 19
    -1 -12 19
    -1 12 19
    0 -12 19
    0 12 19
    1 12 19
    2 12 19
    -2 12 -19
    2 -12 19
    3 12 19
    -3 12 -19
    3 -12 19
    -4 12 -19
    4 12 19
    5 -13 -19
    -5 -13 19
    -4 13 19
    -4 -13 19
    -3 -13 19
    -3 13 19
    -2 13 19
    -2 -13 19
    -1 13 19
    -1 -13 19
    0 13 19
    0 -13 19
    1 13 19
    1 -13 19
    2 13 19
    -2 13 -19
    2 -13 19
    -3 13 -19
    3 -13 19
    3 13 19
    4 13 19
    -4 13 -19
    -5 -14 19
    5 -14 -19
    -4 14 19
    -3 -14 19
    -2 -14 19
    -2 14 19
    -1 14 19
    -1 -14 19
    0 14 19
    0 -14 19
    1 -14 19
    1 14 19
    2 -14 19
    -2 14 -19
    2 14 19
    -3 14 -19
    3 14 19
    3 -14 19
    5 -15 -19
    -4 15 19
    -3 15 19
    -3 -15 19
    -2 -15 19
    -2 15 19
    -1 -15 19
    -1 15 19
    0 -15 19
    1 15 19
    1 -15 19
    2 -15 19
    2 15 19
    -2 15 -19
    -3 15 -19
    3 -15 19
    3 15 19
    -4 16 19
    -3 16 19
    -2 16 19
    -2 -16 19
    -1 16 19
    -1 -16 19
    0 -16 19
    1 16 19
    1 -16 19
    -2 16 -19
    2 16 19
    2 -16 19
    3 -16 19
    -3 16 -19
    3 16 19
    -4 17 19
    -3 17 19
    -2 17 19
    -2 -17 19
    -1 -17 19
    0 -17 19
    1 -17 19
    1 17 19
    -2 17 -19
    2 17 19
    2 -17 19
    -3 17 -19
    3 17 19
    -3 18 19
    -2 -18 19
    -2 18 19
    -1 -18 19
    0 -18 19
    1 18 19
    1 -18 19
    -2 18 -19
    2 18 19
    2 -18 19
    -3 18 -19
    -3 19 19
    -1 -19 19
    0 -19 19
    1 19 19
    1 -19 19
    -2 19 -19
    2 19 19
    2 -19 19
    -3 20 19
    -1 -20 19
    0 -20 19
    1 -20 19
    2 20 19
    -2 20 -19
    0 -21 19
    1 21 19
    1 -21 19
    0 -22 19
    6 0 -20
    -5 0 20
    -4 0 20
    -3 0 20
    -2 0 20
    -1 0 20
    0 0 20
    1 0 20
    2 0 20
    -2 0 -20
    -3 0 -20
    3 0 20
    -4 0 -20
    4 0 20
    5 0 20
    6 1 -20
    6 -1 -20
    -5 1 20
    -5 -1 20
    -4 -1 20
    -4 1 20
    -3 1 20
    -3 -1 20
    -2 1 20
    -2 -1 20
    -1 -1 20
    -1 1 20
    0 1 20
    0 -1 20
    1 1 20
    1 -1 20
    2 1 20
    2 -1 20
    -2 1 -20
    -3 1 -20
    3 1 20
    3 -1 20
    4 -1 20
    -4 1 -20
    4 1 20
    5 -1 20
    6 -2 -20
    -6 -2 20
    -5 2 20
    -5 -2 20
    -4 -2 20
    -4 2 20
    -3 2 20
    -3 -2 20
    -2 -2 20
    -2 2 20
    -1 -2 20
    -1 2 20
    0 2 20
    0 -2 20
    1 2 20
    1 -2 20
    2 2 20
    2 2 20
    2 -2 20
    -2 2 -20
    -3 2 -20
    3 -2 20
    3 2 20
    3 2 20
    -4 2 -20
    4 -2 20
    4 2 20
    4 2 20
    5 -2 20
    -6 -3 20
    6 -3 -20
    -6 -3 20
    -5 3 20
    -5 -3 20
    -4 3 20
    -4 -3 20
    -3 -3 20
    -3 3 20
    -2 3 20
    -2 -3 20
    -1 3 20
    -1 -3 20
    0 3 20
    0 -3 20
    1 -3 20
    1 3 20
    2 3 20
    -2 3 -20
    2 3 20
    2 -3 20
    -3 3 -20
    3 -3 20
    3 3 20
    3 3 20
    -4 3 -20
    4 3 20
    4 3 20
    4 -3 20
    -6 -4 20
    -6 -4 20
    -5 -4 20
    -5 4 20
    -4 4 20
    -4 -4 20
    -3 -4 20
    -3 4 20
    -2 -4 20
    -2 4 20
    -1 4 20
    -1 -4 20
    0 4 20
    0 -4 20
    1 4 20
    1 -4 20
    2 -4 20
    2 4 20
    -2 4 -20
    2 4 20
    3 4 20
    -3 4 -20
    3 4 20
    3 -4 20
    4 -4 20
    4 4 20
    -4 4 -20
    -5 -5 20
    -5 5 20
    -4 -5 20
    -4 5 20
    -3 -5 20
    -3 5 20
    -2 -5 20
    -2 5 20
    -1 -5 20
    -1 5 20
    0 5 20
    0 -5 20
    1 5 20
    1 -5 20
    2 5 20
    2 5 20
    2 -5 20
    -2 5 -20
    3 5 20
    3 -5 20
    -3 5 -20
    3 5 20
    4 -5 20
    4 5 20
    -4 5 -20
    -5 6 20
    -5 -6 20
    -4 6 20
    -4 -6 20
    -3 -6 20
    -3 6 20
    -2 -6 20
    -2 6 20
    -1 -6 20
    -1 6 20
    0 -6 20
    0 6 20
    1 6 20
    1 -6 20
    2 6 20
    -2 6 -20
    2 6 20
    2 -6 20
    -3 6 -20
    3 6 20
    3 6 20
    3 -6 20
    4 -6 20
    -4 6 -20
    4 6 20
    -5 7 20
    -5 -7 20
    -4 7 20
    -4 -7 20
    -3 -7 20
    -3 7 20
    -2 7 20
    -2 -7 20
    -1 7 20
    -1 -7 20
    0 -7 20
    0 7 20
    1 7 20
    1 -7 20
    2 -7 20
    2 7 20
    2 7 20
    -2 7 -20
    3 7 20
    -3 7 -20
    3 -7 20
    4 7 20
    -4 7 -20
    4 -7 20
    -5 -8 20
    -5 8 20
    -4 -8 20
    -4 8 20
    -3 8 20
    -3 -8 20
    -2 -8 20
    -2 8 20
    -1 -8 20
    -1 8 20
    0 -8 20
    0 8 20
    1 -8 20
    1 8 20
    2 -8 20
    2 8 20
    2 8 20
    -2 8 -20
    3 8 20
    -3 8 -20
    3 -8 20
    4 8 20
    -4 8 -20
    4 -8 20
    -5 -9 20
    -4 9 20
    -4 -9 20
    -3 -9 20
    -3 9 20
    -2 -9 20
    -2 9 20
    -1 -9 20
    -1 9 20
    0 9 20
    0 -9 20
    1 9 20
    1 -9 20
    2 -9 20
    2 9 20
    -2 9 -20
    2 9 20
    3 -9 20
    -3 9 -20
    3 9 20
    4 9 20
    -4 9 -20
    -5 -10 20
    -4 10 20
    -4 -10 20
    -3 10 20
    -3 -10 20
    -2 10 20
    -2 -10 20
    -1 -10 20
    -1 10 20
    0 10 20
    0 -10 20
    1 -10 20
    1 10 20
    -2 10 -20
    2 10 20
    2 -10 20
    3 -10 20
    3 10 20
    -3 10 -20
    4 10 20
    -4 10 -20
    -4 11 20
    -4 -11 20
    -3 -11 20
    -3 11 20
    -2 -11 20
    -2 11 20
    -1 -11 20
    -1 11 20
    0 -11 20
    0 11 20
    1 11 20
    1 -11 20
    2 11 20
    -2 11 -20
    2 -11 20
    3 11 20
    -3 11 -20
    3 -11 20
    -4 12 20
    -4 -12 20
    -3 12 20
    -3 -12 20
    -2 12 20
    -2 -12 20
    -1 -12 20
    -1 12 20
    0 12 20
    0 -12 20
    1 -12 20
    2 12 20
    2 -12 20
    -2 12 -20
    -3 12 -20
    3 -12 20
    3 12 20
    -4 -13 20
    -4 13 20
    -3 13 20
    -3 -13 20
    -2 13 20
    -2 -13 20
    -1 13 20
    -1 -13 20
    0 -13 20
    0 13 20
    1 -13 20
    2 13 20
    2 -13 20
    -2 13 -20
    3 13 20
    3 -13 20
    -3 13 -20
    -4 14 20
    -3 -14 20
    -3 14 20
    -2 -14 20
    -2 14 20
    -1 14 20
    -1 -14 20
    0 -14 20
    0 14 20
    1 -14 20
    2 -14 20
    2 14 20
    -2 14 -20
    -3 14 -20
    3 14 20
    -4 15 20
    -3 -15 20
    -3 15 20
    -2 15 20
    -2 -15 20
    -1 -15 20
    -1 15 20
    0 -15 20
    1 -15 20
    -2 15 -20
    2 -15 20
    3 15 20
    -3 15 -20
    -3 16 20
    -2 16 20
    -2 -16 20
    -1 16 20
    -1 -16 20
    0 -16 20
    1 -16 20
    2 16 20
    2 -16 20
    -2 16 -20
    -3 17 20
    -2 17 20
    -2 -17 20
    -1 -17 20
    0 -17 20
    1 -17 20
    2 17 20
    -2 17 -20
    -3 18 20
    -2 18 20
    -2 -18 20
    0 -18 20
    1 -18 20
    -2 18 -20
    2 18 20
    -1 -19 20
    0 -19 20
    1 -19 20
    -1 -20 20
    0 -20 20
    -5 0 21
    -4 0 21
    -3 0 21
    -2 0 21
    -1 0 21
    0 0 21
    1 0 21
    2 0 21
    3 0 21
    4 0 21
    -5 -1 21
    -5 1 21
    -4 -1 21
    -4 1 21
    -3 1 21
    -3 -1 21
    -2 -1 21
    -2 1 21
    -1 1 21
    -1 -1 21
    0 1 21
    0 -1 21
    1 1 21
    1 -1 21
    -2 1 -21
    2 -1 21
    2 1 21
    3 -1 21
    3 1 21
    3 1 21
    -3 1 -21
    4 1 21
    4 -1 21
    -4 1 -21
    4 1 21
    -5 2 21
    -5 -2 21
    -4 2 21
    -4 -2 21
    -3 2 21
    -3 -2 21
    -2 -2 21
    -2 2 21
    -1 -2 21
    -1 2 21
    0 -2 21
    0 2 21
    1 -2 21
    1 2 21
    2 2 21
    -2 2 -21
    2 2 21
    2 -2 21
    3 2 21
    3 -2 21
    3 2 21
    -3 2 -21
    -4 2 -21
    4 2 21
    4 -2 21
    4 2 21
    -5 -3 21
    -5 3 21
    -4 3 21
    -4 -3 21
    -3 3 21
    -3 -3 21
    -2 -3 21
    -2 3 21
    -1 -3 21
    -1 3 21
    0 -3 21
    0 3 21
    1 -3 21
    1 3 21
    2 -3 21
    2 3 21
    -2 3 -21
    2 3 21
    3 -3 21
    3 3 21
    3 3 21
    -3 3 -21
    4 3 21
    4 3 21
    -4 3 -21
    4 -3 21
    -5 -4 21
    -4 -4 21
    -4 4 21
    -3 -4 21
    -3 4 21
    -2 4 21
    -2 -4 21
    -1 -4 21
    -1 4 21
    0 4 21
    0 -4 21
    1 4 21
    1 -4 21
    -2 4 -21
    2 4 21
    2 4 21
    2 -4 21
    -3 4 -21
    3 4 21
    3 -4 21
    3 4 21
    4 -4 21
    -4 4 -21
    4 4 21
    -5 -5 21
    -4 -5 21
    -4 5 21
    -3 -5 21
    -3 5 21
    -2 -5 21
    -2 5 21
    -1 -5 21
    -1 5 21
    0 5 21
    0 -5 21
    1 -5 21
    1 5 21
    2 5 21
    2 -5 21
    2 5 21
    -2 5 -21
    3 5 21
    3 5 21
    -3 5 -21
    3 -5 21
    -4 5 -21
    4 5 21
    -5 -6 21
    -4 -6 21
    -4 6 21
    -3 -6 21
    -3 6 21
    -2 -6 21
    -2 6 21
    -1 -6 21
    -1 6 21
    0 -6 21
    0 6 21
    1 6 21
    1 -6 21
    2 6 21
    2 6 21
    -2 6 -21
    2 -6 21
    3 -6 21
    3 6 21
    3 6 21
    -3 6 -21
    4 6 21
    -4 6 -21
    -5 -7 21
    -4 -7 21
    -4 7 21
    -3 7 21
    -3 -7 21
    -2 -7 21
    -2 7 21
    -1 -7 21
    -1 7 21
    0 -7 21
    0 7 21
    1 7 21
    1 -7 21
    2 7 21
    2 -7 21
    2 7 21
    -2 7 -21
    -3 7 -21
    3 -7 21
    3 7 21
    -5 -8 21
    -4 8 21
    -4 -8 21
    -3 -8 21
    -3 8 21
    -2 -8 21
    -2 8 21
    -1 8 21
    -1 -8 21
    0 -8 21
    0 8 21
    1 -8 21
    1 8 21
    2 8 21
    2 8 21
    2 -8 21
    -2 8 -21
    -3 8 -21
    3 -8 21
    3 8 21
    -4 -9 21
    -4 9 21
    -3 9 21
    -3 -9 21
    -2 9 21
    -2 -9 21
    -1 -9 21
    -1 9 21
    0 -9 21
    0 9 21
    1 -9 21
    1 9 21
    2 -9 21
    -2 9 -21
    2 9 21
    3 9 21
    -3 9 -21
    3 -9 21
    -4 -10 21
    -4 10 21
    -3 10 21
    -3 -10 21
    -2 -10 21
    -2 10 21
    -1 10 21
    -1 -10 21
    0 -10 21
    0 10 21
    1 10 21
    1 -10 21
    -2 10 -21
    2 10 21
    2 -10 21
    3 -10 21
    3 10 21
    -3 10 -21
    -4 -11 21
    -4 11 21
    -3 -11 21
    -3 11 21
    -2 11 21
    -2 -11 21
    -1 11 21
    -1 -11 21
    0 11 21
    0 -11 21
    1 -11 21
    1 11 21
    2 11 21
    2 -11 21
    -3 11 -21
    3 11 21
    -4 -12 21
    -3 12 21
    -3 -12 21
    -2 -12 21
    -2 12 21
    -1 -12 21
    -1 12 21
    0 12 21
    0 -12 21
    1 -12 21
    2 12 21
    2 -12 21
    -3 12 -21
    3 12 21
    -4 -13 21
    -3 13 21
    -3 -13 21
    -2 -13 21
    -2 13 21
    -1 13 21
    -1 -13 21
    0 -13 21
    0 13 21
    1 -13 21
    2 13 21
    2 -13 21
    3 13 21
    -3 13 -21
    -3 14 21
    -3 -14 21
    -2 -14 21
    -2 14 21
    -1 -14 21
    -1 14 21
    0 -14 21
    1 -14 21
    2 14 21
    -3 -15 21
    -3 15 21
    -2 -15 21
    -2 15 21
    -1 -15 21
    -1 15 21
    0 -15 21
    1 -15 21
    2 15 21
    -3 16 21
    -2 16 21
    -2 -16 21
    -1 -16 21
    0 -16 21
    1 -16 21
    2 16 21
    -2 -17 21
    -2 17 21
    -1 -17 21
    0 -17 21
    -2 18 21
    -2 -18 21
    -1 -18 21
    0 -18 21
    -4 0 22
    -3 0 22
    -2 0 22
    -1 0 22
    0 0 22
    1 0 22
    2 0 22
    3 0 22
    -4 -1 22
    -4 1 22
    -3 1 22
    -3 -1 22
    -2 -1 22
    -2 1 22
    -1 -1 22
    -1 1 22
    0 1 22
    0 -1 22
    1 1 22
    1 -1 22
    2 1 22
    2 -1 22
    -3 1 -22
    3 1 22
    3 1 22
    3 -1 22
    -4 -2 22
    -4 2 22
    -3 -2 22
    -3 2 22
    -2 -2 22
    -2 2 22
    -1 2 22
    -1 -2 22
    0 2 22
    0 -2 22
    1 2 22
    1 -2 22
    2 -2 22
    2 2 22
    3 -2 22
    3 2 22
    3 2 22
    -3 2 -22
    -4 -3 22
    -4 3 22
    -3 3 22
    -3 -3 22
    -2 -3 22
    -2 3 22
    -1 -3 22
    -1 3 22
    0 -3 22
    0 3 22
    1 3 22
    1 -3 22
    2 3 22
    2 -3 22
    3 -3 22
    -3 3 -22
    3 3 22
    3 3 22
    -4 4 22
    -4 -4 22
    -3 4 22
    -3 -4 22
    -2 4 22
    -2 -4 22
    -1 4 22
    -1 -4 22
    0 -4 22
    0 4 22
    1 4 22
    1 -4 22
    2 -4 22
    2 4 22
    3 4 22
    3 4 22
    3 -4 22
    -3 4 -22
    -4 5 22
    -4 -5 22
    -3 5 22
    -3 -5 22
    -2 -5 22
    -2 5 22
    -1 5 22
    -1 -5 22
    0 5 22
    0 -5 22
    1 -5 22
    1 5 22
    2 5 22
    2 -5 22
    -3 5 -22
    3 5 22
    3 5 22
    3 -5 22
    -4 6 22
    -4 -6 22
    -3 -6 22
    -3 6 22
    -2 -6 22
    -2 6 22
    -1 6 22
    -1 -6 22
    0 -6 22
    1 -6 22
    1 6 22
    2 -6 22
    -3 6 -22
    3 6 22
    -4 -7 22
    -3 7 22
    -3 -7 22
    -2 -7 22
    -2 7 22
    -1 -7 22
    -1 7 22
    0 -7 22
    0 7 22
    1 7 22
    1 -7 22
    2 -7 22
    2 7 22
    -3 7 -22
    3 7 22
    -4 -8 22
    -3 -8 22
    -3 8 22
    -2 -8 22
    -2 8 22
    -1 -8 22
    -1 8 22
    0 -8 22
    0 8 22
    1 -8 22
    1 8 22
    2 -8 22
    2 8 22
    -3 8 -22
    3 8 22
    -4 -9 22
    -3 9 22
    -3 -9 22
    -2 -9 22
    -2 9 22
    -1 9 22
    -1 -9 22
    0 9 22
    0 -9 22
    1 9 22
    1 -9 22
    2 -9 22
    -3 9 -22
    3 9 22
    -4 -10 22
    -3 -10 22
    -2 10 22
    -2 -10 22
    -1 10 22
    -1 -10 22
    0 10 22
    0 -10 22
    1 -10 22
    1 10 22
    2 -10 22
    3 10 22
    -4 -11 22
    -3 -11 22
    -3 11 22
    -2 11 22
    -2 -11 22
    -1 11 22
    -1 -11 22
    0 -11 22
    1 -11 22
    -3 12 22
    -3 -12 22
    -2 12 22
    -2 -12 22
    -1 12 22
    -1 -12 22
    0 12 22
    0 -12 22
    1 -12 22
    -3 13 22
    -3 -13 22
    -2 -13 22
    -2 13 22
    -1 13 22
    -1 -13 22
    0 -13 22
    0 13 22
    1 -13 22
    -3 -14 22
    -2 14 22
    -2 -14 22
    -1 14 22
    -1 -14 22
    0 -14 22
    -2 -15 22
    -2 15 22
    -1 -15 22
    -1 15 22
    0 -15 22
    -2 -16 22
    -2 16 22
    -1 -16 22
    -3 0 23
    -2 0 23
    -1 0 23
    0 0 23
    1 0 23
    2 0 23
    3 0 23
    3 0 23
    -3 -1 23
    -3 1 23
    -2 1 23
    -2 -1 23
    -1 1 23
    -1 -1 23
    0 1 23
    0 -1 23
    1 1 23
    1 -1 23
    2 1 23
    2 -1 23
    3 1 23
    3 1 23
    -3 -2 23
    -3 2 23
    -2 -2 23
    -2 2 23
    -1 -2 23
    -1 2 23
    0 2 23
    0 -2 23
    1 -2 23
    1 2 23
    2 -2 23
    2 2 23
    -3 2 -23
    3 2 23
    3 2 23
    -3 -3 23
    -3 3 23
    -2 -3 23
    -2 3 23
    -1 3 23
    -1 -3 23
    0 -3 23
    0 3 23
    1 3 23
    1 -3 23
    2 3 23
    2 -3 23
    3 3 23
    -3 3 -23
    3 3 23
    -3 -4 23
    -3 4 23
    -2 4 23
    -2 -4 23
    -1 4 23
    -1 -4 23
    0 -4 23
    0 4 23
    1 -4 23
    1 4 23
    2 4 23
    2 -4 23
    3 4 23
    -3 5 23
    -3 -5 23
    -2 5 23
    -2 -5 23
    -1 5 23
    -1 -5 23
    0 5 23
    0 -5 23
    1 5 23
    1 -5 23
    2 -5 23
    2 5 23
    -3 6 23
    -3 -6 23
    -2 -6 23
    -2 6 23
    -1 6 23
    -1 -6 23
    0 6 23
    0 -6 23
    1 -6 23
    1 6 23
    2 6 23
    -3 7 23
    -3 -7 23
    -2 7 23
    -2 -7 23
    -1 -7 23
    -1 7 23
    0 -7 23
    0 7 23
    1 -7 23
    1 7 23
    2 7 23
    -3 -8 23
    -2 -8 23
    -2 8 23
    -1 8 23
    -1 -8 23
    0 -8 23
    0 8 23
    1 -8 23
    1 8 23
    -3 -9 23
    -2 9 23
    -2 -9 23
    -1 -9 23
    -1 9 23
    0 9 23
    0 -9 23
    1 9 23
    1 -9 23
    -3 -10 23
    -2 10 23
    -2 -10 23
    -1 -10 23
    -1 10 23
    0 10 23
    0 -10 23
    1 10 23
    -2 11 23
    -2 -11 23
    -1 -11 23
    -1 11 23
    0 -11 23
    0 11 23
    -2 -12 23
    -2 12 23
    -1 -12 23
    -1 12 23
    0 12 23
    -1 13 23
    -1 14 23
    -2 0 24
    -1 0 24
    0 0 24
    1 0 24
    -2 1 24
    -2 -1 24
    -1 -1 24
    -1 1 24
    0 -1 24
    0 1 24
    1 1 24
    1 -1 24
    -2 -2 24
    -2 2 24
    -1 -2 24
    -1 2 24
    0 -2 24
    1 2 24
    1 -2 24
    -2 -3 24
    -2 3 24
    -1 3 24
    -1 -3 24
    0 -3 24
    0 3 24
    1 3 24
    2 3 24
    -2 4 24
    -1 4 24
    -1 -4 24
    0 -4 24
    0 4 24
    1 4 24
    2 4 24
    -1 5 24
    -1 -5 24
    0 5 24
    0 -5 24
    1 5 24
    -1 -6 24
    -1 6 24
    0 6 24
    1 6 24
    -1 7 24
    0 7 24
    1 7 24
    -1 8 24
    0 8 24
    1 8 24
    -1 9 24
    0 9 24
    -1 10 24
    0 10 24
_diffrn_reflns_number     29524
_diffrn_reflns_av_R_equivalents     0.0404
_diffrn_reflns_av_unetI/netI     0.0432
_diffrn_reflns_theta_min     1.339
_diffrn_reflns_theta_max     28.355
_diffrn_reflns_theta_full     25.242
_diffrn_measured_fraction_theta_max     0.956
_diffrn_measured_fraction_theta_full     0.997
_diffrn_reflns_limit_h_min     -9
_diffrn_reflns_limit_h_max     9
_diffrn_reflns_limit_k_min     -32
_diffrn_reflns_limit_k_max     32
_diffrn_reflns_limit_l_min     -23
_diffrn_reflns_limit_l_max     24
_refine_special_details     ?
_reflns_number_total     7909
_reflns_number_gt     5509
_reflns_threshold_expression     'I > 2\s(I)'
_refine_ls_structure_factor_coef     Fsqd
_refine_ls_matrix_type     full
_refine_ls_R_factor_all     0.0773
_refine_ls_R_factor_gt     0.0510
_refine_ls_wR_factor_gt     0.1226
_refine_ls_wR_factor_ref     0.1382
_refine_ls_goodness_of_fit_ref     1.035
_refine_ls_restrained_S_all     1.035
_refine_ls_number_reflns     7909
_refine_ls_number_parameters     451
_refine_ls_number_restraints     0
_refine_ls_hydrogen_treatment     constr
_refine_ls_weighting_scheme     calc
_refine_ls_weighting_details
              'w=1/[\s^2^(Fo^2^)+(0.0689P)^2^+0.2390P] where P=(Fo^2^+2Fc^2^)/3'
_atom_sites_solution_hydrogens     geom
_atom_sites_solution_primary     direct
_atom_sites_solution_secondary     ?
_refine_ls_shift/su_max     0.001
_refine_ls_shift/su_mean     0.000
_refine_diff_density_max     0.308
_refine_diff_density_min     -0.265
_refine_ls_extinction_method     none
_refine_ls_extinction_coef     .
loop_
    _atom_type_symbol
    _atom_type_description
    _atom_type_scat_dispersion_real
    _atom_type_scat_dispersion_imag
    _atom_type_scat_source
    'C' 'C' 0.0033 0.0016
                         'International Tables Vol C Tables 4.2.6.8 and 6.1.1.4'
    'H' 'H' 0.0000 0.0000
                         'International Tables Vol C Tables 4.2.6.8 and 6.1.1.4'
    'N' 'N' 0.0061 0.0033
                         'International Tables Vol C Tables 4.2.6.8 and 6.1.1.4'
    'O' 'O' 0.0106 0.0060
                         'International Tables Vol C Tables 4.2.6.8 and 6.1.1.4'
    'S' 'S' 0.1246 0.1234
                         'International Tables Vol C Tables 4.2.6.8 and 6.1.1.4'
_computing_data_collection
;
SMART V5.634 (Bruker, 2001)
;
_computing_cell_refinement
;
SAINT V6.36A (Bruker, 2001)
;
_computing_data_reduction
;
SAINT V6.36A (Bruker, 2016)
;
_computing_structure_solution
;
SHELXS  (Sheldrick, 2008)
;
_computing_structure_refinement
;
<i>SHELXL2018/3</i> (Sheldrick, 2015)
;
_computing_molecular_graphics
;
Olex2 1.3-ac4 (Dolomanov <i>et al.</i>,  2009)
;
_computing_publication_material
;
Olex2 1.3-ac4 (Dolomanov <i>et al.</i>,  2009)
;
loop_
    _atom_site_type_symbol
    _atom_site_label
    _atom_site_fract_x
    _atom_site_fract_y
    _atom_site_fract_z
    _atom_site_U_iso_or_equiv
    _atom_site_adp_type
    _atom_site_calc_flag
    _atom_site_occupancy
    _atom_site_disorder_assembly
    _atom_site_disorder_group
    S S1 0.63430(8) 0.74816(2) 0.62562(3) 0.04230(15) Uani d 1 . .
    O O1 0.4325(2) 0.75929(6) 0.63311(8) 0.0578(4) Uani d 1 . .
    O O2 0.7474(3) 0.78399(6) 0.58785(8) 0.0681(5) Uani d 1 . .
    O O3 0.5672(2) 0.60846(5) 0.74613(7) 0.0460(3) Uani d 1 . .
    N N1 0.6591(2) 0.69392(5) 0.74620(8) 0.0339(3) Uani d 1 . .
    C C1 0.6539(3) 0.68391(7) 0.59048(10) 0.0372(4) Uani d 1 . .
    N N2 0.6667(3) 0.68078(7) 0.52113(9) 0.0485(4) Uani d 1 . .
    C C3 0.6840(3) 0.63236(9) 0.49538(11) 0.0536(6) Uani d 1 . .
    H H3 0.693463 0.628667 0.447104 0.064 Uiso calc 1 . .
    C C4 0.6885(3) 0.58773(8) 0.53596(11) 0.0484(5) Uani d 1 . .
    H H4 0.702610 0.554955 0.515465 0.058 Uiso calc 1 . .
    C C5 0.6718(3) 0.59221(7) 0.60787(11) 0.0409(5) Uani d 1 . .
    H H5 0.672293 0.562470 0.636234 0.049 Uiso calc 1 . .
    C C6 0.6543(3) 0.64206(7) 0.63705(10) 0.0342(4) Uani d 1 . .
    C C7 0.6251(3) 0.64642(7) 0.71450(10) 0.0348(4) Uani d 1 . .
    C C8 0.7641(3) 0.73481(6) 0.71038(9) 0.0329(4) Uani d 1 . .
    H H8 0.892706 0.720657 0.701537 0.039 Uiso calc 1 . .
    C C9 0.7973(3) 0.78510(6) 0.75095(9) 0.0349(4) Uani d 1 . .
    C C10 0.6433(3) 0.81482(7) 0.77271(11) 0.0434(5) Uani d 1 . .
    H H10 0.515080 0.803440 0.763175 0.052 Uiso calc 1 . .
    C C11 0.6813(4) 0.86115(8) 0.80844(11) 0.0521(6) Uani d 1 . .
    H H11 0.578441 0.880859 0.823488 0.062 Uiso calc 1 . .
    C C12 0.8701(4) 0.87842(8) 0.82198(12) 0.0566(6) Uani d 1 . .
    H H12 0.894905 0.909751 0.846138 0.068 Uiso calc 1 . .
    C C13 1.0224(4) 0.84948(9) 0.79988(12) 0.0586(6) Uani d 1 . .
    H H13 1.150197 0.861340 0.808938 0.070 Uiso calc 1 . .
    C C14 0.9866(3) 0.80271(8) 0.76418(11) 0.0465(5) Uani d 1 . .
    H H14 1.090055 0.783227 0.749150 0.056 Uiso calc 1 . .
    C C15 0.6365(3) 0.69882(7) 0.82159(10) 0.0386(4) Uani d 1 . .
    C C16 0.7981(4) 0.69689(8) 0.86865(11) 0.0536(6) Uani d 1 . .
    H H16 0.920527 0.689583 0.853283 0.064 Uiso calc 1 . .
    C C17 0.7772(5) 0.70596(10) 0.93957(13) 0.0721(7) Uani d 1 . .
    H H17 0.886765 0.705311 0.971784 0.087 Uiso calc 1 . .
    C C18 0.5986(5) 0.71578(10) 0.96239(14) 0.0763(9) Uani d 1 . .
    H H18 0.586778 0.722023 1.010056 0.092 Uiso calc 1 . .
    C C19 0.4354(5) 0.71657(10) 0.91580(16) 0.0763(8) Uani d 1 . .
    H H19 0.313012 0.722843 0.931876 0.092 Uiso calc 1 . .
    C C20 0.4533(3) 0.70791(9) 0.84404(13) 0.0576(6) Uani d 1 . .
    H H20 0.343538 0.708267 0.811932 0.069 Uiso calc 1 . .
    S S2 0.13994(8) 0.49436(2) 0.65360(2) 0.03987(15) Uani d 1 . .
    O O4 -0.0638(2) 0.48498(5) 0.66084(8) 0.0538(4) Uani d 1 . .
    O O5 0.2549(3) 0.45389(5) 0.62563(8) 0.0642(5) Uani d 1 . .
    O O6 0.0749(2) 0.64799(5) 0.73881(7) 0.0468(4) Uani d 1 . .
    N N3 0.1540(2) 0.56289(5) 0.75909(8) 0.0356(4) Uani d 1 . .
    C C21 0.1620(3) 0.55275(6) 0.60387(10) 0.0348(4) Uani d 1 . .
    N N4 0.1748(2) 0.54607(6) 0.53518(8) 0.0432(4) Uani d 1 . .
    C C23 0.1843(3) 0.58965(8) 0.49718(11) 0.0485(5) Uani d 1 . .
    H H23 0.191493 0.586542 0.448712 0.058 Uiso calc 1 . .
    C C24 0.1841(3) 0.63940(8) 0.52628(11) 0.0469(5) Uani d 1 . .
    H H24 0.192899 0.668864 0.497855 0.056 Uiso calc 1 . .
    C C25 0.1706(3) 0.64482(7) 0.59793(11) 0.0410(5) Uani d 1 . .
    H H25 0.169557 0.677987 0.618283 0.049 Uiso calc 1 . .
    C C26 0.1587(2) 0.60021(6) 0.63938(9) 0.0327(4) Uani d 1 . .
    C C27 0.1291(3) 0.60600(7) 0.71683(10) 0.0354(4) Uani d 1 . .
    C C28 0.2623(3) 0.51705(6) 0.73556(9) 0.0340(4) Uani d 1 . .
    H H28 0.392932 0.529097 0.725573 0.041 Uiso calc 1 . .
    C C29 0.2885(3) 0.47234(7) 0.78757(10) 0.0416(5) Uani d 1 . .
    C C30 0.1352(4) 0.44247(8) 0.80797(11) 0.0533(6) Uani d 1 . .
    H H30 0.007471 0.450892 0.791761 0.064 Uiso calc 1 . .
    C C31 0.1710(5) 0.40003(9) 0.85245(13) 0.0733(8) Uani d 1 . .
    H H31 0.067265 0.379812 0.865727 0.088 Uiso calc 1 . .
    C C32 0.3580(6) 0.38766(11) 0.87699(14) 0.0930(11) Uani d 1 . .
    H H32 0.381106 0.359142 0.907028 0.112 Uiso calc 1 . .
    C C33 0.5112(5) 0.41710(12) 0.85749(15) 0.0914(10) Uani d 1 . .
    H H33 0.638235 0.408655 0.874614 0.110 Uiso calc 1 . .
    C C34 0.4785(4) 0.45936(9) 0.81249(13) 0.0633(6) Uani d 1 . .
    H H34 0.583346 0.479040 0.798928 0.076 Uiso calc 1 . .
    C C35 0.1232(3) 0.56794(7) 0.83321(10) 0.0422(5) Uani d 1 . .
    C C36 -0.0608(4) 0.55993(9) 0.85463(13) 0.0618(6) Uani d 1 . .
    H H36 -0.165756 0.553010 0.821831 0.074 Uiso calc 1 . .
    C C37 -0.0874(5) 0.56238(12) 0.92666(17) 0.0913(10) Uani d 1 . .
    H H37 -0.210699 0.556903 0.942374 0.110 Uiso calc 1 . .
    C C38 0.0697(7) 0.57292(14) 0.97419(16) 0.1078(12) Uani d 1 . .
    H H38 0.052867 0.573858 1.022227 0.129 Uiso calc 1 . .
    C C39 0.2486(6) 0.58194(15) 0.95149(15) 0.1071(12) Uani d 1 . .
    H H39 0.353065 0.589783 0.984069 0.129 Uiso calc 1 . .
    C C40 0.2778(4) 0.57965(10) 0.88050(12) 0.0692(7) Uani d 1 . .
    H H40 0.400987 0.585986 0.865134 0.083 Uiso calc 1 . .
loop_
    _atom_site_aniso_label
    _atom_site_aniso_U_11
    _atom_site_aniso_U_22
    _atom_site_aniso_U_33
    _atom_site_aniso_U_12
    _atom_site_aniso_U_13
    _atom_site_aniso_U_23
    S1 0.0610(4) 0.0304(2) 0.0346(3) 0.0002(2) -0.0017(2) -0.00136(19)
    O1 0.0600(10) 0.0494(8) 0.0608(10) 0.0194(7) -0.0144(8) -0.0116(7)
    O2 0.1144(14) 0.0454(9) 0.0452(9) -0.0225(9) 0.0100(9) 0.0039(7)
    O3 0.0600(9) 0.0318(7) 0.0461(8) -0.0101(6) 0.0053(7) -0.0014(6)
    N1 0.0438(9) 0.0268(7) 0.0309(8) -0.0005(6) 0.0024(7) -0.0046(6)
    C1 0.0402(11) 0.0361(9) 0.0349(10) 0.0008(8) 0.0009(8) -0.0062(8)
    N2 0.0591(11) 0.0516(10) 0.0347(9) -0.0033(8) 0.0032(8) -0.0088(8)
    C3 0.0576(14) 0.0645(14) 0.0385(12) -0.0032(11) 0.0019(10) -0.0208(11)
    C4 0.0447(12) 0.0473(11) 0.0531(13) -0.0001(9) 0.0036(10) -0.0232(10)
    C5 0.0395(11) 0.0353(10) 0.0473(12) 0.0008(8) -0.0003(9) -0.0110(8)
    C6 0.0326(10) 0.0308(9) 0.0389(10) -0.0009(7) 0.0012(8) -0.0095(7)
    C7 0.0355(10) 0.0298(9) 0.0385(10) 0.0002(7) -0.0008(8) -0.0051(8)
    C8 0.0362(10) 0.0277(8) 0.0344(10) 0.0000(7) 0.0011(8) -0.0026(7)
    C9 0.0458(11) 0.0249(8) 0.0334(10) -0.0018(7) 0.0002(8) -0.0012(7)
    C10 0.0490(12) 0.0327(9) 0.0477(12) 0.0019(8) -0.0012(9) -0.0064(8)
    C11 0.0706(16) 0.0340(10) 0.0513(13) 0.0069(10) 0.0034(11) -0.0091(9)
    C12 0.0846(18) 0.0377(11) 0.0478(13) -0.0140(11) 0.0078(12) -0.0137(10)
    C13 0.0616(15) 0.0550(13) 0.0587(15) -0.0228(11) 0.0017(12) -0.0157(11)
    C14 0.0502(13) 0.0427(11) 0.0466(12) -0.0043(9) 0.0038(10) -0.0091(9)
    C15 0.0544(12) 0.0278(9) 0.0342(10) -0.0031(8) 0.0074(9) -0.0057(7)
    C16 0.0689(15) 0.0515(12) 0.0396(12) 0.0056(11) -0.0005(11) -0.0025(10)
    C17 0.110(2) 0.0658(16) 0.0388(13) 0.0026(15) -0.0039(14) -0.0051(12)
    C18 0.135(3) 0.0554(15) 0.0415(14) -0.0112(16) 0.0260(17) -0.0101(11)
    C19 0.098(2) 0.0676(17) 0.0699(19) -0.0138(15) 0.0470(17) -0.0170(14)
    C20 0.0604(15) 0.0546(13) 0.0598(15) -0.0074(11) 0.0178(12) -0.0099(11)
    S2 0.0619(3) 0.0239(2) 0.0325(3) 0.0015(2) -0.0038(2) -0.00153(18)
    O4 0.0589(10) 0.0428(8) 0.0571(9) -0.0192(7) -0.0116(7) 0.0086(7)
    O5 0.1104(14) 0.0397(8) 0.0414(9) 0.0282(8) -0.0011(8) -0.0074(6)
    O6 0.0610(9) 0.0305(7) 0.0485(8) 0.0107(6) 0.0025(7) -0.0063(6)
    N3 0.0479(10) 0.0271(7) 0.0316(8) 0.0024(6) 0.0031(7) -0.0017(6)
    C21 0.0401(11) 0.0308(9) 0.0330(10) 0.0023(7) -0.0005(8) 0.0036(7)
    N4 0.0545(11) 0.0441(9) 0.0307(9) 0.0005(7) 0.0023(7) 0.0013(7)
    C23 0.0561(13) 0.0559(13) 0.0332(11) 0.0003(10) 0.0026(9) 0.0088(9)
    C24 0.0473(12) 0.0451(11) 0.0479(12) -0.0036(9) 0.0014(10) 0.0175(9)
    C25 0.0416(11) 0.0301(9) 0.0503(12) -0.0004(8) -0.0018(9) 0.0051(8)
    C26 0.0316(10) 0.0288(8) 0.0373(10) 0.0006(7) -0.0002(8) 0.0001(7)
    C27 0.0369(10) 0.0291(9) 0.0392(10) -0.0010(7) -0.0019(8) -0.0042(7)
    C28 0.0424(10) 0.0265(8) 0.0324(9) 0.0014(7) -0.0010(8) -0.0018(7)
    C29 0.0632(13) 0.0293(9) 0.0310(10) 0.0043(9) -0.0030(9) 0.0000(8)
    C30 0.0805(17) 0.0383(11) 0.0418(12) -0.0025(10) 0.0081(11) 0.0017(9)
    C31 0.133(3) 0.0419(12) 0.0476(14) -0.0040(14) 0.0228(16) 0.0059(11)
    C32 0.170(4) 0.0582(17) 0.0487(16) 0.028(2) -0.001(2) 0.0197(13)
    C33 0.119(3) 0.086(2) 0.0635(18) 0.035(2) -0.0273(18) 0.0165(16)
    C34 0.0714(17) 0.0604(14) 0.0548(14) 0.0069(12) -0.0152(12) 0.0078(11)
    C35 0.0615(14) 0.0312(9) 0.0346(10) 0.0008(9) 0.0086(9) -0.0022(8)
    C36 0.0666(16) 0.0621(14) 0.0587(15) 0.0074(12) 0.0179(12) 0.0076(12)
    C37 0.111(3) 0.093(2) 0.077(2) 0.0220(19) 0.053(2) 0.0210(18)
    C38 0.171(4) 0.116(3) 0.0408(17) 0.009(3) 0.033(2) 0.0017(17)
    C39 0.144(3) 0.137(3) 0.0400(16) -0.025(3) 0.0044(18) -0.0144(18)
    C40 0.0865(19) 0.0826(18) 0.0381(13) -0.0191(15) 0.0032(12) -0.0114(12)
_geom_special_details
;
 All esds (except the esd in the dihedral angle between two l.s. planes)
 are estimated using the full covariance matrix.  The cell esds are taken
 into account individually in the estimation of esds in distances, angles
 and torsion angles; correlations between esds in cell parameters are only
 used when they are defined by crystal symmetry.  An approximate (isotropic)
 treatment of cell esds is used for estimating esds involving l.s. planes.
;
loop_
    _geom_bond_atom_site_label_1
    _geom_bond_atom_site_label_2
    _geom_bond_site_symmetry_2
    _geom_bond_distance
    _geom_bond_publ_flag
    S1 O1 . 1.4309(16) ?
    S1 O2 . 1.4289(16) ?
    S1 C1 . 1.7776(18) ?
    S1 C8 . 1.8085(19) ?
    O3 C7 . 1.222(2) ?
    N1 C7 . 1.364(2) ?
    N1 C8 . 1.466(2) ?
    N1 C15 . 1.459(2) ?
    C1 N2 . 1.331(2) ?
    C1 C6 . 1.386(3) ?
    N2 C3 . 1.336(3) ?
    C3 H3 . 0.9300 ?
    C3 C4 . 1.373(3) ?
    C4 H4 . 0.9300 ?
    C4 C5 . 1.386(3) ?
    C5 H5 . 0.9300 ?
    C5 C6 . 1.395(2) ?
    C6 C7 . 1.506(3) ?
    C8 H8 . 0.9800 ?
    C8 C9 . 1.503(2) ?
    C9 C10 . 1.390(3) ?
    C9 C14 . 1.377(3) ?
    C10 H10 . 0.9300 ?
    C10 C11 . 1.376(3) ?
    C11 H11 . 0.9300 ?
    C11 C12 . 1.372(3) ?
    C12 H12 . 0.9300 ?
    C12 C13 . 1.372(3) ?
    C13 H13 . 0.9300 ?
    C13 C14 . 1.383(3) ?
    C14 H14 . 0.9300 ?
    C15 C16 . 1.367(3) ?
    C15 C20 . 1.379(3) ?
    C16 H16 . 0.9300 ?
    C16 C17 . 1.387(3) ?
    C17 H17 . 0.9300 ?
    C17 C18 . 1.356(4) ?
    C18 H18 . 0.9300 ?
    C18 C19 . 1.370(4) ?
    C19 H19 . 0.9300 ?
    C19 C20 . 1.397(3) ?
    C20 H20 . 0.9300 ?
    S2 O4 . 1.4349(16) ?
    S2 O5 . 1.4268(15) ?
    S2 C21 . 1.7762(18) ?
    S2 C28 . 1.8037(18) ?
    O6 C27 . 1.218(2) ?
    N3 C27 . 1.364(2) ?
    N3 C28 . 1.473(2) ?
    N3 C35 . 1.447(2) ?
    C21 N4 . 1.327(2) ?
    C21 C26 . 1.386(2) ?
    N4 C23 . 1.329(2) ?
    C23 H23 . 0.9300 ?
    C23 C24 . 1.383(3) ?
    C24 H24 . 0.9300 ?
    C24 C25 . 1.379(3) ?
    C25 H25 . 0.9300 ?
    C25 C26 . 1.389(2) ?
    C26 C27 . 1.510(3) ?
    C28 H28 . 0.9800 ?
    C28 C29 . 1.510(2) ?
    C29 C30 . 1.379(3) ?
    C29 C34 . 1.390(3) ?
    C30 H30 . 0.9300 ?
    C30 C31 . 1.383(3) ?
    C31 H31 . 0.9300 ?
    C31 C32 . 1.365(4) ?
    C32 H32 . 0.9300 ?
    C32 C33 . 1.367(4) ?
    C33 H33 . 0.9300 ?
    C33 C34 . 1.382(3) ?
    C34 H34 . 0.9300 ?
    C35 C36 . 1.372(3) ?
    C35 C40 . 1.366(3) ?
    C36 H36 . 0.9300 ?
    C36 C37 . 1.397(4) ?
    C37 H37 . 0.9300 ?
    C37 C38 . 1.375(5) ?
    C38 H38 . 0.9300 ?
    C38 C39 . 1.353(5) ?
    C39 H39 . 0.9300 ?
    C39 C40 . 1.382(4) ?
    C40 H40 . 0.9300 ?
loop_
    _geom_angle_atom_site_label_1
    _geom_angle_atom_site_label_2
    _geom_angle_atom_site_label_3
    _geom_angle_site_symmetry_1
    _geom_angle_site_symmetry_3
    _geom_angle
    _geom_angle_publ_flag
    O1 S1 C1 . . 108.86(9) ?
    O1 S1 C8 . . 111.01(9) ?
    O2 S1 O1 . . 119.48(10) ?
    O2 S1 C1 . . 109.82(9) ?
    O2 S1 C8 . . 108.66(9) ?
    C1 S1 C8 . . 96.59(8) ?
    C7 N1 C8 . . 119.92(15) ?
    C7 N1 C15 . . 118.80(14) ?
    C15 N1 C8 . . 119.39(13) ?
    N2 C1 S1 . . 116.15(14) ?
    N2 C1 C6 . . 126.13(17) ?
    C6 C1 S1 . . 117.72(14) ?
    C1 N2 C3 . . 115.68(18) ?
    N2 C3 H3 . . 118.0 ?
    N2 C3 C4 . . 123.90(19) ?
    C4 C3 H3 . . 118.0 ?
    C3 C4 H4 . . 120.5 ?
    C3 C4 C5 . . 119.07(18) ?
    C5 C4 H4 . . 120.5 ?
    C4 C5 H5 . . 120.5 ?
    C4 C5 C6 . . 118.94(19) ?
    C6 C5 H5 . . 120.5 ?
    C1 C6 C5 . . 116.27(17) ?
    C1 C6 C7 . . 125.04(15) ?
    C5 C6 C7 . . 118.58(16) ?
    O3 C7 N1 . . 122.41(17) ?
    O3 C7 C6 . . 119.79(15) ?
    N1 C7 C6 . . 117.77(15) ?
    S1 C8 H8 . . 107.5 ?
    N1 C8 S1 . . 108.82(12) ?
    N1 C8 H8 . . 107.5 ?
    N1 C8 C9 . . 115.31(14) ?
    C9 C8 S1 . . 109.85(12) ?
    C9 C8 H8 . . 107.5 ?
    C10 C9 C8 . . 122.03(16) ?
    C14 C9 C8 . . 118.21(16) ?
    C14 C9 C10 . . 119.72(17) ?
    C9 C10 H10 . . 120.1 ?
    C11 C10 C9 . . 119.8(2) ?
    C11 C10 H10 . . 120.1 ?
    C10 C11 H11 . . 119.8 ?
    C12 C11 C10 . . 120.4(2) ?
    C12 C11 H11 . . 119.8 ?
    C11 C12 H12 . . 120.0 ?
    C11 C12 C13 . . 120.03(19) ?
    C13 C12 H12 . . 120.0 ?
    C12 C13 H13 . . 119.9 ?
    C12 C13 C14 . . 120.3(2) ?
    C14 C13 H13 . . 119.9 ?
    C9 C14 C13 . . 119.8(2) ?
    C9 C14 H14 . . 120.1 ?
    C13 C14 H14 . . 120.1 ?
    C16 C15 N1 . . 119.61(18) ?
    C16 C15 C20 . . 120.9(2) ?
    C20 C15 N1 . . 119.38(18) ?
    C15 C16 H16 . . 120.4 ?
    C15 C16 C17 . . 119.2(2) ?
    C17 C16 H16 . . 120.4 ?
    C16 C17 H17 . . 119.7 ?
    C18 C17 C16 . . 120.6(3) ?
    C18 C17 H17 . . 119.7 ?
    C17 C18 H18 . . 119.7 ?
    C17 C18 C19 . . 120.5(2) ?
    C19 C18 H18 . . 119.7 ?
    C18 C19 H19 . . 120.1 ?
    C18 C19 C20 . . 119.8(3) ?
    C20 C19 H19 . . 120.1 ?
    C15 C20 C19 . . 118.9(2) ?
    C15 C20 H20 . . 120.5 ?
    C19 C20 H20 . . 120.5 ?
    O4 S2 C21 . . 108.44(8) ?
    O4 S2 C28 . . 111.03(9) ?
    O5 S2 O4 . . 119.14(10) ?
    O5 S2 C21 . . 109.50(9) ?
    O5 S2 C28 . . 108.74(9) ?
    C21 S2 C28 . . 97.89(8) ?
    C27 N3 C28 . . 120.15(15) ?
    C27 N3 C35 . . 118.72(14) ?
    C35 N3 C28 . . 118.90(14) ?
    N4 C21 S2 . . 115.57(13) ?
    N4 C21 C26 . . 126.60(16) ?
    C26 C21 S2 . . 117.81(14) ?
    C21 N4 C23 . . 115.95(16) ?
    N4 C23 H23 . . 118.4 ?
    N4 C23 C24 . . 123.15(19) ?
    C24 C23 H23 . . 118.4 ?
    C23 C24 H24 . . 120.4 ?
    C25 C24 C23 . . 119.26(17) ?
    C25 C24 H24 . . 120.4 ?
    C24 C25 H25 . . 120.3 ?
    C24 C25 C26 . . 119.32(17) ?
    C26 C25 H25 . . 120.3 ?
    C21 C26 C25 . . 115.71(17) ?
    C21 C26 C27 . . 124.67(15) ?
    C25 C26 C27 . . 119.46(16) ?
    O6 C27 N3 . . 122.22(17) ?
    O6 C27 C26 . . 119.29(16) ?
    N3 C27 C26 . . 118.39(15) ?
    S2 C28 H28 . . 107.6 ?
    N3 C28 S2 . . 107.80(12) ?
    N3 C28 H28 . . 107.6 ?
    N3 C28 C29 . . 115.84(15) ?
    C29 C28 S2 . . 110.23(12) ?
    C29 C28 H28 . . 107.6 ?
    C30 C29 C28 . . 123.24(19) ?
    C30 C29 C34 . . 119.20(19) ?
    C34 C29 C28 . . 117.46(19) ?
    C29 C30 H30 . . 119.9 ?
    C29 C30 C31 . . 120.2(2) ?
    C31 C30 H30 . . 119.9 ?
    C30 C31 H31 . . 119.8 ?
    C32 C31 C30 . . 120.3(3) ?
    C32 C31 H31 . . 119.8 ?
    C31 C32 H32 . . 119.9 ?
    C31 C32 C33 . . 120.1(3) ?
    C33 C32 H32 . . 119.9 ?
    C32 C33 H33 . . 119.8 ?
    C32 C33 C34 . . 120.4(3) ?
    C34 C33 H33 . . 119.8 ?
    C29 C34 H34 . . 120.1 ?
    C33 C34 C29 . . 119.8(3) ?
    C33 C34 H34 . . 120.1 ?
    C36 C35 N3 . . 119.09(19) ?
    C40 C35 N3 . . 119.53(19) ?
    C40 C35 C36 . . 121.4(2) ?
    C35 C36 H36 . . 120.6 ?
    C35 C36 C37 . . 118.7(3) ?
    C37 C36 H36 . . 120.6 ?
    C36 C37 H37 . . 120.2 ?
    C38 C37 C36 . . 119.6(3) ?
    C38 C37 H37 . . 120.2 ?
    C37 C38 H38 . . 119.8 ?
    C39 C38 C37 . . 120.4(3) ?
    C39 C38 H38 . . 119.8 ?
    C38 C39 H39 . . 119.6 ?
    C38 C39 C40 . . 120.8(3) ?
    C40 C39 H39 . . 119.6 ?
    C35 C40 C39 . . 119.0(3) ?
    C35 C40 H40 . . 120.5 ?
    C39 C40 H40 . . 120.5 ?
loop_
    _geom_torsion_atom_site_label_1
    _geom_torsion_atom_site_label_2
    _geom_torsion_atom_site_label_3
    _geom_torsion_atom_site_label_4
    _geom_torsion_site_symmetry_1
    _geom_torsion_site_symmetry_2
    _geom_torsion_site_symmetry_3
    _geom_torsion_site_symmetry_4
    _geom_torsion
    _geom_torsion_publ_flag
    S1 C1 N2 C3 . . . . 179.14(15) ?
    S1 C1 C6 C5 . . . . -179.38(14) ?
    S1 C1 C6 C7 . . . . 4.6(3) ?
    S1 C8 C9 C10 . . . . 64.1(2) ?
    S1 C8 C9 C14 . . . . -113.40(17) ?
    O1 S1 C1 N2 . . . . 97.46(17) ?
    O1 S1 C1 C6 . . . . -82.47(16) ?
    O1 S1 C8 N1 . . . . 52.60(14) ?
    O1 S1 C8 C9 . . . . -74.51(14) ?
    O2 S1 C1 N2 . . . . -35.07(19) ?
    O2 S1 C1 C6 . . . . 145.00(15) ?
    O2 S1 C8 N1 . . . . -174.07(12) ?
    O2 S1 C8 C9 . . . . 58.82(15) ?
    N1 C8 C9 C10 . . . . -59.3(2) ?
    N1 C8 C9 C14 . . . . 123.22(18) ?
    N1 C15 C16 C17 . . . . 174.64(19) ?
    N1 C15 C20 C19 . . . . -175.11(19) ?
    C1 S1 C8 N1 . . . . -60.54(13) ?
    C1 S1 C8 C9 . . . . 172.35(13) ?
    C1 N2 C3 C4 . . . . 0.1(3) ?
    C1 C6 C7 O3 . . . . 157.04(18) ?
    C1 C6 C7 N1 . . . . -20.8(3) ?
    N2 C1 C6 C5 . . . . 0.7(3) ?
    N2 C1 C6 C7 . . . . -175.37(18) ?
    N2 C3 C4 C5 . . . . 0.9(3) ?
    C3 C4 C5 C6 . . . . -1.1(3) ?
    C4 C5 C6 C1 . . . . 0.4(3) ?
    C4 C5 C6 C7 . . . . 176.70(17) ?
    C5 C6 C7 O3 . . . . -18.9(3) ?
    C5 C6 C7 N1 . . . . 163.18(16) ?
    C6 C1 N2 C3 . . . . -0.9(3) ?
    C7 N1 C8 S1 . . . . 57.44(18) ?
    C7 N1 C8 C9 . . . . -178.63(15) ?
    C7 N1 C15 C16 . . . . 99.0(2) ?
    C7 N1 C15 C20 . . . . -84.2(2) ?
    C8 S1 C1 N2 . . . . -147.65(16) ?
    C8 S1 C1 C6 . . . . 32.42(16) ?
    C8 N1 C7 O3 . . . . 167.93(17) ?
    C8 N1 C7 C6 . . . . -14.3(2) ?
    C8 N1 C15 C16 . . . . -65.4(2) ?
    C8 N1 C15 C20 . . . . 111.5(2) ?
    C8 C9 C10 C11 . . . . -178.63(18) ?
    C8 C9 C14 C13 . . . . 178.46(19) ?
    C9 C10 C11 C12 . . . . 0.7(3) ?
    C10 C9 C14 C13 . . . . 0.9(3) ?
    C10 C11 C12 C13 . . . . 0.0(3) ?
    C11 C12 C13 C14 . . . . -0.3(4) ?
    C12 C13 C14 C9 . . . . -0.2(3) ?
    C14 C9 C10 C11 . . . . -1.2(3) ?
    C15 N1 C7 O3 . . . . 3.7(3) ?
    C15 N1 C7 C6 . . . . -178.52(15) ?
    C15 N1 C8 S1 . . . . -138.38(14) ?
    C15 N1 C8 C9 . . . . -14.5(2) ?
    C15 C16 C17 C18 . . . . 1.1(4) ?
    C16 C15 C20 C19 . . . . 1.7(3) ?
    C16 C17 C18 C19 . . . . 0.4(4) ?
    C17 C18 C19 C20 . . . . -0.9(4) ?
    C18 C19 C20 C15 . . . . -0.2(3) ?
    C20 C15 C16 C17 . . . . -2.2(3) ?
    S2 C21 N4 C23 . . . . 177.70(14) ?
    S2 C21 C26 C25 . . . . -178.19(14) ?
    S2 C21 C26 C27 . . . . -2.7(2) ?
    S2 C28 C29 C30 . . . . -56.3(2) ?
    S2 C28 C29 C34 . . . . 119.99(18) ?
    O4 S2 C21 N4 . . . . -95.33(16) ?
    O4 S2 C21 C26 . . . . 82.93(16) ?
    O4 S2 C28 N3 . . . . -53.75(14) ?
    O4 S2 C28 C29 . . . . 73.56(15) ?
    O5 S2 C21 N4 . . . . 36.17(18) ?
    O5 S2 C21 C26 . . . . -145.57(15) ?
    O5 S2 C28 N3 . . . . 173.30(12) ?
    O5 S2 C28 C29 . . . . -59.39(16) ?
    N3 C28 C29 C30 . . . . 66.4(2) ?
    N3 C28 C29 C34 . . . . -117.3(2) ?
    N3 C35 C36 C37 . . . . 176.9(2) ?
    N3 C35 C40 C39 . . . . -177.0(2) ?
    C21 S2 C28 N3 . . . . 59.54(13) ?
    C21 S2 C28 C29 . . . . -173.14(14) ?
    C21 N4 C23 C24 . . . . 0.9(3) ?
    C21 C26 C27 O6 . . . . -159.73(18) ?
    C21 C26 C27 N3 . . . . 16.7(3) ?
    N4 C21 C26 C25 . . . . -0.1(3) ?
    N4 C21 C26 C27 . . . . 175.31(18) ?
    N4 C23 C24 C25 . . . . -0.9(3) ?
    C23 C24 C25 C26 . . . . 0.4(3) ?
    C24 C25 C26 C21 . . . . 0.1(3) ?
    C24 C25 C26 C27 . . . . -175.55(17) ?
    C25 C26 C27 O6 . . . . 15.6(3) ?
    C25 C26 C27 N3 . . . . -167.98(16) ?
    C26 C21 N4 C23 . . . . -0.4(3) ?
    C27 N3 C28 S2 . . . . -58.41(19) ?
    C27 N3 C28 C29 . . . . 177.60(16) ?
    C27 N3 C35 C36 . . . . 89.0(2) ?
    C27 N3 C35 C40 . . . . -92.1(2) ?
    C28 S2 C21 N4 . . . . 149.32(15) ?
    C28 S2 C21 C26 . . . . -32.42(16) ?
    C28 N3 C27 O6 . . . . -165.63(17) ?
    C28 N3 C27 C26 . . . . 18.0(2) ?
    C28 N3 C35 C36 . . . . -107.9(2) ?
    C28 N3 C35 C40 . . . . 70.9(2) ?
    C28 C29 C30 C31 . . . . 175.96(19) ?
    C28 C29 C34 C33 . . . . -176.8(2) ?
    C29 C30 C31 C32 . . . . 0.6(4) ?
    C30 C29 C34 C33 . . . . -0.4(3) ?
    C30 C31 C32 C33 . . . . -0.2(4) ?
    C31 C32 C33 C34 . . . . -0.4(5) ?
    C32 C33 C34 C29 . . . . 0.7(4) ?
    C34 C29 C30 C31 . . . . -0.3(3) ?
    C35 N3 C27 O6 . . . . -2.8(3) ?
    C35 N3 C27 C26 . . . . -179.13(16) ?
    C35 N3 C28 S2 . . . . 138.78(14) ?
    C35 N3 C28 C29 . . . . 14.8(2) ?
    C35 C36 C37 C38 . . . . 0.3(4) ?
    C36 C35 C40 C39 . . . . 1.9(4) ?
    C36 C37 C38 C39 . . . . 1.3(5) ?
    C37 C38 C39 C40 . . . . -1.4(6) ?
    C38 C39 C40 C35 . . . . -0.2(5) ?
    C40 C35 C36 C37 . . . . -1.9(3) ?
loop_
    _geom_hbond_atom_site_label_D
    _geom_hbond_atom_site_label_H
    _geom_hbond_atom_site_label_A
    _geom_hbond_site_symmetry_A
    _geom_hbond_distance_DH
    _geom_hbond_distance_HA
    _geom_hbond_distance_DA
    _geom_hbond_angle_DHA
    _geom_hbond_publ_flag
    C3 H3 O5 3_666 0.93 2.56 3.234(3) 130 yes
    C5 H5 O4 1_655 0.93 2.69 3.388(2) 132 yes
    C8 H8 O6 1_655 0.98 2.31 3.089(2) 136 yes
    C16 H16 O6 1_655 0.93 2.71 3.466(3) 139 yes
    C20 H20 O6 . 0.93 2.70 3.496(3) 145 yes
    C25 H25 O1 . 0.93 2.75 3.463(3) 135 yes
    C28 H28 O3 . 0.98 2.37 3.126(2) 134 yes
    C36 H36 O3 1_455 0.93 2.64 3.381(3) 137 yes
    C40 H40 O3 . 0.93 2.68 3.439(3) 140 yes
_shelx_space_group_comment
;
The symmetry employed for this shelxl refinement is uniquely defined
by the following loop, which should always be used as a source of
symmetry information in preference to the above space-group names.
They are only intended as comments.
;
_iucr_refine_instructions_details
;
TITL ljs54s in P21/n #14
    ljs54s.res
    created by SHELXL-2018/3 at 09:52:10 on 02-Feb-2023
REM reset to P21/n #14
CELL 0.71073 6.8584 25.4867 19.0083 90 94.669 90
ZERR 4 0.0019 0.0071 0.0054 0 0.007 0
LATT 1
SYMM 0.5-X,0.5+Y,0.5-Z
SFAC C H N O S
UNIT 152 112 16 24 8
EQIV $1 1+X,+Y,+Z
EQIV $2 -X,1-Y,1-Z
EQIV $3 -1+X,+Y,+Z
EQIV $4 1-X,1-Y,1-Z
L.S. 20
PLAN  5
TEMP 298
CONF
HTAB C5 O4_$1
HTAB C8 O6_$1
HTAB C16 O6_$1
HTAB C20 O6
HTAB C23 O4_$2
HTAB C25 O1
HTAB C28 O3
HTAB C36 O3_$3
HTAB C40 O3
HTAB C3 O5_$4
BOND $H
fmap 2
acta
REM <olex2.extras>
REM <HklSrc "%.\\ljs54s.hkl">
REM </olex2.extras>
WGHT    0.068900    0.239000
FVAR       0.34050
[truncated: 322,277 more chars]
