# Supplementary material for: Crystal structures of the sulfones of 2,3-diphenyl-2,3-di­hydro-4H-1,3-benzo­thia­zin-4-one and 2,3-diphenyl-2,3-di­hydro-4H-pyrido[3,2-e][1,3]thia­zin-4-one
Source: Acta Crystallogr E Crystallogr Commun. 2023 Feb 23;79(Pt 3):221–5. doi: 10.1107/S2056989023001524 (PMC9993925; doi:10.1107/S2056989023001524)
Supplement: Supplementary file 2 [file e-79-00221-1sup2.hkl]

#
# h,k,l, Fc-squared, Fo-squared, sigma(Fo-squared), status flag
#
data_1
_shelx_title ' ljs61b_auto_a.res in P2(1)/n'
_shelx_refln_list_code          4
_shelx_F_calc_maximum      299.29
_exptl_crystal_F_000      1456.00
_reflns_d_resolution_high  0.7957

loop_
 _space_group_symop_operation_xyz
 'x, y, z'
 '-x+1/2, y+1/2, -z+1/2'
 '-x, -y, -z'
 'x-1/2, -y-1/2, z-1/2'

_cell_length_a     6.8530
_cell_length_b    25.7472
_cell_length_c    19.0240
_cell_angle_alpha  90.000
_cell_angle_beta   97.394
_cell_angle_gamma  90.000

_shelx_F_squared_multiplier     1.000

loop_
 _refln_index_h
 _refln_index_k
 _refln_index_l
 _refln_F_squared_calc
 _refln_F_squared_meas
 _refln_F_squared_sigma
 _refln_observed_status
   2   0   0       5157.88       4751.28       212.81 o
   4   0   0      15364.44      18253.87      1139.53 o
   6   0   0        278.69        397.25        43.17 o
   8   0   0        275.59        590.52       256.84 o
   1   1   0       5498.42       4632.63       140.77 o
   2   1   0      46479.63      58821.18      2119.70 o
   3   1   0       3742.06       3471.79       162.48 o
   4   1   0        893.09       1035.07        53.94 o
   5   1   0       1142.73       1225.09        64.41 o
   6   1   0       1993.60       3013.66       168.05 o
   7   1   0         55.00        127.58        26.08 o
   8   1   0        204.89        371.49       119.84 o
   0   2   0          0.25          1.26         9.61 o
   1   2   0        144.54        101.45         6.64 o
   2   2   0         45.95         46.59         7.28 o
   3   2   0          7.82          4.84         8.94 o
   4   2   0          0.14         -0.27        15.24 o
   5   2   0         12.71          2.46        11.75 o
   6   2   0          4.66         24.91        14.55 o
   7   2   0          0.28         -6.24        13.65 o
   8   2   0          0.13         -6.50        16.43 o
   1   3   0      30583.21      34961.01      1764.57 o
   2   3   0       9529.64       9874.14       324.01 o
   3   3   0       1224.48       1009.21        58.51 o
   4   3   0          2.48          0.14        13.83 o
   5   3   0        837.88       1061.00        56.58 o
   6   3   0        133.84        131.62        22.62 o
   7   3   0        274.81        506.67        51.91 o
   8   3   0         36.78         85.98        19.88 o
   0   4   0         33.19         12.17         6.53 o
   1   4   0       7008.71       5908.74       215.26 o
   2   4   0       1342.46       1143.13        43.20 o
   3   4   0        514.36        374.63        24.15 o
   4   4   0        287.18        487.82        33.51 o
   5   4   0       1354.01       1666.13        85.14 o
   6   4   0        739.47       1170.00        90.49 o
   7   4   0         71.96        123.68        29.93 o
   8   4   0         43.19         67.48        38.51 o
   1   5   0        509.98        381.15        22.56 o
   2   5   0       4214.81       3946.76       144.82 o
   3   5   0         12.84         16.92         6.65 o
   4   5   0        154.13        140.79        24.56 o
   5   5   0          0.96          7.07        11.68 o
   6   5   0        270.51        377.83        46.73 o
   7   5   0          6.54          6.85        23.65 o
   8   5   0          0.04         -8.43        26.03 o
   0   6   0       8682.80       7544.66       471.53 o
   1   6   0       1263.53       1009.56        31.67 o
   2   6   0        157.77        146.37         8.80 o
   3   6   0          1.20          1.77         5.50 o
   4   6   0         38.04         55.74        12.71 o
   5   6   0        119.39        168.80        23.89 o
   6   6   0         62.37         88.46        22.86 o
   7   6   0         14.76          3.60        15.94 o
   8   6   0          0.64        -20.60        28.93 o
   1   7   0       1415.49       1036.49        47.27 o
   2   7   0         29.51          6.09         4.87 o
   3   7   0          3.54          4.54         6.11 o
   4   7   0         70.38         82.55        14.85 o
   5   7   0          5.07         16.13        19.25 o
   6   7   0          3.29        -18.51        79.91 o
   7   7   0          8.99         30.44        15.01 o
   0   8   0       1991.63       1849.26       125.24 o
   1   8   0         64.39         55.05        11.72 o
   2   8   0        308.73        168.74        21.31 o
   3   8   0       1194.66       1036.94        56.98 o
   4   8   0        576.07        652.22        81.88 o
   5   8   0         54.82        148.62        50.76 o
   6   8   0        101.15        112.98        43.28 o
   7   8   0         32.74         72.70        24.16 o
   8   8   0         16.16          6.28        10.33 o
   1   9   0       2914.89       2766.39       129.39 o
   2   9   0       1524.88       1251.67        65.91 o
   3   9   0         46.16         78.52        12.24 o
   4   9   0         88.53        118.21        19.23 o
   5   9   0          9.74         44.76        30.21 o
   6   9   0        467.67        410.19       147.02 o
   7   9   0          2.87         22.85        15.07 o
   8   9   0          7.10          8.78         9.27 o
   0  10   0       2216.66       1979.98       135.28 o
   1  10   0        528.32        491.37        34.76 o
   2  10   0        299.89        228.46        23.14 o
   3  10   0          2.88          1.96         7.69 o
   4  10   0         12.23         13.49        13.93 o
   5  10   0          4.34         18.66        15.55 o
   6  10   0         40.92         80.07        19.92 o
   7  10   0          3.35         -7.32        14.24 o
   8  10   0          0.13         -1.33         8.47 o
   1  11   0         63.08         56.73        14.30 o
   2  11   0        730.50        691.73        46.68 o
   3  11   0         67.60         74.25         9.56 o
   4  11   0        151.11        228.64        20.31 o
   5  11   0         70.28         86.14        19.70 o
   6  11   0        184.42        264.59        30.30 o
   7  11   0          1.82          1.50        12.77 o
   0  12   0        749.09        868.00        68.62 o
   1  12   0       3533.23       3296.59       156.25 o
   2  12   0        199.69        130.91        18.44 o
   3  12   0        568.83        621.93        29.93 o
   4  12   0       2349.18       2552.56       229.24 o
   5  12   0        539.94        631.05        50.25 o
   6  12   0          1.23          5.80        15.83 o
   7  12   0         96.19        194.44        41.11 o
   1  13   0       8000.12       7250.16       382.38 o
   2  13   0        900.25        811.91        54.11 o
   3  13   0        228.69        238.99        19.69 o
   4  13   0         47.05         64.73        14.25 o
   5  13   0        194.28        219.65        28.14 o
   6  13   0          2.92         20.27        16.25 o
   7  13   0         56.78         78.88        15.42 o
   0  14   0       3401.14       2996.08       205.11 o
   1  14   0        381.69        348.37        27.32 o
   2  14   0         13.51          7.78        11.63 o
   3  14   0         13.70         11.47         8.66 o
   4  14   0          0.05         11.04        12.87 o
   5  14   0         57.77         35.40        29.18 o
   6  14   0          0.12         12.75        17.04 o
   7  14   0          0.03        -11.17        15.95 o
   1  15   0        420.11        382.27        47.92 o
   2  15   0        421.88        363.10        38.78 o
   3  15   0        375.64        369.00        22.61 o
   4  15   0        202.75        149.20        31.11 o
   5  15   0          2.82         15.96        36.75 o
   6  15   0        100.52        185.64        29.35 o
   7  15   0          6.79          7.18        11.19 o
   0  16   0       4917.42       4860.50       464.67 o
   1  16   0        561.13        587.79        38.98 o
   2  16   0         70.32         68.07        15.32 o
   3  16   0         19.27         16.26         9.82 o
   4  16   0       4101.02       4549.62       327.73 o
   5  16   0       1558.91       1769.23       138.69 o
   6  16   0         89.82        162.35        22.30 o
   7  16   0         18.31          3.51        10.36 o
   1  17   0       6108.24       6223.15       289.07 o
   2  17   0       1057.73        927.18        55.16 o
   3  17   0        875.46        943.94        44.70 o
   4  17   0        132.98        140.27        19.72 o
   5  17   0        233.79        317.21        46.07 o
   6  17   0        203.94        441.62        56.02 o
   7  17   0         67.44         17.15        13.39 o
   0  18   0        241.94        250.24        34.80 o
   1  18   0        156.36        176.48        21.26 o
   2  18   0         14.08         26.81        13.61 o
   3  18   0         20.23         46.49        11.32 o
   4  18   0        161.09        167.68        33.09 o
   5  18   0          5.39         14.16        24.98 o
   6  18   0          9.95         10.86        13.48 o
   7  18   0         21.07          5.91         8.93 o
   1  19   0        727.41        659.54        44.44 o
   2  19   0       1737.96       1530.10        87.10 o
   3  19   0       3219.06       3742.87       178.59 o
   4  19   0         42.65         35.23        27.51 o
   5  19   0          2.31        -20.08        30.67 o
   6  19   0        208.99        240.25        34.37 o
   0  20   0      11226.85      11680.93       750.77 o
   1  20   0       4242.54       3905.53       242.10 o
   2  20   0        393.38        372.90        61.73 o
   3  20   0         32.64         13.45        11.22 o
   4  20   0       2504.37       3801.44       778.01 o
   5  20   0        123.91        152.74        32.26 o
   6  20   0        119.44         11.40        27.87 o
   1  21   0        477.65        452.83        34.97 o
   2  21   0       2199.27       2044.47       119.01 o
   3  21   0        658.46        618.51        65.51 o
   4  21   0         60.41         34.27        25.68 o
   5  21   0          1.27          6.60        18.31 o
   6  21   0        227.90         53.55        64.22 o
   0  22   0       1282.20       1331.13       106.26 o
   1  22   0        130.19        116.47        27.54 o
   2  22   0         24.26         34.96        22.44 o
   3  22   0          2.02         -4.03        10.79 o
   4  22   0          2.97          2.78        27.27 o
   5  22   0         43.58         32.82        17.87 o
   6  22   0         66.55         39.92        13.51 o
   1  23   0        139.02        148.46        20.71 o
   2  23   0        127.52        113.91        32.67 o
   3  23   0         21.12         16.57        11.11 o
   4  23   0          7.89          8.06        18.26 o
   5  23   0          5.56         -5.92        16.33 o
   0  24   0        320.93        309.46        40.51 o
   1  24   0        282.23        213.35        34.83 o
   2  24   0         14.37          5.20        11.01 o
   3  24   0         77.50        100.10        28.59 o
   4  24   0          8.29        -14.75        17.42 o
   5  24   0        125.20         73.97        38.65 o
   1  25   0        546.27        457.70        38.29 o
   2  25   0        271.40        251.13        29.08 o
   3  25   0          1.01          9.13        11.74 o
   4  25   0          3.74          8.27        15.58 o
   5  25   0          0.41          1.88        10.40 o
   0  26   0          3.90          3.51        17.38 o
   1  26   0        972.59       1020.85        70.91 o
   2  26   0         45.75         64.25        13.30 o
   3  26   0          0.37          9.20        10.08 o
   4  26   0         18.99         10.01        12.38 o
   5  26   0        106.10         33.38        10.24 o
   1  27   0         28.05         20.63        16.01 o
   2  27   0        777.30        969.89        49.00 o
   3  27   0        118.89         80.09        27.58 o
   4  27   0         27.16          7.89        11.78 o
   0  28   0       1288.47       1402.38       138.17 o
   1  28   0         29.28         17.40         9.37 o
   2  28   0          0.12          0.89         9.35 o
   3  28   0         16.20         13.82        13.41 o
   4  28   0        304.41        112.89        17.45 o
   1  29   0        167.78        173.52        12.88 o
   2  29   0        337.76        378.38        34.07 o
   0  30   0         15.59         25.12        10.37 o
   1  30   0          0.69          4.57         6.54 o
  -7   0   1          0.74         37.21        31.11 o
  -5   0   1        102.80         79.65        20.97 o
  -3   0   1         15.50        -12.59        20.02 o
  -1   0   1         56.53         46.52         6.34 o
   1   0   1         67.36         63.68         8.19 o
   3   0   1        198.03        155.74        27.61 o
   5   0   1         21.28         -1.28        18.08 o
   7   0   1          5.07         -3.92        14.05 o
  -8   1   1        172.63        270.57        77.55 o
  -7   1   1        114.68        345.18        38.02 o
  -6   1   1        137.13        176.19        23.18 o
  -5   1   1        613.22        755.18        44.43 o
  -4   1   1       3402.54       4294.79       225.41 o
  -3   1   1       1315.04       1179.03        60.98 o
  -2   1   1       6297.31       5383.01       241.40 o
  -1   1   1        648.10        514.70        24.05 o
   0   1   1       6021.98       5531.38       198.01 o
   1   1   1       3115.17       2477.25        70.13 o
   2   1   1      33032.95      37815.43      1054.87 o
   3   1   1       2581.15       2323.85        97.69 o
   4   1   1       1551.03       1812.14        74.52 o
   5   1   1        836.69       1025.41        55.34 o
   6   1   1       2898.81       4505.45       242.52 o
   7   1   1          2.43        -10.45        13.76 o
   8   1   1          9.13         19.01        21.83 o
  -8   2   1         56.76         87.35        45.81 o
  -7   2   1         50.94         87.30        25.45 o
  -6   2   1          4.27         -6.20        18.08 o
  -5   2   1       1793.20       2330.17       113.07 o
  -4   2   1         37.07         27.34        14.41 o
  -3   2   1       7007.54       6849.37       357.10 o
  -2   2   1      25034.09      27240.26       943.87 o
  -1   2   1      89574.55     155285.78      5538.03 o
   0   2   1      15373.65      16785.84       597.21 o
   1   2   1      42267.07      55695.54      1621.44 o
   2   2   1      26194.56      29084.21       970.67 o
   3   2   1        161.34         90.88        12.34 o
   4   2   1       7638.78       9735.75       438.43 o
   5   2   1       1405.79       1557.05        79.94 o
   6   2   1         87.77        193.98        22.29 o
   7   2   1        464.15        928.97        66.08 o
   8   2   1        115.52         23.34        45.03 o
  -8   3   1          0.22         11.22        16.97 o
  -7   3   1        181.96        462.16        70.25 o
  -6   3   1        645.10        871.84        52.03 o
  -5   3   1        159.71        176.12        18.39 o
  -4   3   1          8.94          7.04         9.65 o
  -3   3   1       3387.54       3095.85       203.87 o
  -2   3   1       1994.45       1919.87        78.56 o
  -1   3   1      11926.87      10766.03       474.77 o
   0   3   1         46.26         27.02         5.75 o
   1   3   1      24052.58      25723.02       894.92 o
   2   3   1       1612.31       1529.29        47.49 o
   3   3   1          1.48         11.22         9.43 o
   4   3   1       1655.53       1967.99       133.10 o
   5   3   1       1867.46       2274.01       128.69 o
   6   3   1         45.94         68.59        26.06 o
   7   3   1        146.43        199.39        21.14 o
   8   3   1          2.69         44.68        22.20 o
  -8   4   1          0.93          5.01        16.17 o
  -7   4   1          9.20         16.53        61.57 o
  -6   4   1          0.47          0.51        14.17 o
  -5   4   1         11.32         20.89        13.52 o
  -4   4   1         54.86         54.35        11.71 o
  -3   4   1         98.08         79.90        13.69 o
  -2   4   1        124.07        104.55        13.39 o
  -1   4   1        239.67        208.26        13.61 o
   0   4   1        331.61        248.99        12.66 o
   1   4   1        191.55        137.68        13.18 o
   2   4   1         22.77          8.76         5.18 o
   3   4   1          6.71         -3.42         9.37 o
   4   4   1         30.91         50.15        16.91 o
   5   4   1          5.99          5.77        11.55 o
   6   4   1          6.18         10.14        19.10 o
   7   4   1          0.15         -1.52        12.19 o
   8   4   1          1.47        -16.33        39.94 o
  -8   5   1         25.48         84.98        21.01 o
  -7   5   1         23.57         79.06        22.02 o
  -6   5   1        172.26        281.19        29.03 o
  -5   5   1         11.39         14.10        16.10 o
  -4   5   1        507.47        390.15        47.30 o
  -3   5   1       1650.40       1796.17        67.27 o
  -2   5   1        141.47        151.80        10.66 o
  -1   5   1       1756.27       1417.17        67.62 o
   0   5   1       1657.09       1332.85        52.65 o
   1   5   1       5548.08       4236.84       158.18 o
   2   5   1       3598.13       3186.36       113.68 o
   3   5   1        101.50         93.43        13.44 o
   4   5   1        181.28        213.66        20.43 o
   5   5   1        183.41        169.44        21.03 o
   6   5   1         24.27          6.83        17.59 o
   7   5   1         47.02         58.64        20.47 o
   8   5   1          4.73        -11.29        56.92 o
  -8   6   1          8.08         42.80        30.74 o
  -7   6   1         11.46         36.02        18.72 o
  -6   6   1          5.25         13.55        15.30 o
  -5   6   1        217.13        244.04        27.73 o
  -4   6   1       1572.98       1534.08        88.16 o
  -3   6   1       1460.80       1580.80        62.61 o
  -2   6   1       2377.16       1969.09        73.58 o
  -1   6   1       6367.00       5226.83       209.32 o
   0   6   1         55.41         31.14         5.82 o
   1   6   1       4481.77       3593.04       123.39 o
   2   6   1        975.65        839.59        30.14 o
   3   6   1        153.07         91.69         7.99 o
   4   6   1        176.29        147.78        15.63 o
   5   6   1       1249.18       1505.55       146.00 o
   6   6   1        229.06        335.60       115.82 o
   7   6   1         22.59         69.93        19.52 o
   8   6   1          0.58        -21.54        55.23 o
  -8   7   1          1.70          4.19        25.58 o
  -7   7   1         21.16          3.64        14.69 o
  -6   7   1         63.47         17.79        75.04 o
  -5   7   1        322.22        410.74        37.34 o
  -4   7   1        117.69        139.79        17.72 o
  -3   7   1        171.14        154.78        13.89 o
  -2   7   1          1.66          5.22         5.77 o
  -1   7   1         70.88         65.49         7.55 o
   0   7   1      62412.61      83170.81      3200.85 o
   1   7   1       2870.14       2226.43        75.26 o
   2   7   1          3.55         16.18         4.95 o
   3   7   1        709.22        659.32        27.22 o
   4   7   1        968.51        954.98        71.64 o
   5   7   1         16.54         16.10        31.28 o
   6   7   1         43.56         24.57        38.50 o
   7   7   1         32.34        -21.38        23.41 o
   8   7   1          4.33        -10.08        54.11 o
  -8   8   1          5.23         -6.54        10.77 o
  -7   8   1          1.52         15.59        14.91 o
  -6   8   1         20.09        -50.85        71.63 o
  -5   8   1         34.34         36.98        22.97 o
  -4   8   1          7.88          5.92        11.07 o
  -3   8   1         43.59         43.31         9.39 o
  -2   8   1         19.36         17.61        14.97 o
  -1   8   1        438.63        398.27        25.80 o
   0   8   1       2305.23       1866.33        75.94 o
   1   8   1        117.45         98.57        12.52 o
   2   8   1          2.58         -0.25         5.18 o
   3   8   1        143.80        137.87        15.45 o
   4   8   1          0.41          6.26        12.19 o
   5   8   1         10.28          3.17        29.73 o
   6   8   1         68.77         87.75        41.42 o
   7   8   1          3.72         16.62        16.23 o
   8   8   1          0.17        -13.62        14.10 o
  -8   9   1          2.05          3.07         9.79 o
  -7   9   1         17.62         72.56        18.11 o
  -6   9   1          2.26         17.93        36.93 o
  -5   9   1        109.11        146.76        20.75 o
  -4   9   1         63.11         96.66        15.95 o
  -3   9   1         74.91         66.36        10.78 o
  -2   9   1       1765.90       1462.59       163.12 o
  -1   9   1        108.06        106.48        14.49 o
   0   9   1         22.85         30.30         6.75 o
   1   9   1         35.57         17.68        10.27 o
   2   9   1         11.87         20.53        13.77 o
   3   9   1         61.27         54.11        11.07 o
   4   9   1        430.26        400.49        35.71 o
   5   9   1        378.69        494.53        65.14 o
   6   9   1          0.60         12.16        16.26 o
   7   9   1         57.35         45.83        19.17 o
   8   9   1          0.23          4.10         9.33 o
  -8  10   1         18.24         11.17         9.23 o
  -7  10   1        184.43        310.03        37.33 o
  -6  10   1         51.37         68.98        20.02 o
  -5  10   1       2143.12       2892.67       163.11 o
  -4  10   1         11.70         33.24        14.25 o
  -3  10   1         93.02         70.43        11.87 o
  -2  10   1       2416.85       2148.66        94.15 o
  -1  10   1       2340.48       1755.65        86.62 o
   0  10   1       8342.54       7617.74       293.35 o
   1  10   1       9838.67       9351.94       482.15 o
   2  10   1        152.25        148.30        20.18 o
   3  10   1         14.94         39.59        13.55 o
   4  10   1        872.53        841.90        63.20 o
   5  10   1        179.06        187.14        34.75 o
   6  10   1          6.86         20.59        15.57 o
   7  10   1        239.98        399.74        45.89 o
  -8  11   1         35.39          4.93         7.95 o
  -7  11   1         37.79         74.27        28.62 o
  -6  11   1         56.73         67.33        19.81 o
  -5  11   1         78.91         84.44        20.71 o
  -4  11   1       1132.42       1328.38       125.15 o
  -3  11   1       1502.14       1560.91       114.58 o
  -2  11   1       1419.83       1309.48        78.72 o
  -1  11   1       6802.72       6581.71       346.47 o
   0  11   1       1139.06        829.94        45.87 o
   1  11   1         55.58         39.77        11.97 o
   2  11   1          1.88          6.14         9.38 o
   3  11   1        368.68        448.23        24.62 o
   4  11   1         96.93        109.72        18.43 o
   5  11   1         45.96         82.47        29.24 o
   6  11   1         20.50         24.59        15.82 o
   7  11   1         35.22         34.14        25.44 o
  -7  12   1          0.02         14.99        13.84 o
  -6  12   1          2.66         21.51        16.97 o
  -5  12   1         20.29         53.56        19.13 o
  -4  12   1        169.66        189.71        18.62 o
  -3  12   1         13.83         17.61        10.15 o
  -2  12   1          0.77         -4.23        10.63 o
  -1  12   1         40.97         52.40        15.10 o
   0  12   1       1881.58       1574.17        79.59 o
   1  12   1       2385.69       2170.99       105.99 o
   2  12   1        179.40        168.45        20.29 o
   3  12   1          5.04          5.81         7.91 o
   4  12   1         61.05         92.74        14.44 o
   5  12   1        363.56        468.63        55.26 o
   6  12   1          1.35          5.03        15.48 o
   7  12   1         24.67         13.60        13.85 o
  -7  13   1         16.48         41.62        14.48 o
  -6  13   1          0.25         -5.21        15.47 o
  -5  13   1        165.64        194.40        27.28 o
  -4  13   1        389.31        505.34        40.77 o
  -3  13   1        779.73        862.65        77.33 o
  -2  13   1       1506.49       1338.77        81.35 o
  -1  13   1       1047.94        864.93        80.51 o
   0  13   1         18.11         30.70        13.27 o
   1  13   1       4672.89       4150.55       196.45 o
   2  13   1        692.91        583.02        43.60 o
   3  13   1          3.23          4.22         8.41 o
   4  13   1        194.85        212.77        30.60 o
   5  13   1        655.88        866.82        83.27 o
   6  13   1        184.03        337.49        39.71 o
   7  13   1          4.61         13.53        12.45 o
  -7  14   1         82.85        129.92        17.44 o
  -6  14   1          4.82          0.24        17.53 o
  -5  14   1        674.90        858.01       120.43 o
  -4  14   1         29.29         52.00        14.57 o
  -3  14   1        182.94        141.54        15.45 o
  -2  14   1        860.93        813.93        48.64 o
  -1  14   1       2235.58       1948.16        98.08 o
   0  14   1        754.45        669.16        46.37 o
   1  14   1        349.41        306.60        34.96 o
   2  14   1         52.43         95.63        20.29 o
   3  14   1       5218.63       5376.94       268.11 o
   4  14   1        275.46        298.72        26.11 o
   5  14   1         51.66         56.31        42.17 o
   6  14   1         16.29         21.61        21.41 o
   7  14   1         14.02         11.10        23.81 o
  -7  15   1          8.78         12.23        16.99 o
  -6  15   1         68.93        145.07        27.07 o
  -5  15   1        115.98        157.47        51.34 o
  -4  15   1        535.02        527.05        50.71 o
  -3  15   1          9.50         -1.87        10.58 o
  -2  15   1       1074.34       1051.57        59.98 o
  -1  15   1        706.60        661.16        88.06 o
   0  15   1       1222.85       1265.71        81.35 o
   1  15   1         45.24         50.67        28.83 o
   2  15   1         59.70         65.97        14.08 o
   3  15   1         57.94         50.53        11.66 o
   4  15   1          9.98         13.25        11.46 o
   5  15   1          6.58          7.66        34.56 o
   6  15   1        391.76        533.95        76.39 o
   7  15   1          1.19          4.40        11.27 o
  -7  16   1          7.21          4.61        12.24 o
  -6  16   1         96.09        131.85        21.59 o
  -5  16   1         12.41         46.61        18.82 o
  -4  16   1         78.61         65.04        30.44 o
  -3  16   1         39.47         33.31        11.92 o
  -2  16   1         66.01         69.63        15.84 o
  -1  16   1       1825.60       1727.84        90.17 o
   0  16   1        698.57        619.26        48.65 o
   1  16   1        373.22        273.98        42.42 o
   2  16   1        206.18        217.93        21.83 o
   3  16   1         95.66         76.37        12.71 o
   4  16   1        120.66        176.97        41.85 o
   5  16   1        326.43        415.70        53.56 o
   6  16   1         42.50         76.16        16.97 o
   7  16   1          5.36         -7.16         9.51 o
  -7  17   1         37.81         15.00        16.43 o
  -6  17   1          0.15         -6.77        13.34 o
  -5  17   1         94.87         83.19        24.34 o
  -4  17   1         95.43        110.29        27.89 o
  -3  17   1       2733.69       3021.85       156.14 o
  -2  17   1        260.41        226.60        26.53 o
  -1  17   1         50.12         54.43        14.33 o
   0  17   1        538.19        484.61        35.12 o
   1  17   1       3016.20       2666.08       152.23 o
   2  17   1       1330.60       1357.20        88.38 o
   3  17   1         99.43         97.12        13.93 o
   4  17   1          0.45         -0.63        16.73 o
   5  17   1       1027.95       1095.63        95.39 o
   6  17   1         36.70         46.70        14.71 o
   7  17   1         26.05         -3.84         8.59 o
  -7  18   1         12.47          7.05        10.78 o
  -6  18   1          8.68          1.42        11.88 o
  -5  18   1       2459.68       3530.24       359.39 o
  -4  18   1        648.79        824.24        83.50 o
  -3  18   1          3.65          4.40        11.68 o
  -2  18   1        547.65        528.01        46.46 o
  -1  18   1       6294.46       6077.96       283.08 o
   0  18   1         66.31         37.06        19.02 o
   1  18   1        391.27        363.67        30.12 o
   2  18   1        987.44        996.10        83.47 o
   3  18   1       6063.79       6960.88       317.94 o
   4  18   1       1377.35       1556.27       171.92 o
   5  18   1       1289.67       1316.48       108.60 o
   6  18   1         46.23         66.45        14.71 o
  -6  19   1         20.85         25.63        12.58 o
  -5  19   1        247.70        228.79        48.28 o
  -4  19   1        833.84        957.09       118.12 o
  -3  19   1       5118.52       6062.88       373.54 o
  -2  19   1       1851.31       1867.10        98.11 o
  -1  19   1         54.72         77.93        17.01 o
   0  19   1          5.19         -3.48        13.72 o
   1  19   1        389.80        288.99        34.22 o
   2  19   1       2036.83       2054.11       138.82 o
   3  19   1       1160.84       1282.05        79.09 o
   4  19   1         99.80        101.95        43.89 o
   5  19   1        457.56        472.50        83.87 o
   6  19   1        163.32         38.98        48.51 o
  -6  20   1         26.41         30.38        19.24 o
  -5  20   1          1.94         15.84        29.61 o
  -4  20   1         12.30         24.04        16.62 o
  -3  20   1          6.47          6.59        10.58 o
  -2  20   1       1188.04       1186.02       151.59 o
  -1  20   1         93.83         51.34        26.74 o
   0  20   1        599.06        576.00        41.36 o
   1  20   1        225.17        220.98        30.63 o
   2  20   1         21.75         38.92        16.29 o
   3  20   1        597.66        602.51        54.55 o
   4  20   1         96.83        149.01        41.36 o
   5  20   1         15.08         29.13        20.28 o
   6  20   1         37.64         27.55        22.30 o
  -6  21   1         18.09          7.33        12.37 o
  -5  21   1        148.23        178.23        30.74 o
  -4  21   1        207.27        287.56        42.64 o
  -3  21   1          6.14         -4.08        19.22 o
  -2  21   1        684.87        688.63        46.10 o
  -1  21   1       2091.49       1989.65       104.31 o
   0  21   1       2796.93       2763.18       138.89 o
   1  21   1        702.78        749.45        48.30 o
   2  21   1       2646.28       2759.74       160.93 o
   3  21   1        106.83        119.92        32.85 o
   4  21   1        288.60        404.33        54.44 o
   5  21   1          5.95          6.35        22.07 o
   6  21   1        111.23         93.90        43.66 o
  -6  22   1         14.82         15.63        12.67 o
  -5  22   1         49.13         51.20        22.12 o
  -4  22   1         38.10         57.53        15.57 o
  -3  22   1        284.39        339.99        26.01 o
  -2  22   1       2899.73       3055.14       232.54 o
  -1  22   1         59.34         48.22        15.49 o
   0  22   1       2706.12       2426.61       123.28 o
   1  22   1          2.45        -10.33        15.07 o
   2  22   1         79.20         96.56        19.83 o
   3  22   1        326.60        339.56        41.51 o
   4  22   1        153.80        179.46        58.34 o
   5  22   1         16.70         38.49        17.38 o
   6  22   1         32.20         16.18        10.83 o
  -6  23   1         27.37          9.75         8.36 o
  -5  23   1         13.06         15.13        28.89 o
  -4  23   1        254.51        193.54        34.01 o
  -3  23   1         19.43         23.61        11.33 o
  -2  23   1        537.66        586.32        54.62 o
  -1  23   1        101.25         99.74        18.16 o
   0  23   1        229.04        253.96        25.73 o
   1  23   1        403.24        390.37        35.44 o
   2  23   1        208.12        223.86        36.68 o
   3  23   1        415.12        585.70        57.98 o
   4  23   1          1.74         19.53        43.64 o
   5  23   1          1.76         -0.22        14.22 o
  -5  24   1          0.01          7.58        14.69 o
  -4  24   1         83.88         44.68        19.90 o
  -3  24   1        263.27        298.81        31.65 o
  -2  24   1          5.11         13.80        12.05 o
  -1  24   1          5.33          9.42        16.85 o
   0  24   1       1102.64        977.91        66.16 o
   1  24   1        257.59        267.42        39.27 o
   2  24   1        308.63        315.28        23.85 o
   3  24   1        147.57        191.42        25.20 o
   4  24   1         12.32        -10.24        16.40 o
   5  24   1         50.63         24.56        13.55 o
  -5  25   1         23.07          5.91        12.17 o
  -4  25   1         30.53         10.51        23.05 o
  -3  25   1        313.53        330.14        42.14 o
  -2  25   1         53.52         58.59        19.67 o
  -1  25   1         41.74         28.18        14.06 o
   1  25   1       1387.98       1355.53        84.83 o
   2  25   1        139.67        137.97        17.51 o
   3  25   1         24.36         53.08        17.32 o
   4  25   1          1.14         36.99        16.75 o
   5  25   1        149.01         63.50        15.56 o
  -5  26   1         32.86          4.00         7.67 o
  -4  26   1         50.23          7.93        14.19 o
  -3  26   1         92.46         72.18        12.63 o
  -2  26   1        151.37        197.21        24.21 o
  -1  26   1        457.23        462.53        69.37 o
   0  26   1        289.69        306.72        28.22 o
   1  26   1          7.24         11.90        10.98 o
   2  26   1        708.33        737.53        51.55 o
   3  26   1        612.91        696.91        56.05 o
   4  26   1        322.39        221.34        93.38 o
   5  26   1          1.03         -5.80         7.02 o
  -4  27   1          1.49          3.98        11.43 o
  -3  27   1          5.11         -1.51         9.71 o
  -2  27   1        302.44        362.64        25.42 o
  -1  27   1         76.76         73.08        23.17 o
   0  27   1        390.90        404.19        32.65 o
   1  27   1         78.03         57.54        14.80 o
   2  27   1        177.19        172.17        27.57 o
   3  27   1        118.35        132.71        30.44 o
   4  27   1        229.99         72.40        16.74 o
  -4  28   1          9.84          1.39         8.20 o
  -3  28   1          5.03          1.22         9.79 o
  -2  28   1          7.98          9.65         7.77 o
  -1  28   1         76.84         82.00        11.48 o
   0  28   1        222.30        213.89        20.06 o
   1  28   1         37.97         48.32         9.93 o
   2  28   1         38.70         53.67        14.97 o
   3  28   1         71.67         31.79        14.30 o
   4  28   1         10.27          1.36         7.64 o
  -2  29   1         61.78         63.12        13.01 o
  -1  29   1         92.92         74.91         9.01 o
   0  29   1         29.27         26.45         9.30 o
   1  29   1        606.07        735.80        46.89 o
   2  29   1        267.40        240.82        25.01 o
  -2  30   1        106.97        145.78        26.55 o
  -1  30   1        645.93        672.04        34.92 o
   0  30   1          0.98          8.02         8.39 o
   1  30   1        135.81        135.80        11.84 o
   0  31   1         12.50         10.73         6.90 o
  -8   0   2          0.78         28.19        23.93 o
  -6   0   2        237.65        370.09        40.83 o
  -4   0   2       2085.01       2070.15       194.54 o
  -2   0   2      14517.89      13587.58       599.94 o
   0   0   2      37037.84      48735.90      2077.23 o
   2   0   2      75664.59     106150.77      5329.34 o
   4   0   2       1269.56       1355.94        83.10 o
   6   0   2       1393.09       2461.12       213.01 o
   8   0   2        246.90        -46.09        62.88 o
  -8   1   2         56.47        109.75        32.17 o
  -7   1   2         61.90        140.16        28.44 o
  -6   1   2          0.03        -13.63        13.63 o
  -5   1   2         73.12         58.98        13.46 o
  -4   1   2        371.96        366.23        31.73 o
  -3   1   2        502.28        461.44        33.45 o
  -2   1   2        323.37        291.56        17.43 o
  -1   1   2         73.79         65.10         3.91 o
   0   1   2       8876.56       8151.32       199.88 o
   1   1   2        288.55        208.36         8.86 o
   2   1   2        662.28        645.02        23.99 o
   3   1   2       1761.48       1624.60        66.44 o
   4   1   2       6325.13       7485.56       278.06 o
   5   1   2        374.29        464.85        30.41 o
   6   1   2         51.73         90.85        35.17 o
   7   1   2          0.36          4.47        12.83 o
   8   1   2        112.21         32.94        57.57 o
  -8   2   2          0.14          5.36        17.28 o
  -7   2   2          0.58         10.64        21.76 o
  -6   2   2          3.93         19.49        16.28 o
  -5   2   2         13.59          9.58        10.85 o
  -4   2   2          0.17         -7.35        17.19 o
  -3   2   2         37.76         23.63        14.68 o
  -2   2   2          0.97         12.65         3.76 o
  -1   2   2          2.57          3.95         3.96 o
   0   2   2        270.89        193.69         6.81 o
   1   2   2       1004.49        765.68        24.81 o
   2   2   2         81.07         68.30         5.51 o
   3   2   2        126.58        108.78         9.92 o
   4   2   2         59.72         33.82        11.71 o
   5   2   2        105.42        112.62        28.72 o
   6   2   2         23.56         22.69        14.47 o
   7   2   2          4.82         -1.17        13.40 o
   8   2   2         10.16         -4.07        41.06 o
  -8   3   2         37.99        102.55        21.08 o
  -7   3   2         95.42        123.43        41.76 o
  -6   3   2       1004.59       1456.02        78.09 o
  -5   3   2        297.85        382.28        27.86 o
  -4   3   2        544.85        556.60        43.62 o
  -3   3   2       1511.39       1331.60        75.47 o
  -2   3   2        231.05        169.59        13.17 o
  -1   3   2        990.53        758.96        39.51 o
   0   3   2        248.88        189.87         8.42 o
   1   3   2       4780.59       3896.27       122.60 o
   2   3   2        737.48        580.16        20.29 o
   3   3   2        865.73        802.48        35.48 o
   4   3   2       1214.40       1511.08        76.61 o
   5   3   2        333.42        487.83        36.71 o
   6   3   2         85.26        155.02        19.71 o
   7   3   2          0.04        -12.99        14.04 o
   8   3   2         16.64          6.76        70.44 o
  -8   4   2          0.30         39.52        19.26 o
  -7   4   2          8.58         15.80        17.00 o
  -6   4   2        190.63        312.70        27.29 o
  -5   4   2         23.75         39.80        15.19 o
  -4   4   2        217.76        245.50        27.60 o
  -3   4   2       2359.38       2361.48       110.59 o
  -2   4   2       6645.54       5735.84       226.98 o
  -1   4   2      16844.91      17171.88       752.32 o
   0   4   2       1187.21        846.39        29.84 o
   1   4   2       2228.27       1603.76        55.31 o
   2   4   2       6670.07       6607.67       230.84 o
   3   4   2       2053.64       2208.22       104.42 o
   4   4   2        193.14        197.22        40.84 o
   5   4   2        265.32        266.61        24.06 o
   6   4   2          1.95         11.75        33.35 o
   7   4   2        109.45        193.28        22.92 o
   8   4   2          4.13        -15.41        38.16 o
  -8   5   2         28.32         63.34        20.02 o
  -7   5   2         30.45         45.84        18.85 o
  -6   5   2          8.22          6.13        14.24 o
  -5   5   2         84.63        121.74        21.60 o
  -4   5   2       1057.05        909.03        55.38 o
  -3   5   2       3825.37       3894.21       157.60 o
  -2   5   2        116.07         98.51        10.13 o
  -1   5   2      10894.76       9756.92       431.29 o
   0   5   2        167.91        107.98         8.21 o
   1   5   2      17204.91      15966.90       494.14 o
   2   5   2       1893.64       1689.74        63.03 o
   3   5   2        113.68        112.07        11.37 o
   4   5   2        207.79        191.96        52.56 o
   5   5   2       1689.88       1924.25       134.94 o
   7   5   2         13.68         17.09        13.95 o
   8   5   2          3.25        -31.51        54.76 o
  -8   6   2          0.75        -14.44        16.68 o
  -7   6   2          0.06         -2.78        17.37 o
  -6   6   2          6.95          6.19        17.70 o
  -5   6   2         35.51         42.75        17.36 o
  -4   6   2         38.64         47.34        12.30 o
  -3   6   2          8.47         10.18         7.88 o
  -2   6   2        110.17        110.04         9.84 o
  -1   6   2        103.73         95.98        10.47 o
   0   6   2       6690.06       5729.65       207.68 o
   1   6   2         36.78         24.41         6.04 o
   2   6   2          4.74         10.21         4.52 o
   3   6   2         29.82         23.64         6.75 o
   4   6   2          8.59          3.89        22.92 o
   5   6   2        108.36        112.09        33.83 o
   6   6   2         11.18         45.74        35.30 o
   7   6   2          1.32         -2.90        13.09 o
   8   6   2          1.10          9.94        49.25 o
  -8   7   2          8.60         84.71        31.35 o
  -7   7   2         20.84         20.27        32.35 o
  -6   7   2         92.52        104.24        20.73 o
  -5   7   2        504.96        619.77        49.74 o
  -4   7   2          2.06          6.67        11.25 o
  -3   7   2        156.51        162.27        15.08 o
  -2   7   2        108.47        126.75        12.68 o
  -1   7   2          8.15          8.55        10.13 o
   0   7   2      29206.01      31323.59      1219.16 o
   1   7   2       1010.32        754.36        28.79 o
   2   7   2        135.87        134.49         9.03 o
   3   7   2        931.28        823.67        51.63 o
   4   7   2       1364.08       1375.97        97.92 o
   5   7   2         97.32        147.89        23.12 o
   6   7   2        101.35         99.76        40.82 o
   7   7   2         19.47         32.31        14.57 o
   8   7   2         12.81          9.20        45.61 o
  -8   8   2          5.94          4.09        27.15 o
  -7   8   2         57.65         94.65        20.07 o
  -6   8   2        627.93       1039.99       124.74 o
  -5   8   2        766.38        955.77        54.95 o
  -4   8   2        257.66        328.87        32.54 o
  -3   8   2          7.83          9.06         8.68 o
  -2   8   2       1527.55       1342.82        78.59 o
  -1   8   2       2172.25       1651.38        66.73 o
   0   8   2       7007.42       6206.79       247.84 o
   1   8   2       1786.17       1393.23        58.89 o
   2   8   2        838.96        508.99        30.80 o
   3   8   2         22.76         16.36         7.07 o
   4   8   2         54.46         51.11        14.65 o
   5   8   2         30.23         19.16        23.99 o
   6   8   2       2717.14       3739.30       292.79 o
   7   8   2         34.35         39.19        13.55 o
   8   8   2          6.67         10.85        10.11 o
  -8   9   2          7.06         -6.28        10.83 o
  -7   9   2        128.93        244.36        28.38 o
  -5   9   2         90.62        137.95        21.63 o
  -4   9   2         59.30         56.96        13.45 o
  -3   9   2        326.93        382.85        21.60 o
  -2   9   2        229.48        165.06        28.67 o
  -1   9   2         26.58         28.98        11.96 o
   0   9   2       8852.55       7564.87       300.18 o
   1   9   2         61.23         30.53         9.89 o
   2   9   2         38.50         27.36         6.26 o
   3   9   2        173.43        154.33        13.75 o
   4   9   2       1557.03       1667.60        91.38 o
   5   9   2        861.75       1025.33        80.35 o
   6   9   2        337.97        481.69        41.75 o
   7   9   2         29.01          8.66        13.12 o
  -8  10   2          0.75          1.44         9.00 o
  -7  10   2          0.98         -4.61        14.55 o
  -6  10   2          0.84        -18.00        18.50 o
  -5  10   2         24.68         33.10        16.53 o
  -4  10   2         51.07         64.16        13.32 o
  -3  10   2         21.29         31.80        10.47 o
  -2  10   2         21.59         18.49        11.19 o
  -1  10   2       1443.86       1240.16        64.04 o
   0  10   2          6.75          9.45         6.47 o
   1  10   2        772.55        679.63        42.75 o
   2  10   2         20.52         12.23        14.43 o
   3  10   2         68.70         76.65        11.50 o
   4  10   2        295.61        319.03        28.51 o
   5  10   2        101.86         77.81        29.99 o
   6  10   2         72.84         70.93        18.91 o
   7  10   2          7.59        -14.02        16.31 o
  -8  11   2          3.19         -7.65         9.27 o
  -7  11   2        110.86        192.18        45.93 o
  -6  11   2          6.59          9.13        18.15 o
  -5  11   2         17.98         25.79        14.21 o
  -4  11   2       1212.88       1447.86        75.28 o
  -3  11   2       2932.23       2889.70       149.98 o
  -2  11   2         94.13        104.35        16.50 o
  -1  11   2        390.77        327.38        20.41 o
   0  11   2       6830.51       5666.87       223.95 o
   1  11   2         72.43         56.49        12.20 o
   2  11   2        219.73        180.24        23.02 o
   3  11   2         78.30         52.67        11.36 o
   4  11   2        787.67        836.74        53.79 o
   5  11   2        216.91        256.59        39.85 o
   6  11   2          0.60         -0.90        14.61 o
   7  11   2          4.01         -9.59        16.64 o
  -7  12   2         75.61        121.13        22.87 o
  -6  12   2        353.01        659.51        93.21 o
  -5  12   2        122.37        191.65        23.45 o
  -4  12   2        192.34        305.88        29.12 o
  -3  12   2         34.39         42.65        10.86 o
  -2  12   2       2258.78       2088.11       103.16 o
  -1  12   2        165.65        125.24        21.87 o
   0  12   2        593.03        546.05        38.47 o
   1  12   2       2242.90       1885.18        93.51 o
   2  12   2       1094.92        781.59        72.23 o
   3  12   2         75.80        120.20        12.81 o
   4  12   2        521.01        437.67        46.47 o
   5  12   2         37.55         52.38        25.95 o
   6  12   2       1058.11       1597.82       115.40 o
   7  12   2         71.37         80.69        92.89 o
  -7  13   2         35.02         29.05        14.49 o
  -6  13   2         11.49         -7.82        27.45 o
  -5  13   2        480.36        384.19        57.33 o
  -4  13   2        416.81        506.25        39.28 o
  -3  13   2        472.76        515.14        34.62 o
  -2  13   2         27.31         20.01        16.19 o
  -1  13   2       2026.93       1842.61        93.14 o
   0  13   2      10518.50      10381.84       470.65 o
   1  13   2        500.79        375.78        27.40 o
   2  13   2         62.31         70.16        17.10 o
   3  13   2        527.46        479.02        28.02 o
   4  13   2        639.61        534.79        61.86 o
   5  13   2         59.52         53.41        27.13 o
   6  13   2          5.40         15.22        40.86 o
   7  13   2          8.89         -3.87        13.74 o
  -7  14   2         21.59         35.40        16.94 o
  -6  14   2          1.56          0.45        26.37 o
  -5  14   2         39.72         36.79        18.13 o
  -4  14   2         62.22         80.65        15.22 o
  -3  14   2         82.81        120.61        19.15 o
  -2  14   2          0.61         -0.66        11.82 o
  -1  14   2        739.55        635.62        40.25 o
   0  14   2        167.41        145.68        20.26 o
   1  14   2         49.18         42.26        15.76 o
   2  14   2          9.27         12.46        10.12 o
   3  14   2         90.79         72.09        11.54 o
   4  14   2        153.73        189.40        33.17 o
   5  14   2          6.33          7.57        33.42 o
   6  14   2        184.15        230.83        37.52 o
   7  14   2         45.28         20.55        15.05 o
  -7  15   2          0.69         -4.39        10.59 o
  -6  15   2          3.43         67.26        48.02 o
  -5  15   2        131.05        193.47        56.80 o
  -4  15   2        762.22        811.95        92.33 o
  -3  15   2        559.39        609.70        39.95 o
  -2  15   2        522.88        520.18        36.10 o
  -1  15   2        302.73        269.97        41.64 o
   0  15   2       1303.58       1195.79        77.56 o
   1  15   2       1024.45        885.76        51.49 o
   2  15   2        529.04        436.36        31.04 o
   3  15   2         97.29        102.98        13.19 o
   4  15   2        268.08        321.32        48.45 o
   5  15   2         62.63         43.05        33.89 o
   6  15   2          0.17        -16.74        20.80 o
   7  15   2          0.24          0.12        12.81 o
  -7  16   2         26.85         24.21        14.30 o
  -6  16   2        225.53        331.84        81.57 o
  -5  16   2        758.55        645.08        75.42 o
  -4  16   2        282.02        321.76        26.42 o
  -3  16   2        118.06        148.39        17.29 o
  -2  16   2       1914.94       1611.84       102.85 o
  -1  16   2         15.31         33.71        14.00 o
   0  16   2        158.60        157.48        24.61 o
   1  16   2       1007.92        877.61        61.90 o
   2  16   2       1539.09       1218.96        61.91 o
   3  16   2        279.90        320.60        22.43 o
   4  16   2        561.67        653.20        71.70 o
   5  16   2        135.78        152.20        34.91 o
   6  16   2          3.74         10.36        22.68 o
   7  16   2         33.07         -3.27         9.53 o
  -7  17   2         25.46         40.97        14.89 o
  -6  17   2         32.58         14.30        22.82 o
  -5  17   2        118.60        126.29        23.58 o
  -4  17   2        588.76        686.39        56.66 o
  -3  17   2       2043.07       2528.15       164.83 o
  -2  17   2        322.42        359.24        29.92 o
  -1  17   2        312.98        288.90        34.75 o
   0  17   2       1312.02       1367.56        74.75 o
   1  17   2        199.99        196.03        21.04 o
   2  17   2        136.34        108.91        19.01 o
   3  17   2        145.12        117.20        17.92 o
   4  17   2        189.09        213.38        27.89 o
   5  17   2         69.95         96.45        29.49 o
   6  17   2          0.30         -2.81        17.43 o
  -7  18   2          2.57          5.22         6.34 o
  -6  18   2          0.68         -3.08        13.14 o
  -5  18   2         78.05         62.97        18.70 o
  -4  18   2        132.01        123.49        30.79 o
  -3  18   2        397.67        411.03        33.34 o
  -2  18   2         58.52         59.14        15.70 o
  -1  18   2        195.64        175.62        21.30 o
   0  18   2         50.65         48.69        15.07 o
   1  18   2       1604.38       1531.52        81.60 o
   2  18   2         48.69         28.89        16.09 o
   3  18   2          5.92         18.88        12.88 o
   4  18   2         86.08         66.89        34.78 o
   5  18   2        469.40        536.63        65.02 o
   6  18   2         19.23          1.39        12.37 o
  -6  19   2          0.38         16.50        11.83 o
  -5  19   2         25.50         28.47        27.14 o
  -4  19   2       1398.76       1452.75       162.76 o
  -3  19   2         24.02         13.26        11.61 o
  -2  19   2        974.72        949.29        59.18 o
  -1  19   2       3374.55       3086.01       152.35 o
   0  19   2       1583.19       1531.17        82.29 o
   1  19   2       2198.94       2104.13       157.98 o
   2  19   2         44.63         49.71        16.15 o
   3  19   2        577.54        616.81        67.57 o
   4  19   2        979.66       1320.54       263.84 o
   5  19   2        652.10        836.52       119.35 o
   6  19   2          6.24          1.12        11.34 o
  -6  20   2        233.51        462.07        75.92 o
  -5  20   2        103.99        141.50        40.04 o
  -4  20   2         83.15        171.39        27.63 o
  -3  20   2        820.33        922.58        50.02 o
  -2  20   2       1169.82       1099.48        64.68 o
  -1  20   2        131.99        114.14        25.17 o
   0  20   2        969.14        942.99        57.30 o
   1  20   2         16.08          2.99        14.83 o
   2  20   2       6343.37       6558.58       386.32 o
   3  20   2         94.85        127.82        20.43 o
   4  20   2        119.98        108.50        34.58 o
   5  20   2          3.60         18.58        18.23 o
   6  20   2        158.08        163.93        33.71 o
  -6  21   2          2.67         10.05        13.18 o
  -5  21   2         73.61        121.04        18.82 o
  -4  21   2        120.81        166.58        20.01 o
  -3  21   2        165.99        170.39        29.06 o
  -2  21   2         12.41         14.53        14.01 o
  -1  21   2         34.29         24.59        14.16 o
   0  21   2         62.80         43.87        15.08 o
   1  21   2        288.81        337.23        32.77 o
   2  21   2       1485.98       1415.20       130.56 o
   3  21   2         31.00         22.32        23.03 o
   4  21   2        890.94        796.95       109.39 o
   5  21   2         45.21         27.04        18.33 o
   6  21   2         37.44         28.33        19.16 o
  -6  22   2         41.06          2.03        11.35 o
  -5  22   2        235.81        236.54        80.48 o
  -4  22   2          0.85         -5.79        13.77 o
  -3  22   2          4.70          3.25        11.09 o
  -2  22   2         53.91         50.73        15.86 o
  -1  22   2        327.13        271.37        26.35 o
   0  22   2         93.46         64.25        16.89 o
   1  22   2        322.81        270.85        29.66 o
   2  22   2          4.88         12.86        16.52 o
   3  22   2          6.68         -1.26        13.69 o
   4  22   2          6.52        -25.42        45.53 o
   5  22   2         68.16         34.26        17.65 o
  -6  23   2          3.50          1.44         8.87 o
  -5  23   2          0.48        -11.92        15.67 o
  -4  23   2         78.25        103.10        21.36 o
  -3  23   2        384.13        493.92        60.09 o
  -2  23   2         69.11         66.59        26.98 o
  -1  23   2         10.89         -3.15        13.41 o
   0  23   2        193.05        158.78        22.92 o
   1  23   2       1245.37       1232.88        79.91 o
   2  23   2        159.26        150.29        22.64 o
   3  23   2        101.75        141.13        24.07 o
   4  23   2         21.82         26.94        18.79 o
   5  23   2         28.35         18.63        22.00 o
  -5  24   2          0.90         -2.56        14.54 o
  -4  24   2          5.93         -7.55        12.15 o
  -3  24   2          0.00         14.02        11.47 o
  -2  24   2        695.90        655.95        87.11 o
  -1  24   2         19.12         19.98        35.19 o
   0  24   2        789.50        785.67        72.24 o
   1  24   2       1159.82       1108.93        73.00 o
   2  24   2        486.56        552.78        42.72 o
   3  24   2         16.99         31.59        15.54 o
   4  24   2          0.31         25.30        16.15 o
   5  24   2          9.87          8.38        11.67 o
  -5  25   2        157.24         76.24        17.71 o
  -4  25   2          3.37          7.01        10.50 o
  -3  25   2          0.98          1.12         9.48 o
  -2  25   2        732.96        846.36        51.65 o
  -1  25   2        963.28       1081.47       115.91 o
   0  25   2         44.31         10.35        16.21 o
   1  25   2          5.82         10.84        11.10 o
   2  25   2        403.64        448.97        52.42 o
   3  25   2         17.43         15.72        11.64 o
   4  25   2          0.69          3.85        13.84 o
   5  25   2         77.75         21.59        10.51 o
  -5  26   2          9.91          1.32         7.19 o
  -4  26   2          1.13         15.52        15.85 o
  -3  26   2         34.68         33.20        11.06 o
  -2  26   2         82.51         82.09        14.65 o
  -1  26   2          4.21        -11.47        16.75 o
   0  26   2        351.69        326.49        55.59 o
   1  26   2         30.16         29.70        19.94 o
   2  26   2        339.51        373.05        32.44 o
   3  26   2         40.72         54.27        16.82 o
   4  26   2        180.31        142.58        80.20 o
  -4  27   2        132.31         61.68        16.49 o
  -3  27   2        136.87        190.23        19.72 o
  -2  27   2         60.03         74.34         9.99 o
  -1  27   2        265.29        250.06        24.50 o
   0  27   2        475.88        544.97        34.05 o
   1  27   2        134.45        164.05        29.03 o
   2  27   2        185.17        215.73        31.45 o
   3  27   2         13.29          7.32        10.04 o
   4  27   2        205.41        111.73        48.54 o
  -4  28   2         77.34         31.47        10.68 o
  -3  28   2          1.76         -3.57         9.19 o
  -2  28   2        604.32        750.13        44.48 o
  -1  28   2        132.64        121.63        15.48 o
   0  28   2         29.77         34.67        10.63 o
   1  28   2         42.76         32.66        10.21 o
   2  28   2       1213.70       1453.85        82.38 o
   3  28   2         14.91          6.96        11.21 o
  -2  29   2         21.31         23.10         7.24 o
  -1  29   2          3.09          2.13         6.28 o
   0  29   2        221.16        238.11        25.50 o
   1  29   2        227.72        286.34        27.28 o
   2  29   2          0.16          4.88         7.95 o
  -2  30   2         29.29         30.67        17.04 o
  -1  30   2         10.72          9.61         6.93 o
   0  30   2          1.73         14.98         8.56 o
   1  30   2         11.15         14.47         6.72 o
   0  31   2        940.59       1085.09       104.68 o
  -7   0   3         25.87         46.95        29.49 o
  -5   0   3         29.85         31.73        16.71 o
  -3   0   3         60.29         34.13        27.85 o
  -1   0   3         11.74          8.08         5.38 o
   1   0   3        814.80        688.28        27.97 o
   3   0   3          1.47         -3.78        12.39 o
   5   0   3         15.77         -6.32        18.42 o
   7   0   3         31.50         70.80        17.68 o
  -8   1   3          9.34          3.93        15.68 o
  -7   1   3         67.10        166.09        30.00 o
  -6   1   3          4.22         10.77        14.28 o
  -5   1   3          1.07          0.17        11.12 o
  -4   1   3        191.50        234.58        24.22 o
  -3   1   3         40.56         23.55        19.01 o
  -2   1   3         62.84         50.62         8.34 o
  -1   1   3       2029.89       1521.54        56.41 o
   0   1   3        317.24        240.05         8.32 o
   1   1   3       5504.83       4672.43       138.72 o
   2   1   3         17.66         22.45         6.26 o
   3   1   3        212.75        211.54        12.93 o
   4   1   3       2931.18       3372.80       131.05 o
   5   1   3         47.43         56.87        22.14 o
   6   1   3        648.86        897.47        69.72 o
   7   1   3         16.40         32.55        18.41 o
   8   1   3        185.30         80.32        44.06 o
  -8   2   3          0.53         10.15        14.53 o
  -7   2   3         44.21         81.53        37.12 o
  -6   2   3        333.91        446.44        39.33 o
  -5   2   3         33.44         15.54        11.52 o
  -4   2   3        245.01        241.92        24.17 o
  -3   2   3        128.43        140.76        13.72 o
  -2   2   3        244.42        221.47        14.19 o
  -1   2   3       9575.44       8282.85       274.20 o
   0   2   3       9766.25       8632.60       229.70 o
   1   2   3      10586.51       9485.57       242.69 o
   2   2   3       3411.41       2985.82        90.34 o
   3   2   3        548.81        419.84        22.81 o
   4   2   3       1867.72       1834.47        94.71 o
   5   2   3        719.66        981.43        60.86 o
   6   2   3        279.05        532.55        83.10 o
   7   2   3          0.30          8.96        13.29 o
   8   2   3         29.03         36.78        38.27 o
  -8   3   3          1.30          2.07        14.37 o
  -7   3   3         33.62         98.32        23.91 o
  -6   3   3        244.56        282.43        26.16 o
  -5   3   3        369.64        471.04        32.16 o
  -4   3   3        720.35        742.47        55.53 o
  -3   3   3       1752.67       1575.10        75.00 o
  -2   3   3       2105.07       1643.88        64.79 o
  -1   3   3      27468.31      29472.85      1158.67 o
   0   3   3       1132.35        803.43        23.72 o
   1   3   3         17.09         16.68         3.15 o
   2   3   3        105.75         85.64         6.75 o
   3   3   3        238.31        185.92        13.64 o
   4   3   3         39.44         28.12        12.47 o
   5   3   3         88.64         95.07        15.29 o
   6   3   3        144.83        192.91        34.59 o
   7   3   3          5.39          5.18        13.22 o
   8   3   3         32.13        -33.49        46.73 o
  -8   4   3          7.60          7.93        14.18 o
  -7   4   3          1.96          4.26        17.18 o
  -6   4   3         25.05         21.74        14.66 o
  -5   4   3         18.23         23.40        11.93 o
  -4   4   3          3.22         -7.56        10.77 o
  -3   4   3         73.30         69.73        12.52 o
  -2   4   3        175.85        156.92        11.09 o
  -1   4   3       4659.55       3877.75       172.07 o
   0   4   3        546.74        441.86        14.78 o
   1   4   3        472.49        367.08        12.71 o
   2   4   3          2.87          6.73         4.06 o
   3   4   3         22.49         30.31         6.32 o
   4   4   3         65.91         59.23        13.38 o
   5   4   3         27.67         33.27        11.92 o
   6   4   3          9.07          7.83        34.55 o
   7   4   3         31.80         40.23        14.85 o
   8   4   3          4.42        -10.09        53.33 o
  -8   5   3          7.69          7.56        14.29 o
  -7   5   3          3.42          8.21        14.76 o
  -6   5   3        136.49        175.29        21.16 o
  -5   5   3        533.98        691.06        51.54 o
  -4   5   3        925.65        969.12        58.66 o
  -3   5   3       4926.31       5011.33       201.15 o
  -2   5   3        459.17        353.59        18.53 o
  -1   5   3       6216.89       5083.34       195.83 o
   0   5   3       5930.44       4950.64       155.13 o
   1   5   3        433.72        332.64        12.02 o
   2   5   3        141.47        102.78         6.99 o
   3   5   3        978.12        931.61        42.57 o
   4   5   3         61.80         56.83        12.74 o
   5   5   3        430.74        413.40        32.05 o
   6   5   3         12.60          3.82        47.24 o
   7   5   3         38.83         73.64        16.52 o
   8   5   3          0.26         28.68        51.36 o
  -8   6   3         21.08         34.91        14.77 o
  -7   6   3        127.83        252.50        34.14 o
  -6   6   3         32.53         41.84        14.92 o
  -5   6   3        201.16        349.37        33.89 o
  -4   6   3        115.72        101.15        14.22 o
  -3   6   3      10513.66      12559.90       752.73 o
  -2   6   3       6028.07       5376.76       216.28 o
  -1   6   3       4390.95       3941.04       178.86 o
   0   6   3      15272.90      14666.97       527.10 o
   1   6   3       8243.57       6664.75       195.75 o
   2   6   3       2479.95       2256.11        74.05 o
   3   6   3        707.37        514.60        35.61 o
   4   6   3        290.04        290.25        29.35 o
   5   6   3       3616.39       4664.11       463.91 o
   6   6   3         66.10        124.14        42.03 o
   7   6   3         16.57         19.56        16.58 o
   8   6   3         15.29        -26.71        50.56 o
  -8   7   3         19.50         41.21        14.15 o
  -7   7   3         31.21         60.46        23.67 o
  -6   7   3          0.15         10.02        22.19 o
  -5   7   3        342.21        424.59        37.78 o
  -4   7   3         46.82         76.11        14.22 o
  -3   7   3       2667.53       2888.08       141.47 o
  -2   7   3          2.40         10.99        13.08 o
  -1   7   3        595.59        476.44        26.45 o
   0   7   3      25300.95      25848.55       925.40 o
   1   7   3        318.10        241.13        14.29 o
   2   7   3       3180.09       2777.66       105.14 o
   3   7   3       3734.32       3648.70       166.93 o
   4   7   3       3811.79       3962.30       277.08 o
   5   7   3        154.18        170.31        22.99 o
   6   7   3         78.98        105.20        30.43 o
   7   7   3         39.13         74.82        25.92 o
  -8   8   3          6.16         17.14        16.70 o
  -7   8   3          6.47         10.20        16.05 o
  -6   8   3         20.17         20.90        32.75 o
  -5   8   3          1.99         12.79        13.25 o
  -4   8   3        151.62        150.25        17.67 o
  -3   8   3        673.79        670.69        39.55 o
  -2   8   3          9.12          9.95        14.88 o
  -1   8   3         14.14          7.06         9.15 o
   0   8   3         64.04         43.77         6.72 o
   1   8   3         10.53         15.50         6.30 o
   2   8   3         55.27         44.54         6.09 o
   3   8   3         70.33         75.22         8.97 o
   4   8   3         39.63         36.57        23.05 o
   5   8   3         18.07         15.93        14.41 o
   6   8   3         99.94        131.10        33.09 o
   7   8   3          7.12         30.87        16.42 o
  -8   9   3         68.56         50.22        22.07 o
  -7   9   3         81.23        166.89        29.81 o
  -6   9   3         46.39        117.57        42.05 o
  -5   9   3        764.29        962.71        68.62 o
  -4   9   3       1693.83       1995.79        99.03 o
  -3   9   3        187.58        215.50        18.21 o
  -2   9   3        342.12        368.52        30.71 o
  -1   9   3       2551.58       1955.78        82.20 o
   0   9   3       4705.01       3946.72       160.54 o
   1   9   3         34.19         35.31         6.45 o
   2   9   3         72.23         82.66         8.05 o
   3   9   3         78.28         81.15        10.35 o
   4   9   3        690.32        678.41        57.97 o
   5   9   3         79.15         80.67        18.91 o
   6   9   3          1.24         -3.65        32.86 o
   7   9   3         35.76         56.17        18.36 o
  -8  10   3          3.83          1.64        11.59 o
  -7  10   3         67.46        190.86        24.90 o
  -6  10   3         32.39         18.88        15.91 o
  -5  10   3       1404.01       2316.02       150.66 o
  -4  10   3         56.15         54.79        11.79 o
  -3  10   3       8781.34      10443.76       509.40 o
  -2  10   3        783.73        663.54        44.62 o
  -1  10   3      14506.59      14368.30       551.64 o
   0  10   3      11466.77      10638.21       336.52 o
   1  10   3       7895.81       7009.69       314.46 o
   2  10   3        195.09        167.64        16.48 o
   3  10   3        148.73        131.16        15.15 o
   4  10   3        242.23        227.96        34.74 o
   5  10   3        867.09       1034.88        80.35 o
   6  10   3         80.62        138.00        32.12 o
   7  10   3        260.14        309.68       199.51 o
  -8  11   3          0.64         -3.52         7.82 o
  -7  11   3         16.04         41.33        16.51 o
  -6  11   3         26.94         39.77        18.69 o
  -5  11   3        450.07        639.47        49.39 o
  -4  11   3        504.37        552.68        36.48 o
  -3  11   3        115.51         94.55        12.77 o
  -2  11   3          3.06          2.63        10.56 o
  -1  11   3       3790.20       3429.90       177.15 o
   0  11   3        456.98        295.74        18.61 o
   1  11   3       2176.78       2041.07        87.00 o
   2  11   3       1890.89       1631.73       103.85 o
   3  11   3        689.29        650.96        46.17 o
   4  11   3        614.03        582.15        54.70 o
   5  11   3        319.34        302.03        41.12 o
   6  11   3         84.42         37.21        26.01 o
   7  11   3         35.49         30.03        44.71 o
  -7  12   3         28.24         59.37        29.17 o
  -6  12   3          3.07         26.38        26.32 o
  -5  12   3         70.72         99.94        19.84 o
  -4  12   3         12.07         38.35        12.97 o
  -3  12   3        406.56        436.06        30.53 o
  -2  12   3        314.84        304.52        24.60 o
  -1  12   3        151.72        130.42        12.60 o
   0  12   3        226.09        182.64        15.04 o
   1  12   3         93.40         89.22        12.66 o
   2  12   3        341.58        360.09        24.12 o
   3  12   3        631.96        610.21        44.79 o
   4  12   3         46.89         54.31        26.82 o
   5  12   3         37.04         31.89        25.17 o
   6  12   3          1.03         22.75        43.07 o
   7  12   3          1.30          3.97        20.08 o
  -7  13   3         59.75        118.36        19.17 o
  -6  13   3         31.90         47.01        29.96 o
  -5  13   3        547.24        593.04        42.57 o
  -4  13   3        245.65        319.62        28.91 o
  -3  13   3       1473.44       1699.68       116.61 o
  -2  13   3        846.37        901.94        58.62 o
  -1  13   3        230.98        199.28        23.03 o
   0  13   3       3269.60       3168.41       150.51 o
   1  13   3        431.27        433.30        29.43 o
   2  13   3        725.99        652.52        43.44 o
   3  13   3       1051.99       1114.54        93.04 o
   4  13   3        372.72        273.61        43.46 o
   5  13   3          9.11         10.01        28.13 o
   6  13   3         12.60        -16.06        25.51 o
   7  13   3         50.74         43.09        27.21 o
  -7  14   3         42.76         71.55        16.00 o
  -6  14   3         47.53         66.20        29.43 o
  -5  14   3        271.03        368.54        32.80 o
  -4  14   3         41.30         61.23        14.02 o
  -3  14   3       1050.41       1039.70        64.57 o
  -2  14   3        223.85        202.16        21.39 o
  -1  14   3         23.98         -4.46        18.61 o
   0  14   3       2175.66       2023.80       118.42 o
   1  14   3       1474.05       1232.74        97.39 o
   2  14   3       1149.44       1031.52        67.12 o
   3  14   3        480.57        440.30        36.33 o
   4  14   3        435.92        400.13       103.03 o
   5  14   3       1152.93       1390.54       157.90 o
   6  14   3        167.03        263.09        59.11 o
   7  14   3          6.82         18.96        11.28 o
  -7  15   3         26.63         24.76        12.83 o
  -6  15   3        169.35        336.54        68.11 o
  -5  15   3         43.80         88.81        38.73 o
  -4  15   3        304.68        286.86        31.53 o
  -3  15   3        554.36        638.21        37.56 o
  -2  15   3       1443.38       1423.30        92.99 o
  -1  15   3       1051.77       1102.39        72.23 o
   0  15   3        962.29        806.86       173.30 o
   1  15   3        126.42         95.04        16.92 o
   2  15   3        194.65        249.30        21.67 o
   3  15   3         61.58         72.93        17.73 o
   4  15   3         14.48        -13.82        25.25 o
   5  15   3        194.55        176.07        38.40 o
   6  15   3         15.13         19.64        19.53 o
   7  15   3         91.07         55.14        46.72 o
  -7  16   3          0.81         -2.12        15.44 o
  -6  16   3         14.52         21.86        23.32 o
  -5  16   3         22.48         25.67        17.77 o
  -4  16   3        297.14        415.26        37.37 o
  -3  16   3         40.55         37.21        12.80 o
  -2  16   3          0.51         10.61        13.07 o
  -1  16   3         12.50         10.40        11.98 o
   0  16   3       1764.08       1544.62        96.67 o
   1  16   3         12.04         14.61        20.96 o
   2  16   3        222.44        207.91        19.80 o
   3  16   3        491.98        444.40        44.77 o
   4  16   3         90.86         73.83        29.31 o
   5  16   3         53.28         30.96        23.69 o
   6  16   3        109.58         85.90        30.75 o
   7  16   3         35.84         12.86         9.75 o
  -7  17   3          0.22         -5.90        12.96 o
  -6  17   3          0.19         -8.16        22.41 o
  -5  17   3        284.71        318.27        53.58 o
  -4  17   3         83.14         88.29        16.80 o
  -3  17   3        184.50        185.09        19.56 o
  -2  17   3        271.22        207.15        22.72 o
  -1  17   3         76.55         48.93        15.27 o
   0  17   3         48.30         52.42        14.48 o
   1  17   3        310.97        261.10        36.29 o
   2  17   3          0.43          5.05        10.56 o
   3  17   3        181.49        196.30        20.46 o
   4  17   3         29.78          7.55        25.78 o
   5  17   3         11.49         -6.58        21.96 o
   6  17   3         11.16          1.36        10.42 o
  -7  18   3         30.99          7.26        10.59 o
  -6  18   3         23.15         31.54        21.06 o
  -5  18   3        123.50        204.14        36.35 o
  -4  18   3         14.34         -6.55        12.26 o
  -3  18   3        630.01        564.64        47.59 o
  -2  18   3        159.31        194.78        22.39 o
  -1  18   3          3.19          1.01        12.69 o
   0  18   3         44.28         28.91        15.25 o
   1  18   3       1619.32       1280.57       104.70 o
   2  18   3        177.70        137.61        22.12 o
   3  18   3         51.21         81.29        16.35 o
   4  18   3        215.83        265.01        41.69 o
   5  18   3        396.86        509.22        89.80 o
   6  18   3        110.96        121.27        21.21 o
  -6  19   3         25.66         44.79        17.61 o
  -5  19   3          9.11         10.03        17.99 o
  -4  19   3         76.09         83.85        38.22 o
  -3  19   3       1046.69       1168.88        68.48 o
  -2  19   3        626.93        652.57        69.64 o
  -1  19   3       2400.59       2137.19       139.75 o
   0  19   3        410.91        334.47        32.59 o
   1  19   3         14.17         10.08        12.16 o
   2  19   3        266.74        272.37        39.21 o
   3  19   3          6.53         12.71        13.24 o
   4  19   3        511.24        510.90        73.34 o
   5  19   3         17.81          4.77        18.20 o
   6  19   3          3.56          3.86        11.45 o
  -6  20   3          0.06          0.90        10.95 o
  -5  20   3          6.99         19.28        13.86 o
  -4  20   3        341.70        422.89        58.79 o
  -3  20   3        121.60        154.82        18.89 o
  -2  20   3        113.58         78.59        20.36 o
  -1  20   3        117.61         87.61        16.21 o
   0  20   3         49.38         33.69        15.33 o
   1  20   3         32.17         32.69        15.51 o
   2  20   3         45.43         20.07        17.32 o
   3  20   3          0.94          0.71        21.38 o
   4  20   3          5.73         20.42        23.42 o
   5  20   3        133.99        142.44        27.32 o
   6  20   3        105.86        203.17        43.69 o
  -6  21   3         38.88         52.58        39.25 o
  -5  21   3        285.71        323.27        43.55 o
  -4  21   3          9.01         11.74        13.27 o
  -3  21   3        240.64        149.37        34.71 o
  -2  21   3       1362.29       1281.09       104.87 o
  -1  21   3        214.64        226.95        33.60 o
   0  21   3        601.07        531.45        43.32 o
   1  21   3        210.25        182.48        24.15 o
   2  21   3        247.81        211.08        27.62 o
   3  21   3          4.17          7.29        13.07 o
   4  21   3        460.34        567.75        95.02 o
   5  21   3         47.25         32.00        17.89 o
   6  21   3          2.17         15.41        23.02 o
  -6  22   3         32.41         18.00        12.72 o
  -5  22   3         17.06         26.71        11.86 o
  -4  22   3          4.85          0.37        13.13 o
  -3  22   3        494.43        609.81        52.76 o
  -2  22   3        368.24        400.38        42.24 o
  -1  22   3        160.93        185.52        24.06 o
   0  22   3         36.00         23.21        14.53 o
   1  22   3       1680.02       1556.47       123.55 o
   2  22   3        758.56        718.48        71.20 o
   3  22   3        816.88        945.07       144.77 o
   4  22   3         28.50         67.10        26.20 o
   5  22   3         22.83         16.99        17.71 o
  -6  23   3          1.43          9.84         8.12 o
  -5  23   3          0.37         11.40        19.27 o
  -4  23   3        567.07        809.01        65.22 o
  -3  23   3          0.01         -7.89         9.92 o
  -2  23   3       1022.33       1038.18       211.15 o
  -1  23   3        434.38        401.23        46.27 o
   0  23   3        270.24        259.86        28.78 o
   1  23   3         36.44         58.54        37.76 o
   2  23   3         77.81         96.98        16.81 o
   3  23   3        621.24        864.26       126.88 o
   4  23   3         64.11         53.75        20.60 o
   5  23   3         36.65         17.36        23.75 o
  -5  24   3         13.43         27.39        15.39 o
  -4  24   3        279.34        372.26       165.28 o
  -3  24   3          1.61          6.37        11.53 o
  -2  24   3         98.76         92.37        15.46 o
  -1  24   3        227.63        201.38        26.73 o
   0  24   3        184.31        164.06        59.88 o
   1  24   3        288.93        237.85        30.72 o
   2  24   3          1.21         10.21        11.53 o
   3  24   3         98.47        117.59        25.59 o
   4  24   3         94.33         22.80        25.55 o
   5  24   3        186.47         98.50        59.57 o
  -5  25   3         41.18         11.22        11.84 o
  -4  25   3        295.66        383.30       189.67 o
  -3  25   3         47.81         35.97        11.43 o
  -2  25   3        128.96        159.43        20.80 o
  -1  25   3        450.97        440.83        50.70 o
   0  25   3        180.06        150.90        18.24 o
   1  25   3         89.97         67.44        19.28 o
   2  25   3        252.61        260.20        27.25 o
   3  25   3        518.21        666.88        66.21 o
   4  25   3          1.90          0.02        13.89 o
   5  25   3          1.72         -6.36         8.13 o
  -5  26   3         32.16         10.84         7.66 o
  -4  26   3         43.58         19.74        13.36 o
  -3  26   3        643.96        894.49        51.12 o
  -2  26   3          2.91          5.75         8.63 o
  -1  26   3        131.68        137.06        19.79 o
   0  26   3          7.25          2.40        12.81 o
   1  26   3       2316.01       2668.26       189.44 o
   2  26   3        210.56        241.00        23.85 o
   3  26   3        128.21        136.48        23.21 o
   4  26   3          1.23         11.65        11.99 o
  -4  27   3         70.17         32.01        13.29 o
  -3  27   3          9.62         11.60         8.75 o
  -2  27   3          5.60          5.51         8.55 o
  -1  27   3        391.76        369.02        34.89 o
   0  27   3        858.57        934.21        68.36 o
   1  27   3          5.89         28.97        19.62 o
   2  27   3          0.32         10.83        10.00 o
   3  27   3        904.14        638.13       214.65 o
   4  27   3        407.92        166.50        23.66 o
  -4  28   3          7.87         -4.61         7.28 o
  -3  28   3         31.82         34.05         8.47 o
  -2  28   3        122.75        174.45        17.75 o
  -1  28   3          1.32         -7.65         7.68 o
   0  28   3         89.63        105.70        16.23 o
   1  28   3         10.24         10.44         8.97 o
   2  28   3         19.80         15.01        13.28 o
   3  28   3        154.89         82.70        43.06 o
  -2  29   3         26.13         20.46         9.46 o
  -1  29   3        549.85        592.52        47.77 o
   0  29   3        191.85        213.59        23.58 o
   1  29   3         35.70         35.18         8.79 o
   2  29   3         64.24        120.79        15.39 o
  -2  30   3         22.72         67.50        19.61 o
  -1  30   3         21.51         18.70         6.95 o
   0  30   3        108.34        131.11        11.42 o
   1  30   3        535.63        638.62        47.82 o
  -8   0   4         14.61         43.51        58.29 o
  -6   0   4        119.34        144.67        44.04 o
  -4   0   4        462.39        362.69        45.43 o
  -2   0   4       5900.07       5308.16       226.54 o
   0   0   4       4963.90       3857.38       131.04 o
   2   0   4       4611.86       4508.35       200.53 o
   4   0   4       4185.08       5163.71       336.33 o
   6   0   4         19.43         42.22        22.65 o
   8   0   4        169.17         58.67        54.98 o
  -8   1   4          1.22         -3.61        18.45 o
  -7   1   4          6.00         17.80        20.95 o
  -6   1   4          3.51          8.45        12.77 o
  -5   1   4         32.37         23.56        11.73 o
  -4   1   4       1262.09       1297.66        89.58 o
  -3   1   4        452.13        502.19        28.89 o
  -2   1   4       3371.98       2995.39       101.13 o
  -1   1   4        118.98        133.64         7.34 o
   0   1   4        961.94        762.43        24.62 o
   1   1   4       5419.41       4687.49       121.39 o
   2   1   4       1854.56       1646.01        55.13 o
   3   1   4          7.12          8.53         6.70 o
   4   1   4         64.68         35.51        11.90 o
   5   1   4          9.40         -1.70        10.47 o
   6   1   4       1245.54       2110.97       145.22 o
   7   1   4          9.50         31.12        14.46 o
   8   1   4          5.45          4.03        37.56 o
  -8   2   4          1.61         16.87        15.40 o
  -7   2   4          1.61         -5.33        30.67 o
  -6   2   4          3.82        -13.50        16.73 o
  -5   2   4         10.28         11.13        11.94 o
  -4   2   4         35.45         48.95        12.13 o
  -3   2   4         79.26         72.57         9.54 o
  -2   2   4        135.82        122.98        10.76 o
  -1   2   4       3016.06       2660.90        97.38 o
   0   2   4        749.24        595.05        16.17 o
   1   2   4        673.01        510.82        18.23 o
   2   2   4         59.11         52.38         6.69 o
   3   2   4          0.09          2.79         7.73 o
   4   2   4        233.64        287.85        23.80 o
   5   2   4          8.00         -0.85        10.54 o
   6   2   4         88.38        175.87        24.61 o
   7   2   4         14.49         22.18        15.50 o
   8   2   4          0.11        -19.33        35.22 o
  -8   3   4          1.86         -6.06        14.87 o
  -7   3   4          0.78          5.41        17.73 o
  -6   3   4          3.30         17.86        14.83 o
  -5   3   4        862.89       1115.35        60.71 o
  -4   3   4         60.35         64.77        13.94 o
  -3   3   4        226.37        243.06        18.26 o
  -2   3   4       4646.11       4047.29       162.71 o
  -1   3   4       7771.33       6491.99       201.88 o
   0   3   4        445.52        316.28        10.94 o
   1   3   4        116.04         86.99         5.40 o
   2   3   4       2317.30       1878.58        62.77 o
   3   3   4         45.67         38.36         7.79 o
   4   3   4        570.68        644.42        35.19 o
   5   3   4        118.65        141.94        21.51 o
   6   3   4         69.03         80.07        18.10 o
   7   3   4         34.84         81.82        19.82 o
   8   3   4          1.44        -18.69        50.18 o
  -8   4   4         14.65         61.13        17.00 o
  -7   4   4         23.34         48.82        19.95 o
  -6   4   4         27.05         17.85        14.46 o
  -5   4   4        250.45        357.43        27.69 o
  -4   4   4       3140.27       3795.35       203.21 o
  -3   4   4        193.00        140.94        13.53 o
  -2   4   4       3632.10       3340.99       134.91 o
  -1   4   4        577.53        384.58        16.78 o
   0   4   4      14808.68      13388.84       347.02 o
   1   4   4       5476.65       4521.18       111.71 o
   2   4   4       1376.90       1263.11        43.22 o
   3   4   4         93.13        106.57        10.74 o
   4   4   4        207.98        244.26        18.50 o
   5   4   4         74.08        137.74        42.59 o
   6   4   4         28.80         40.41        18.28 o
   7   4   4          3.79         13.58        15.05 o
  -8   5   4          0.46         -3.74        13.79 o
  -7   5   4          3.10          4.89        14.56 o
  -6   5   4        110.20        199.76        22.71 o
  -5   5   4        560.94        762.76       113.39 o
  -4   5   4        253.03        325.02        23.91 o
  -3   5   4        568.78        486.25        35.29 o
  -2   5   4        597.66        508.87        27.98 o
  -1   5   4       3522.01       2813.40       110.79 o
   0   5   4      10557.94       9432.09       244.35 o
   1   5   4       7718.82       6655.57       178.12 o
   2   5   4        824.07        600.63        22.61 o
   3   5   4       5081.01       5153.84       233.24 o
   4   5   4        128.08        158.56        15.30 o
   5   5   4        720.47        757.33        53.45 o
   6   5   4         20.58          5.94        29.55 o
   7   5   4         26.83         63.00        17.94 o
  -8   6   4          7.14         13.26        13.49 o
  -7   6   4          0.03          0.35        15.32 o
  -6   6   4          1.95          6.23        14.37 o
  -5   6   4         29.17         40.85        13.97 o
  -4   6   4         10.75          2.99        13.22 o
  -3   6   4        450.21        436.90        26.94 o
  -2   6   4         33.42         17.07         8.52 o
  -1   6   4        216.03        184.13        21.25 o
   0   6   4       6321.88       5271.94       141.86 o
   1   6   4       1093.60        863.92        28.82 o
   2   6   4       1056.17        808.13        40.44 o
   3   6   4         31.19         25.53        10.21 o
   4   6   4        135.88        119.54        21.01 o
   5   6   4         61.36         98.19        24.78 o
   6   6   4         30.93         20.65        18.17 o
   7   6   4          2.18          1.43        15.20 o
  -8   7   4          3.28         -2.01        13.56 o
  -7   7   4         22.27         24.12        15.31 o
  -6   7   4        363.33        531.12        57.56 o
  -5   7   4         33.46         26.99        12.77 o
  -4   7   4          0.04          5.97        10.54 o
  -3   7   4        310.40        304.66        26.53 o
  -2   7   4        704.09        670.87        42.78 o
  -1   7   4       1220.87        978.18        45.44 o
   0   7   4       1923.28       1530.09        52.16 o
   1   7   4          0.95         -0.58         3.72 o
   2   7   4       1390.22       1044.45        66.81 o
   3   7   4        231.83        166.60        17.66 o
   4   7   4       1557.61       1568.43        83.50 o
   5   7   4        152.23        213.01        31.85 o
   6   7   4        204.81        355.30        68.08 o
   7   7   4        116.78        148.27        22.86 o
  -8   8   4        156.60        295.04       104.12 o
  -7   8   4         30.91         69.91        18.75 o
  -6   8   4        190.54        213.90        54.17 o
  -5   8   4        460.32        672.65        43.07 o
  -4   8   4       8154.01       9654.58       435.39 o
  -3   8   4       1342.55       1611.13        83.30 o
  -2   8   4      10034.20      10382.96       655.76 o
  -1   8   4        655.15        568.25        29.72 o
   0   8   4       6011.57       4952.16       147.01 o
   1   8   4       4438.18       3914.19       131.98 o
   2   8   4       5637.49       5103.94       190.08 o
   3   8   4       2331.46       2245.74        99.52 o
   4   8   4       1544.60       1355.78        93.98 o
   5   8   4        228.71        224.92        34.27 o
   6   8   4       1062.10       1423.70       163.24 o
   7   8   4          1.75         10.23        15.37 o
  -8   9   4          9.26         19.73        19.93 o
  -7   9   4         15.47         25.65        17.11 o
  -6   9   4        156.59        242.42        56.54 o
  -5   9   4        931.89       1209.79        67.75 o
  -4   9   4          0.21         -3.24        11.61 o
  -3   9   4        418.94        454.94        35.26 o
  -2   9   4       4323.43       4388.76       234.29 o
  -1   9   4       4702.45       4237.67       172.14 o
   0   9   4        384.36        372.53        20.13 o
   1   9   4       1111.72        880.99        43.19 o
   2   9   4       2163.97       1829.02        78.62 o
   3   9   4       2130.58       2280.51       115.00 o
   4   9   4        438.00        454.24        46.04 o
   5   9   4        617.80        777.20        59.57 o
   6   9   4        120.39        136.33        44.97 o
   7   9   4          6.96          4.23        14.28 o
  -8  10   4          0.92         -4.11         8.55 o
  -7  10   4          0.61         13.53        16.22 o
  -6  10   4         23.91         35.36        16.75 o
  -5  10   4         20.99         41.78        16.48 o
  -4  10   4          1.63          6.49        10.44 o
  -3  10   4        278.68        333.00        24.22 o
  -2  10   4       1088.96       1098.67        65.93 o
  -1  10   4        296.50        245.76        17.09 o
   0  10   4        122.71        113.00        12.15 o
   1  10   4        261.13        241.32        13.64 o
   2  10   4        637.21        564.38        31.83 o
   3  10   4        292.92        326.48        22.70 o
   4  10   4        116.02         93.63        27.04 o
   5  10   4          0.05          2.57        23.82 o
   6  10   4         88.31         74.92        38.36 o
   7  10   4         21.71         29.48        15.01 o
  -8  11   4          7.42         -2.35        12.44 o
  -7  11   4          2.62        -10.09        15.65 o
  -6  11   4         55.80         49.02        18.01 o
  -5  11   4        664.35       1044.83        84.76 o
  -4  11   4         91.95        180.17        29.28 o
  -3  11   4          0.51          7.08        10.28 o
  -2  11   4        289.36        214.15        20.21 o
  -1  11   4      11110.57      11121.01       558.03 o
   0  11   4          2.47         -1.68         7.32 o
   1  11   4       5558.16       5749.60       214.96 o
   2  11   4       1402.24       1190.70        73.35 o
   3  11   4        658.07        682.33        60.07 o
   4  11   4        104.12         50.28        27.17 o
   5  11   4        286.19        407.29        47.16 o
   6  11   4        502.80        489.79       282.02 o
   7  11   4         62.35         45.50        20.75 o
  -7  12   4          6.22         20.73        15.90 o
  -6  12   4          0.57        -11.15        21.49 o
  -5  12   4        223.53        228.43        25.50 o
  -4  12   4       2175.12       2719.72       151.95 o
  -3  12   4       7449.42       8919.76       364.07 o
  -2  12   4        798.56        645.58        40.31 o
  -1  12   4       1271.99       1291.24        61.50 o
   0  12   4       7073.10       6220.25       250.65 o
   1  12   4         16.51         14.56         8.54 o
   2  12   4        291.74        311.03        45.51 o
   3  12   4         40.08         97.17        15.70 o
   4  12   4       1184.56       1042.98        80.80 o
   5  12   4         53.49         44.99        31.71 o
   6  12   4        266.90        351.24        40.40 o
   7  12   4        292.00        477.16        41.26 o
  -7  13   4         81.80        147.91        23.91 o
  -6  13   4         90.71        134.88        33.89 o
  -5  13   4        233.62        228.48        41.02 o
  -4  13   4         81.99         99.89        17.33 o
  -3  13   4        420.37        415.74        28.67 o
  -2  13   4       3704.36       3855.34       220.70 o
  -1  13   4          8.73          0.10        12.16 o
   0  13   4        387.59        418.15        23.96 o
   1  13   4         38.29         48.99        15.65 o
   2  13   4        384.84        335.16        31.06 o
   3  13   4        281.42        188.93        27.26 o
   4  13   4        366.28        255.79        37.96 o
   5  13   4        494.70        554.61        81.26 o
   6  13   4          7.24        -11.42        17.26 o
   7  13   4          0.39         -5.60        11.79 o
  -7  14   4          1.61          5.09        12.86 o
  -6  14   4         21.45          7.32        39.31 o
  -5  14   4          0.07         13.85        23.60 o
  -4  14   4         97.78         85.36        15.73 o
  -3  14   4        142.03        155.15        17.34 o
  -2  14   4          3.82          8.87        12.35 o
  -1  14   4        115.18        123.64        26.52 o
   0  14   4        105.81         70.91        20.20 o
   1  14   4        163.36        139.07        24.72 o
   2  14   4        125.19        132.15        19.61 o
   3  14   4         90.11        121.37        21.19 o
   4  14   4          0.19         -9.61        25.19 o
   5  14   4         78.76         79.78        28.28 o
   6  14   4         83.15         67.10        26.11 o
   7  14   4          0.14         15.97        22.83 o
  -7  15   4         19.30         16.08        11.67 o
  -6  15   4         86.37        100.81        45.33 o
  -5  15   4         23.55         61.43        28.51 o
  -4  15   4          1.70          6.15        13.18 o
  -3  15   4       1003.77       1059.67        66.61 o
  -2  15   4         15.13         14.75        12.05 o
  -1  15   4         53.97         21.94        14.49 o
   0  15   4         48.39         50.72        14.67 o
   1  15   4        143.30        152.59        28.56 o
   2  15   4        208.18        175.78        21.73 o
   3  15   4        202.66        196.06        27.00 o
   4  15   4        206.34        139.97        33.48 o
   5  15   4         28.15         45.59        31.91 o
   6  15   4         51.02         46.62        32.17 o
   7  15   4         76.24         11.26        10.00 o
  -7  16   4          6.10          7.98        10.11 o
  -6  16   4         25.16         27.90        23.70 o
  -5  16   4        161.47        241.88        26.96 o
  -4  16   4        627.46        699.73        50.63 o
  -3  16   4         89.11        128.45        16.39 o
  -2  16   4          8.13         20.56        14.33 o
  -1  16   4        949.91        835.35        54.64 o
   0  16   4       1513.25       1250.12        99.66 o
   1  16   4          7.05         14.86        21.12 o
   2  16   4         78.85         95.78        19.86 o
   3  16   4       1197.47       1034.02        77.74 o
   4  16   4        750.80        628.09        67.01 o
   5  16   4         13.61          7.81        22.49 o
   6  16   4         47.20          7.23        17.95 o
  -7  17   4          0.26        -10.45        14.06 o
  -6  17   4          1.82         -4.57        22.06 o
  -5  17   4        161.83        201.89        31.86 o
  -4  17   4          1.06          2.43        13.05 o
  -3  17   4        114.05        102.62        16.47 o
  -2  17   4       1022.19        911.85        55.49 o
  -1  17   4       1468.06       1354.57        88.04 o
   0  17   4        804.68        751.69        53.39 o
   1  17   4        588.39        516.15       100.25 o
   2  17   4         62.44         62.99        17.52 o
   3  17   4        281.30        260.82        37.94 o
   4  17   4        994.49        905.38        84.62 o
   5  17   4         46.10         25.55        31.75 o
   6  17   4         86.18         37.87        75.89 o
  -7  18   4          8.20          5.94        10.95 o
  -6  18   4          7.33         13.03        20.08 o
  -5  18   4         11.69         15.02        17.93 o
  -4  18   4          1.64        -11.44        24.23 o
  -3  18   4        545.14        631.65        63.20 o
  -2  18   4        162.37        164.72        21.65 o
  -1  18   4         76.91         88.59        26.27 o
   0  18   4          1.22         -6.65        14.55 o
   1  18   4         29.29         -9.77        21.26 o
   2  18   4        439.44        412.24        44.78 o
   3  18   4        195.74        197.60        21.71 o
   4  18   4         51.30         27.44        36.35 o
   5  18   4          0.17         15.66        12.17 o
   6  18   4         51.37         24.50        45.55 o
  -6  19   4         46.50         74.31        19.98 o
  -5  19   4          4.21         30.30        18.63 o
  -4  19   4         14.53         27.21        42.38 o
  -3  19   4         83.30        114.71        27.27 o
  -2  19   4        372.25        382.01        34.29 o
  -1  19   4        167.90        166.06        49.06 o
   0  19   4        196.78        189.11        24.16 o
   1  19   4        248.61        194.40        36.23 o
   2  19   4        284.31        293.88        32.06 o
   3  19   4        408.58        389.58        39.29 o
   4  19   4         22.67         -5.43        24.49 o
   5  19   4         16.03          3.94        13.78 o
   6  19   4        204.57         78.80       110.23 o
  -6  20   4          1.56          2.59        10.83 o
  -5  20   4         19.21         28.78        15.00 o
  -4  20   4        283.34        314.93        30.42 o
  -3  20   4        152.60        191.53        19.56 o
  -2  20   4        181.44        146.55        22.95 o
  -1  20   4        227.80        192.38        29.57 o
   0  20   4       1796.43       1831.23       135.78 o
   1  20   4          0.71          5.65        33.81 o
   2  20   4        780.13        683.13        53.01 o
   3  20   4        486.86        436.13        52.65 o
   4  20   4       1170.14       1036.19        90.14 o
   5  20   4         53.14         61.98        20.77 o
   6  20   4         49.89         71.76        30.50 o
  -6  21   4         39.69         65.48        39.15 o
  -5  21   4        164.25        249.32        38.39 o
  -4  21   4          0.41         -0.19        12.02 o
  -3  21   4         13.71         26.69        20.25 o
  -2  21   4        328.38        319.47        32.93 o
  -1  21   4        300.16        297.28        32.67 o
   0  21   4          0.02          4.60        13.07 o
   1  21   4          2.32         15.40        16.05 o
   2  21   4          3.08         -0.15        11.70 o
   3  21   4        261.91        255.06        69.42 o
   4  21   4        194.79        236.97        66.93 o
   5  21   4          9.44         12.44        14.94 o
  -6  22   4          3.22          3.80        11.21 o
  -5  22   4         12.83         14.76        12.70 o
  -4  22   4        101.60        150.17        25.81 o
  -3  22   4        490.01        731.98        69.91 o
  -2  22   4          7.40         13.87        21.06 o
  -1  22   4        475.79        451.59        55.06 o
   0  22   4         96.58         62.80        18.71 o
   1  22   4        141.53        154.11        23.52 o
   2  22   4         27.43         35.09        22.20 o
   3  22   4         10.30         18.61        16.03 o
   4  22   4          6.20         18.95        26.82 o
   5  22   4         37.87         33.38        14.34 o
  -5  23   4        105.00        209.73       103.95 o
  -4  23   4         25.61         11.26        11.95 o
  -3  23   4        141.89        192.87        22.99 o
  -2  23   4        301.04        325.16        35.15 o
  -1  23   4        384.78        320.24        39.98 o
   0  23   4        299.91        335.34        54.42 o
   1  23   4        302.26        273.78        40.05 o
   2  23   4        184.03        208.18        22.28 o
   3  23   4        827.07        853.64       157.62 o
   4  23   4         17.07         20.01        22.53 o
   5  23   4         52.57         30.11        12.59 o
  -5  24   4          1.64          4.70        13.16 o
  -4  24   4        157.81        218.87       113.22 o
  -3  24   4         41.18         53.99        21.52 o
  -2  24   4        409.82        397.71        30.48 o
  -1  24   4         38.54         20.71        15.34 o
   0  24   4       2436.31       2346.42       228.83 o
   1  24   4        162.41        201.26        27.94 o
   2  24   4        627.36        732.94        44.78 o
   3  24   4          0.34          8.99        19.71 o
   4  24   4         57.34         48.12        16.35 o
   5  24   4         17.40         34.40        25.06 o
  -5  25   4        157.92         77.30        16.31 o
  -4  25   4         32.62         32.47        28.08 o
  -3  25   4         10.08         -2.58        11.88 o
  -2  25   4        182.28        190.76        18.66 o
  -1  25   4        791.82        884.54        57.32 o
   0  25   4          1.98         12.99        18.67 o
   1  25   4          4.50          8.34        14.45 o
   2  25   4        918.88       1158.98       110.13 o
   3  25   4        325.89        230.87        31.46 o
   4  25   4          7.48          0.17        11.41 o
  -4  26   4          6.24          7.58         9.85 o
  -3  26   4        257.98        435.97       102.98 o
  -2  26   4          5.99          8.73         8.46 o
  -1  26   4         22.97          0.18        12.43 o
   0  26   4          6.38          1.37        12.52 o
   1  26   4         46.73         18.41        19.37 o
   2  26   4       1244.59       1513.14       199.50 o
   3  26   4         38.56         31.75        16.58 o
   4  26   4         42.85         23.43        10.52 o
  -4  27   4         14.42          4.67         9.19 o
  -3  27   4         27.64         25.35        10.69 o
  -2  27   4        135.32        143.95        23.83 o
  -1  27   4        163.93        221.75        27.70 o
   0  27   4        109.68        110.17        24.25 o
   1  27   4        113.90        121.50        17.35 o
   2  27   4        252.73        219.42        34.39 o
   3  27   4         42.84         24.16        13.69 o
  -3  28   4         30.42         47.56        17.89 o
  -2  28   4         11.90         17.60         9.84 o
  -1  28   4          2.96          8.00         9.07 o
   0  28   4        424.46        481.54        35.75 o
   1  28   4          6.89         18.09         9.03 o
   2  28   4       1023.82       1214.91        92.31 o
   3  28   4          3.17         15.25        24.10 o
  -2  29   4          8.02         17.00         8.29 o
  -1  29   4         94.58        112.54        13.35 o
   0  29   4          7.19          0.74         9.59 o
   1  29   4          0.12         -6.79         7.58 o
   2  29   4        414.45        425.90        36.92 o
  -1  30   4          0.95         -1.74         7.24 o
   0  30   4         32.80         28.12         7.98 o
   1  30   4         85.58         79.51        12.97 o
  -7   0   5          9.66         45.96        29.63 o
  -5   0   5          4.59        -18.09        19.93 o
  -3   0   5        386.61        467.99        39.83 o
  -1   0   5       1161.97        961.25        41.70 o
   1   0   5       4135.43       3619.05       134.01 o
   3   0   5        451.00        429.79        29.73 o
   5   0   5        140.79        157.17        23.66 o
   7   0   5          0.99         -2.81        19.20 o
  -8   1   5          4.11         17.72        17.55 o
  -7   1   5          0.25         15.56        28.28 o
  -6   1   5        521.49        738.21        46.64 o
  -5   1   5         33.84         43.32        13.26 o
  -4   1   5        704.39        860.38        46.95 o
  -3   1   5        267.05        288.90        17.74 o
  -2   1   5          9.79          9.60         4.66 o
  -1   1   5        237.07        218.77         9.26 o
   0   1   5        542.07        377.64        11.01 o
   1   1   5       7809.42       7270.90       165.99 o
   2   1   5          5.72          2.59         5.64 o
   3   1   5         12.17         10.67         8.28 o
   4   1   5        609.33        643.58        49.11 o
   5   1   5        312.74        421.93        27.50 o
   6   1   5        427.64        702.98        75.93 o
   7   1   5         49.48         87.46        22.29 o
  -8   2   5         14.55         42.83        18.57 o
  -7   2   5          3.91         -5.24        28.96 o
  -6   2   5          2.46         -2.14        17.76 o
  -5   2   5       2337.87       3306.34       157.74 o
  -4   2   5         30.28         41.87        10.95 o
  -3   2   5        734.91        737.00        41.87 o
  -2   2   5         37.30         39.09         5.21 o
  -1   2   5         62.43         43.69         5.85 o
   0   2   5      23809.97      25343.87       634.01 o
   1   2   5       1806.88       1594.98        39.53 o
   2   2   5        215.95        134.29         8.90 o
   3   2   5       3577.30       4005.30       130.30 o
   4   2   5        105.43        115.82        17.19 o
   5   2   5        370.78        568.85        38.53 o
   6   2   5          1.14        -12.23        12.23 o
   7   2   5        111.41        162.51        31.42 o
  -8   3   5          6.01         38.86        15.92 o
  -7   3   5          8.90         27.76        17.15 o
  -6   3   5         20.09         40.96        15.53 o
  -5   3   5          8.89         11.83        12.77 o
  -4   3   5        107.35        108.42        14.32 o
  -3   3   5        770.18        741.93        38.26 o
  -2   3   5       1254.38       1078.86        42.30 o
  -1   3   5       4760.16       3927.56       116.00 o
   0   3   5      23969.38      24333.48       600.51 o
   1   3   5       3067.98       2464.44        65.71 o
   2   3   5       4054.11       3671.47       144.12 o
   3   3   5       1889.94       1945.24        70.94 o
   4   3   5        260.65        311.39        25.07 o
   5   3   5        233.35        291.45        30.95 o
   6   3   5         37.75         53.22        14.94 o
   7   3   5          6.80         25.28        23.54 o
  -8   4   5          1.29        -14.48        14.48 o
  -7   4   5          8.24         17.47        17.27 o
  -6   4   5         14.58         19.26        14.92 o
  -5   4   5          2.83          3.28        11.47 o
  -4   4   5        129.96        145.80        16.22 o
  -3   4   5        217.16        181.82        16.00 o
  -2   4   5          4.04          5.41         6.52 o
  -1   4   5       1640.84       1336.44        46.54 o
   0   4   5       7865.51       6837.14       179.84 o
   1   4   5       6362.39       5463.23       137.77 o
   2   4   5        329.30        265.91        19.46 o
   3   4   5        277.49        234.10        15.83 o
   4   4   5        171.35        200.48        25.34 o
   5   4   5         65.30         57.29        18.30 o
   6   4   5          0.45         11.58        11.97 o
   7   4   5          4.49         14.82        33.25 o
  -8   5   5          1.26          2.73        14.20 o
  -7   5   5         18.87         55.88        22.88 o
  -6   5   5         10.93         18.66        13.93 o
  -5   5   5        143.33        195.44        26.16 o
  -4   5   5        124.57        177.10        17.38 o
  -3   5   5        576.96        485.27        54.56 o
  -2   5   5        116.34         71.69         9.29 o
  -1   5   5         45.40         42.58         6.11 o
   0   5   5          0.88         -1.86         3.14 o
   1   5   5       7014.15       5755.57       141.37 o
   2   5   5        101.35         65.08        10.56 o
   3   5   5       2008.91       1961.74        77.95 o
   4   5   5        325.15        387.44        49.99 o
   5   5   5        179.29        260.48        28.32 o
   6   5   5        178.26        230.66        32.93 o
   7   5   5          4.46         18.28        15.66 o
  -8   6   5         16.35         32.83        14.40 o
  -7   6   5         11.07         23.78        15.23 o
  -6   6   5         17.54         10.63        19.56 o
  -5   6   5       1851.02       2458.23       121.89 o
  -4   6   5         84.95         95.19        14.52 o
  -3   6   5        810.99        883.31        46.10 o
  -2   6   5        645.74        777.18        39.28 o
  -1   6   5       1118.45        780.94        30.89 o
   0   6   5        256.28        238.82         8.46 o
   1   6   5         48.57         49.16         4.71 o
   2   6   5       9824.10       9997.07       402.19 o
   3   6   5         87.53         69.23        13.49 o
   4   6   5         53.60         50.51        13.15 o
   5   6   5        655.44        789.87        58.86 o
   6   6   5         40.77         25.73        19.75 o
   7   6   5         98.82        100.72        23.23 o
  -8   7   5          0.89          1.75        15.54 o
  -7   7   5         10.81         11.44        15.18 o
  -6   7   5        398.39        583.69        61.38 o
  -5   7   5         60.27         66.44        16.14 o
  -4   7   5         19.78         36.98        12.11 o
  -3   7   5       2698.24       3038.18       125.20 o
  -2   7   5          2.42          8.29         6.92 o
  -1   7   5         32.46         27.46        12.10 o
   0   7   5       1515.16       1274.42        34.52 o
   1   7   5        120.38        123.79         7.82 o
   2   7   5       2443.23       2205.42       111.57 o
   3   7   5         27.57         10.24        16.04 o
   4   7   5       3266.75       3460.54       152.80 o
   5   7   5        952.92       1179.86        95.22 o
   6   7   5          9.18         15.27        17.85 o
   7   7   5          6.29         16.11        17.30 o
  -8   8   5          0.05         15.11        24.12 o
  -7   8   5          3.60         -5.88        14.15 o
  -6   8   5          2.80        -34.75        34.75 o
  -5   8   5         77.24         95.15        18.13 o
  -4   8   5          0.28         -0.09        11.81 o
  -3   8   5        160.48        139.86        13.58 o
  -2   8   5       1427.42       1393.22        77.03 o
  -1   8   5       1813.75       1564.89        69.09 o
   0   8   5        185.78        170.41        10.19 o
   1   8   5         39.63         23.68         5.06 o
   2   8   5        236.58        231.57        14.46 o
   3   8   5        185.93        263.28        34.54 o
   4   8   5        195.65        221.76        23.35 o
   5   8   5         22.51         53.07        22.40 o
   6   8   5          5.70         17.21        22.69 o
   7   8   5          7.76         18.12        13.34 o
  -8   9   5          5.49          9.97        18.62 o
  -7   9   5         47.51         89.69        25.48 o
  -6   9   5        159.70        265.97        59.83 o
  -5   9   5        270.55        320.14        34.84 o
  -4   9   5        175.40        205.74        20.63 o
  -3   9   5        397.61        353.06        30.36 o
  -2   9   5       5773.14       5502.27       288.55 o
  -1   9   5       4861.57       4666.91       190.51 o
   0   9   5      10364.52       9698.78       307.22 o
   1   9   5       6096.06       5186.93       188.38 o
   2   9   5        438.28        314.33        26.37 o
   3   9   5       1845.72       1774.92       114.97 o
   4   9   5        434.97        514.08        40.79 o
   5   9   5        124.73        123.52        32.01 o
   6   9   5        220.78        217.47        76.70 o
   7   9   5         21.14         35.24        14.89 o
  -8  10   5          2.14         -2.86        15.33 o
  -7  10   5          0.08        -15.12        15.12 o
  -6  10   5        105.14        200.82        27.60 o
  -5  10   5        867.74       1380.96        96.19 o
  -4  10   5         55.23        126.70        17.74 o
  -3  10   5       5903.72       7528.37       463.23 o
  -2  10   5         67.87         80.40        14.80 o
  -1  10   5       5391.78       4956.31       223.68 o
   0  10   5       1317.45       1013.85        43.06 o
   1  10   5      12299.03      12783.30       460.79 o
   2  10   5       1572.87       1357.01        64.00 o
   3  10   5        270.61        219.38        27.96 o
   4  10   5          1.54          0.74        17.50 o
   5  10   5        994.20       1210.77        82.75 o
   6  10   5        186.94        252.41       116.18 o
   7  10   5         79.38         78.86        16.72 o
  -8  11   5          2.82         11.68        14.14 o
  -7  11   5         22.03         28.06        16.02 o
  -6  11   5         88.80        142.01        33.30 o
  -5  11   5         12.91         31.90        25.56 o
  -4  11   5         82.61        100.28        16.04 o
  -3  11   5        435.29        476.49        41.92 o
  -2  11   5        368.08        315.98        25.22 o
  -1  11   5       9264.72       9333.49       410.54 o
   0  11   5         34.97         38.34         9.15 o
   1  11   5         22.13         53.87        11.06 o
   2  11   5        882.97        730.05        54.96 o
   3  11   5       1527.16       1611.51       110.81 o
   4  11   5         56.63         95.68        31.86 o
   5  11   5        295.20        263.83        48.74 o
   6  11   5         23.89          8.31        24.89 o
   7  11   5         85.21        100.38        39.61 o
  -7  12   5         29.32         31.64        16.96 o
  -6  12   5          0.35         32.83        21.50 o
  -5  12   5         58.01         91.55        19.24 o
  -4  12   5         82.01         93.22        14.92 o
  -3  12   5        257.12        274.46        24.00 o
  -2  12   5        472.02        436.65        48.50 o
  -1  12   5        589.41        555.39        32.57 o
   0  12   5         25.32         33.02         9.08 o
   1  12   5         11.86         12.79         9.64 o
   2  12   5         19.69         18.55        13.50 o
   3  12   5         25.87         43.18        15.51 o
   4  12   5         48.39         53.79        19.96 o
   5  12   5        913.93        903.32       202.83 o
   6  12   5         57.05         31.27        22.47 o
   7  12   5         13.77          0.11        10.58 o
  -7  13   5          0.80         -6.67        13.30 o
  -6  13   5          3.82          5.80        27.25 o
  -5  13   5         10.12         22.11        15.47 o
  -4  13   5        206.38        265.24        23.36 o
  -3  13   5        242.64        190.69        18.48 o
  -2  13   5       1422.40       1274.31        85.30 o
  -1  13   5        259.53        303.34        22.60 o
   0  13   5        513.91        441.22        27.51 o
   1  13   5        506.06        369.52        30.41 o
   2  13   5        714.85        664.36        59.45 o
   3  13   5        365.97        441.89        38.36 o
   4  13   5        724.37        826.28       104.42 o
   5  13   5        921.90       1097.39        94.48 o
   6  13   5        179.59        117.68        69.35 o
   7  13   5         19.89         17.47        12.96 o
  -7  14   5         16.90         38.63        14.30 o
  -6  14   5         33.76         47.43        25.39 o
  -5  14   5        498.74        612.33        92.84 o
  -4  14   5          0.02         -9.01        12.49 o
  -3  14   5        254.64        314.03        23.94 o
  -2  14   5        375.70        320.31        26.74 o
  -1  14   5       2417.64       1864.84       109.06 o
   0  14   5        997.51        963.75        78.29 o
   1  14   5       1276.44       1389.04        85.01 o
   2  14   5        460.62        473.40        40.73 o
   3  14   5        315.79        342.16        33.25 o
   4  14   5        543.76        448.08        53.98 o
   5  14   5        137.15         94.27        28.15 o
   6  14   5         56.56         23.84        15.11 o
   7  14   5        216.13         62.22        14.44 o
  -7  15   5         47.02         41.40        30.16 o
  -6  15   5        250.43        284.28        62.31 o
  -5  15   5         57.60         73.50        33.00 o
  -4  15   5        330.54        418.60        31.80 o
  -3  15   5        834.91        921.00        59.85 o
  -2  15   5         22.00         21.79        13.86 o
  -1  15   5        393.67        381.34        50.95 o
   0  15   5        120.64        100.63        17.09 o
   1  15   5        243.70        228.05        39.92 o
   2  15   5         24.41         13.76        14.56 o
   3  15   5        652.32        671.94        51.52 o
   4  15   5        215.10        200.45        36.75 o
   5  15   5        306.10        318.82        43.34 o
   6  15   5         48.56         20.53        18.00 o
   7  15   5          1.93          1.16         7.99 o
  -7  16   5          0.89         -6.89         9.54 o
  -6  16   5          4.52         -1.84        22.55 o
  -5  16   5         52.13        102.34        20.13 o
  -4  16   5         59.65         77.19        15.99 o
  -3  16   5         97.90         92.34        14.52 o
  -2  16   5         91.74         95.76        19.28 o
  -1  16   5         87.60         97.31        18.15 o
   0  16   5         35.33         26.78        18.74 o
   1  16   5          1.12          8.96        16.86 o
   2  16   5        126.09        151.47        22.82 o
   3  16   5        185.51        161.44        22.98 o
   4  16   5         17.18          0.44        24.37 o
   5  16   5        160.16        161.67        40.68 o
   6  16   5          2.90         11.57        13.07 o
  -7  17   5          8.53         10.12        13.80 o
  -6  17   5          5.77         36.49        22.54 o
  -5  17   5          5.22         35.12        14.64 o
  -4  17   5         29.05         24.81        13.88 o
  -3  17   5         48.11         53.37        13.64 o
  -2  17   5       1834.55       1732.46       104.54 o
  -1  17   5       1200.10       1164.95       182.10 o
   0  17   5         79.61         79.69        24.71 o
   1  17   5        711.64        627.70        61.63 o
   2  17   5        345.69        377.33        45.24 o
   3  17   5        271.53        197.44        26.05 o
   4  17   5          0.24        -10.83        20.83 o
   5  17   5        313.53        285.51        34.33 o
   6  17   5         56.91         37.92        51.46 o
  -7  18   5          0.33          1.86        10.00 o
  -6  18   5          3.13          0.23        18.06 o
  -5  18   5         95.18        130.82        22.52 o
  -4  18   5          7.92         -7.75        23.85 o
  -3  18   5        146.58        164.21        20.37 o
  -2  18   5         10.78          5.24        14.20 o
  -1  18   5       3273.22       3142.44       215.93 o
   0  18   5        123.77        121.19        39.40 o
   1  18   5        450.36        555.12        44.43 o
   2  18   5         84.51         59.22        13.60 o
   3  18   5       2424.46       2360.56       219.90 o
   4  18   5         37.62         32.05        26.17 o
   5  18   5          4.76         23.42        11.94 o
   6  18   5          8.88         13.18        11.23 o
  -6  19   5         54.55         91.31        37.06 o
  -5  19   5         10.41         -3.35        29.36 o
  -4  19   5        285.22        406.17        32.02 o
  -3  19   5        397.66        546.60        44.95 o
  -2  19   5          3.78         -0.39        14.32 o
  -1  19   5          2.78         11.28        12.65 o
   0  19   5         33.29         24.22        18.79 o
   1  19   5       1266.60       1242.85        82.06 o
   2  19   5         32.86         23.81        12.73 o
   3  19   5         98.60        122.94        31.71 o
   4  19   5        128.84        165.04        31.83 o
   5  19   5        212.52        239.09        28.49 o
   6  19   5        175.50        218.65        43.69 o
  -6  20   5          2.86         -2.87        10.71 o
  -5  20   5         31.72         58.52        18.50 o
  -4  20   5        178.55        247.17        22.90 o
  -3  20   5        283.95        313.93        29.43 o
  -2  20   5        110.02        157.39        27.00 o
  -1  20   5          2.19          3.37        13.48 o
   0  20   5        109.36         89.04        25.82 o
   1  20   5        460.71        522.93        44.06 o
   2  20   5         24.45         34.86        12.38 o
   3  20   5        385.45        321.03        45.67 o
   4  20   5         90.87        128.68        38.25 o
   5  20   5         11.31         -4.55        14.26 o
  -6  21   5         33.68         82.97        42.86 o
  -5  21   5          1.29          1.54        13.29 o
  -4  21   5         28.29         30.63        14.05 o
  -3  21   5        635.37        676.78       171.80 o
  -2  21   5        394.66        414.64        45.12 o
  -1  21   5        692.28        639.61        79.15 o
   0  21   5         20.22         17.00        15.36 o
   1  21   5        650.65        651.12        71.66 o
   2  21   5       1026.20       1045.08       145.74 o
   3  21   5         40.67         46.50        18.31 o
   4  21   5          2.94         12.83        15.09 o
   5  21   5        104.19        165.69        49.13 o
  -6  22   5         32.55         18.84        10.47 o
  -5  22   5        202.13        329.46       154.00 o
  -4  22   5         21.17         31.09        12.90 o
  -3  22   5         34.60         44.43        14.07 o
  -2  22   5          6.09         11.94        20.14 o
  -1  22   5        935.61        844.53        49.41 o
   0  22   5        508.81        447.36        49.70 o
   1  22   5       1347.66       1403.88        90.53 o
   2  22   5         14.36         35.79        26.66 o
   3  22   5        139.52        140.81        37.78 o
   4  22   5          8.44          7.91        15.90 o
   5  22   5        155.33        232.55        50.01 o
  -5  23   5         26.97         23.52        21.86 o
  -4  23   5        328.45        432.07       163.48 o
  -3  23   5         13.19         35.01        16.06 o
  -2  23   5       1109.80       1100.58       133.88 o
  -1  23   5        256.91        181.87        30.36 o
   0  23   5         24.24         19.25        45.20 o
   1  23   5          6.83          0.30        19.66 o
   2  23   5        140.73         98.74        22.49 o
   3  23   5          4.22         17.82        44.19 o
   4  23   5         14.90          6.36        12.54 o
   5  23   5          2.13          8.61        26.57 o
  -5  24   5         38.99         -6.34        12.47 o
  -4  24   5         47.78         69.78        16.24 o
  -3  24   5         44.04         38.39        12.13 o
  -2  24   5        103.40        123.28        13.71 o
  -1  24   5         46.94         27.74        14.88 o
   0  24   5         35.88         29.23        22.15 o
   1  24   5        578.30        741.20        62.24 o
   2  24   5        249.42        195.06        33.50 o
   3  24   5          4.36         -4.97        16.45 o
   4  24   5         82.47         43.80        13.00 o
  -5  25   5         43.48         10.08         9.41 o
  -4  25   5         57.21         77.46        62.53 o
  -3  25   5        712.61       1070.25       109.30 o
  -2  25   5        227.74        239.12        18.67 o
  -1  25   5         13.99          4.40        14.41 o
   0  25   5          6.30         -2.76        13.67 o
   1  25   5        445.08        534.60        58.77 o
   2  25   5        279.79        335.83        41.74 o
   3  25   5         19.84         10.69        16.64 o
   4  25   5          1.04         -7.43        15.93 o
  -4  26   5          0.22         -2.07         8.39 o
  -3  26   5        122.16        148.62        20.13 o
  -2  26   5         10.78          5.36        10.14 o
  -1  26   5       1041.76       1188.87        90.72 o
   0  26   5        109.95        126.33        19.54 o
   1  26   5        390.14        464.47        41.33 o
   2  26   5        228.41        193.24        46.46 o
   3  26   5        376.30        277.19        78.27 o
   4  26   5         64.16         28.61        20.34 o
  -4  27   5         15.43          7.40         7.97 o
  -3  27   5        103.58        189.38        42.83 o
  -2  27   5         10.48         23.60        12.65 o
  -1  27   5         73.74         70.11        12.09 o
   0  27   5         87.32         83.97        16.08 o
   1  27   5        579.29        566.63        40.90 o
   2  27   5        103.00        103.73        22.52 o
   3  27   5        308.11        286.86        52.47 o
  -3  28   5         25.65         24.12        10.70 o
  -2  28   5          0.04         -8.57         8.85 o
  -1  28   5         15.16         21.50         9.78 o
   0  28   5        211.98        254.53        23.58 o
   1  28   5        335.91        419.22        41.17 o
   2  28   5        183.25        173.46        28.36 o
   3  28   5         72.41         43.41        15.90 o
  -2  29   5        468.21        770.33       124.46 o
  -1  29   5        100.24        102.28        11.60 o
   0  29   5          0.47         -3.41         7.58 o
   1  29   5        207.35        228.85        28.34 o
   2  29   5        359.79        392.02        45.51 o
  -1  30   5        287.92        368.93        35.99 o
   0  30   5         45.24         47.29         8.71 o
   1  30   5        446.85        479.93        50.22 o
  -8   0   6          8.36         48.99        26.99 o
  -6   0   6       1535.35       3074.49       212.61 o
  -4   0   6       1958.37       2222.48       152.06 o
  -2   0   6       3104.46       2641.63       140.39 o
   0   0   6       2399.47       1889.63        66.34 o
   2   0   6      12827.73      13556.19       605.55 o
   4   0   6       3853.89       4845.61       385.35 o
   6   0   6        182.35        274.60        43.33 o
  -8   1   6         19.67         85.63        41.18 o
  -7   1   6          1.23         19.26        19.52 o
  -6   1   6         40.37         73.79        17.35 o
  -5   1   6          6.77          1.25        12.01 o
  -4   1   6       3168.57       3729.19       173.30 o
  -3   1   6        447.85        508.06        26.65 o
  -2   1   6        175.81        146.68         8.99 o
  -1   1   6        243.36        220.55         9.11 o
   0   1   6      15433.18      14625.70       344.34 o
   1   1   6       8274.64       7283.59       161.69 o
   2   1   6        779.01        731.26        42.11 o
   3   1   6       1035.01        990.14        44.76 o
   4   1   6        171.37        204.68        20.33 o
   5   1   6        220.02        391.17        37.20 o
   6   1   6         16.40         28.29        14.58 o
   7   1   6          1.90         -9.87        22.49 o
  -8   2   6          2.64         23.99        17.44 o
  -7   2   6          7.23         20.42        28.25 o
  -6   2   6          0.05         -8.29        17.29 o
  -5   2   6         14.55         16.37        12.03 o
  -4   2   6        336.34        348.45        25.18 o
  -3   2   6          0.14         -1.16         7.29 o
  -2   2   6        516.89        452.91        21.73 o
  -1   2   6       1132.69       1046.64        34.67 o
   0   2   6      11639.74      10665.64       260.00 o
   1   2   6         53.75         45.12         4.10 o
   2   2   6        185.48        162.92         8.51 o
   3   2   6        583.98        525.62        28.72 o
   4   2   6         10.70         -3.13         9.13 o
   5   2   6          1.92         19.10        12.48 o
   6   2   6         25.20         69.76        17.05 o
   7   2   6          0.90         16.20        23.22 o
  -8   3   6          2.23         -3.12        15.30 o
  -7   3   6         11.91         19.99        19.00 o
  -6   3   6         22.66         41.59        15.57 o
  -5   3   6        142.72        137.02        22.64 o
  -4   3   6         78.87         72.19        13.03 o
  -3   3   6       1007.26       1101.59        55.94 o
  -2   3   6        458.88        458.27        18.54 o
  -1   3   6        597.37        393.07        22.46 o
   0   3   6       5320.78       4449.64       121.58 o
   1   3   6       6025.18       5105.05       123.03 o
   2   3   6         16.28         19.35         7.20 o
   3   3   6         99.10        102.02        14.49 o
   4   3   6        369.40        460.06        29.30 o
   5   3   6        220.10        328.73        27.11 o
   6   3   6         62.76         83.50        17.72 o
   7   3   6          2.28        -19.60        19.60 o
  -8   4   6          0.06        -14.54        14.54 o
  -7   4   6          0.13         -4.57        17.92 o
  -6   4   6         93.77        147.48        20.64 o
  -5   4   6        576.57        741.20        45.09 o
  -4   4   6        523.79        603.90        50.09 o
  -3   4   6        409.93        388.80        24.86 o
  -2   4   6       2303.77       2471.74       161.26 o
  -1   4   6       1521.75       1358.81        42.30 o
   0   4   6         19.36         17.35         3.65 o
   1   4   6        199.22        186.63         9.04 o
   2   4   6       9798.29       8964.62       282.51 o
   3   4   6        465.66        477.87        38.28 o
   4   4   6        520.27        581.97        34.80 o
   5   4   6         10.00         12.50        12.47 o
   6   4   6        734.17       1246.46        90.56 o
   7   4   6          1.30        -22.78        22.78 o
  -8   5   6          8.68         13.14        13.58 o
  -7   5   6         42.46        155.97        25.36 o
  -6   5   6          6.49        -13.81        26.08 o
  -5   5   6          3.20          7.72        17.43 o
  -4   5   6        199.05        195.88        18.17 o
  -3   5   6          2.09          4.94         9.28 o
  -2   5   6       2048.78       1784.31       121.17 o
  -1   5   6         60.17         53.37         5.31 o
   0   5   6        979.36        925.30        27.73 o
   1   5   6       4738.97       4091.74       103.81 o
   2   5   6         80.68         78.55         9.29 o
   3   5   6        559.75        459.52        29.72 o
   4   5   6       2975.82       3310.84       146.36 o
   5   5   6        289.95        356.25        29.63 o
   6   5   6         55.06        123.72        30.90 o
   7   5   6          5.72         16.53        15.11 o
  -8   6   6          1.08          9.64        12.78 o
  -7   6   6          1.07         -6.51        14.85 o
  -6   6   6         11.55          0.70        25.42 o
  -5   6   6          0.11          8.84        13.10 o
  -4   6   6         33.89         40.59        11.56 o
  -3   6   6         87.99         90.47        10.45 o
  -2   6   6         35.34         30.00         6.93 o
  -1   6   6        771.22        658.68        24.28 o
   0   6   6         12.89         19.48         3.57 o
   1   6   6       2810.54       2608.45        72.41 o
   2   6   6        539.28        471.36        25.92 o
   3   6   6         24.86         27.50        16.13 o
   4   6   6         47.88         65.56        13.36 o
   5   6   6          1.78          3.32        11.55 o
   6   6   6         20.66         22.73        18.82 o
   7   6   6          2.11        -14.92        27.12 o
  -8   7   6         14.78         12.20        23.10 o
  -7   7   6         38.04         87.72        30.30 o
  -6   7   6        100.71        141.26        34.18 o
  -5   7   6          4.39         10.85        13.11 o
  -4   7   6       1687.63       1851.32        92.60 o
  -3   7   6        645.63        597.00        30.79 o
  -2   7   6        133.55        106.51         9.28 o
  -1   7   6         84.88         79.68         8.87 o
   0   7   6      15466.44      14844.47       406.18 o
   1   7   6         79.58         83.58         6.61 o
   2   7   6        245.40        227.29        17.03 o
   3   7   6         42.62         53.42        14.76 o
   4   7   6         44.90         41.22        12.57 o
   5   7   6        386.84        403.31        38.94 o
   6   7   6        100.62         88.85        37.45 o
   7   7   6          0.48         -0.64        14.71 o
  -8   8   6          0.38         -3.70        21.83 o
  -7   8   6         23.13         35.49        15.04 o
  -6   8   6        704.63        928.91       158.66 o
  -5   8   6         18.54         17.32        13.48 o
  -4   8   6        465.54        540.20        35.25 o
  -3   8   6       1068.24       1610.59       114.54 o
  -2   8   6       2033.21       1805.79        74.93 o
  -1   8   6         24.50         18.15         9.84 o
   0   8   6       6556.11       5859.34       186.36 o
   1   8   6         71.93         65.63         6.54 o
   2   8   6         70.68         88.73        10.05 o
   3   8   6        176.94        191.75        21.19 o
   4   8   6       2666.48       2929.94       126.46 o
   5   8   6         14.91          7.49        17.23 o
   6   8   6          4.25         17.82        34.32 o
   7   8   6         19.29         10.71        13.68 o
  -8   9   6          4.25         -3.25        17.47 o
  -7   9   6          2.19          3.52        13.90 o
  -6   9   6          8.99          5.44        16.26 o
  -5   9   6         20.03         18.11        14.72 o
  -4   9   6       1919.04       2299.02       113.10 o
  -3   9   6         99.66        158.04        23.92 o
  -2   9   6       1088.26       1001.69        42.67 o
  -1   9   6       6728.37       6771.36       354.09 o
   0   9   6        490.44        470.61        19.00 o
   1   9   6       1598.53       1301.51        50.23 o
   2   9   6          2.06         -0.20         7.89 o
   3   9   6       1457.54       1459.83        82.21 o
   4   9   6        401.98        458.82        34.67 o
   5   9   6         66.72         91.12        31.75 o
   6   9   6        100.80        118.12        43.19 o
   7   9   6         31.43         60.66        19.35 o
  -8  10   6          2.60         16.40        15.98 o
  -7  10   6          0.14          4.40        14.72 o
  -6  10   6          2.57         15.53        19.22 o
  -5  10   6         19.07         40.91        15.96 o
  -4  10   6        768.90        898.03        52.58 o
  -3  10   6        790.76        832.72        49.00 o
  -2  10   6         67.46         54.32         9.24 o
  -1  10   6        553.39        505.55        24.86 o
   0  10   6        186.62        155.72        10.75 o
   1  10   6         62.32         60.31         7.56 o
   2  10   6         10.24          0.15         8.17 o
   3  10   6         70.23         67.02        20.47 o
   4  10   6        515.58        479.79        39.56 o
   5  10   6         75.02         53.28        21.94 o
   6  10   6         12.85         22.32        16.59 o
   7  10   6         68.58         38.94        17.46 o
  -8  11   6          8.29         17.97        12.84 o
  -7  11   6         32.62         80.93        23.33 o
  -6  11   6         83.38        140.16        22.26 o
  -5  11   6         88.06        119.39        22.98 o
  -4  11   6         51.11         30.47        14.49 o
  -3  11   6       2813.78       2934.93       173.04 o
  -2  11   6         20.27         12.88         8.32 o
  -1  11   6       3100.85       3280.31       170.74 o
   0  11   6        678.30        607.46        30.49 o
   1  11   6       1965.68       1709.49       114.14 o
   2  11   6        142.06        124.63        15.87 o
   3  11   6          0.13          4.09        18.22 o
   4  11   6         93.29        112.54        30.50 o
   5  11   6        399.84        320.61        44.58 o
   6  11   6          3.21         -1.59        16.17 o
   7  11   6        171.16         94.63        19.80 o
  -7  12   6        104.87        126.55        36.04 o
  -6  12   6         66.92        133.57        20.74 o
  -5  12   6        113.62         91.43        19.74 o
  -4  12   6          2.33          5.41        12.36 o
  -3  12   6        190.51        217.49        22.69 o
  -2  12   6        397.53        303.68        25.27 o
  -1  12   6        838.99        880.89        47.45 o
   0  12   6       2663.53       2360.58       113.25 o
   1  12   6       1848.83       1746.73       104.92 o
   2  12   6        349.49        271.87        27.39 o
   3  12   6        618.63        604.19        51.14 o
   4  12   6         61.36         98.93        25.74 o
   5  12   6        104.94        125.68        26.97 o
   6  12   6        172.73        237.07        56.55 o
   7  12   6         27.24         15.69        11.32 o
  -7  13   6         56.80        102.59        18.38 o
  -6  13   6          0.76        -27.84        41.09 o
  -5  13   6          1.98          6.56        15.23 o
  -4  13   6        286.72        332.97        30.34 o
  -3  13   6       1037.40       1128.58       100.48 o
  -2  13   6        173.89        150.61        21.26 o
  -1  13   6          7.11         10.33         8.86 o
   0  13   6         12.39          0.06        11.01 o
   1  13   6          4.84         -4.18        12.39 o
   2  13   6        555.53        542.59        46.70 o
   3  13   6        285.56        213.37        35.52 o
   4  13   6        836.08        747.33       127.54 o
   5  13   6        422.20        262.04        86.16 o
   6  13   6          3.21          1.44        13.38 o
   7  13   6         13.81         13.23        10.80 o
  -7  14   6          0.06         -3.79        11.67 o
  -6  14   6         41.23         66.26        29.05 o
  -5  14   6         13.85        -12.43        27.06 o
  -4  14   6        340.36        447.29        50.76 o
  -3  14   6         39.41         52.97        14.87 o
  -2  14   6        202.81        185.38        21.26 o
  -1  14   6         33.72         20.69        19.56 o
   0  14   6         20.87         12.24         9.02 o
   1  14   6        264.15        248.61        25.75 o
   2  14   6        431.90        381.36        34.50 o
   3  14   6        346.61        406.26        61.77 o
   4  14   6        291.90        233.62        66.63 o
   5  14   6         14.45          8.52        35.53 o
   6  14   6         41.71         38.98        15.57 o
   7  14   6         17.76          1.17         7.83 o
  -7  15   6          5.55          4.71        14.35 o
  -6  15   6          0.64         -1.36        18.80 o
  -5  15   6         19.41         16.47        15.83 o
  -4  15   6        756.03        934.42        87.18 o
  -3  15   6        976.57        978.75        51.52 o
  -2  15   6        277.78        276.02        26.16 o
  -1  15   6          1.32          7.44        42.78 o
   0  15   6        541.23        495.21        38.72 o
   1  15   6         62.39         48.39        16.52 o
   2  15   6        152.95        114.22        19.85 o
   3  15   6        673.18        610.06        43.25 o
   4  15   6        707.86        762.00       100.32 o
   5  15   6        175.67        166.30        37.60 o
   6  15   6          3.64        -12.39        12.39 o
  -7  16   6          8.95          2.92        16.14 o
  -6  16   6          9.44         -9.24        20.74 o
  -5  16   6         19.52         37.37        15.98 o
  -4  16   6          0.71         15.86        12.81 o
  -3  16   6         72.51         69.67        14.43 o
  -2  16   6       4504.03       4572.23       248.89 o
  -1  16   6        627.06        657.49        61.75 o
   0  16   6       2025.82       2094.19       122.52 o
   1  16   6         12.11         20.81        14.34 o
   2  16   6       1185.84       1064.95        92.08 o
   3  16   6        408.55        387.62        36.73 o
   4  16   6        626.67        526.35        50.83 o
   5  16   6          1.09          0.74        12.48 o
   6  16   6        252.04        183.20       152.65 o
  -7  17   6          0.77         -4.61        13.59 o
  -6  17   6          7.16         12.48        27.65 o
  -5  17   6          0.18         -4.06        14.68 o
  -4  17   6         68.99        145.70        20.62 o
  -3  17   6          8.56         11.31        11.59 o
  -2  17   6        275.49        309.52        24.96 o
  -1  17   6        482.20        414.54        35.30 o
   0  17   6       1245.87       1146.30        73.02 o
   1  17   6       1740.44       1756.38       107.02 o
   2  17   6          0.26         -9.54        15.76 o
   3  17   6        319.08        299.73        33.87 o
   4  17   6        448.66        573.66       147.59 o
   5  17   6        199.14         86.61        53.20 o
   6  17   6          1.78          3.73         9.50 o
  -7  18   6          0.30          1.64         9.16 o
  -6  18   6          1.38          4.25        22.49 o
  -5  18   6         58.30         78.44        28.00 o
  -4  18   6        187.42        195.37        68.00 o
  -3  18   6        101.14        144.09        28.90 o
  -2  18   6         12.25          5.63        10.88 o
  -1  18   6        310.63        307.94        29.67 o
   0  18   6        180.52        169.11        23.28 o
   1  18   6          0.08        -15.10        16.00 o
   2  18   6        137.28        109.71        21.11 o
   3  18   6        184.57        169.00        24.95 o
   4  18   6        149.74        148.37        34.87 o
   5  18   6         44.54         54.87        20.30 o
   6  18   6         73.74         30.40        28.38 o
  -6  19   6          0.06         -4.99        12.13 o
  -5  19   6          6.08         -5.12        13.30 o
  -4  19   6        415.01        541.48        67.60 o
  -3  19   6        666.06        976.79        92.90 o
  -2  19   6         26.20         22.83        11.72 o
  -1  19   6        317.91        348.29        32.02 o
   0  19   6        645.83        607.66        47.79 o
   1  19   6        125.52        106.00        20.74 o
   2  19   6        140.48        111.46        21.81 o
   3  19   6          1.13         17.25        19.68 o
   4  19   6        165.94        164.87        63.06 o
   5  19   6         50.44          0.16        29.20 o
  -6  20   6         75.25        173.46        94.24 o
  -5  20   6         72.59         63.09        36.67 o
  -4  20   6          0.66         14.06        12.50 o
  -3  20   6        655.36        773.94       120.81 o
  -2  20   6       2413.49       2617.57       157.90 o
  -1  20   6        748.73        856.00        58.18 o
   0  20   6        362.96        372.06        36.01 o
   1  20   6          0.39          3.43        15.75 o
   2  20   6        455.41        515.78        63.49 o
   3  20   6        138.78        127.69        34.18 o
   4  20   6        139.20        198.02        26.42 o
   5  20   6          1.87         18.92        38.10 o
  -6  21   6          0.14         12.71        12.83 o
  -5  21   6         34.40         38.92        14.81 o
  -4  21   6          9.29         32.83        18.07 o
  -3  21   6        523.41        744.30        56.84 o
  -2  21   6        186.12        138.35        15.66 o
  -1  21   6         23.84         39.00        14.95 o
   0  21   6        672.85        722.67        53.77 o
   1  21   6        306.40        345.63        55.65 o
   2  21   6          8.00         24.34        34.73 o
   3  21   6        484.02        442.37        50.78 o
   4  21   6         74.20         83.73        25.58 o
   5  21   6         65.83         66.20        36.02 o
  -6  22   6          4.18          4.29         8.63 o
  -5  22   6         44.53         63.67        37.55 o
  -4  22   6         46.76         68.22        15.99 o
  -3  22   6         52.27         65.89        15.03 o
  -2  22   6          4.87        -14.81        18.59 o
  -1  22   6          7.09         55.32        48.24 o
   0  22   6        552.60        547.11        56.96 o
   1  22   6        186.21        124.59        59.49 o
   2  22   6         75.50         58.25        19.72 o
   3  22   6        142.52        194.86        67.26 o
   4  22   6         29.44         12.88        14.05 o
   5  22   6         44.42         22.98        28.76 o
  -5  23   6         11.19          3.90         9.81 o
  -4  23   6        180.33        196.80        77.97 o
  -3  23   6        294.70        366.68        43.17 o
  -2  23   6        169.69        190.75        20.55 o
  -1  23   6        262.93        285.20        37.26 o
   0  23   6        185.91        276.44        68.34 o
   1  23   6        209.08        255.17        31.68 o
   2  23   6         42.02         38.19        17.13 o
   3  23   6         16.42         20.50        17.56 o
   4  23   6         73.87         67.35        20.73 o
   5  23   6         57.09         73.25        28.73 o
  -5  24   6         10.47         -3.58        10.42 o
  -4  24   6        251.08        311.37       140.17 o
  -3  24   6          7.27          3.97        11.69 o
  -2  24   6        174.59        173.06        17.94 o
  -1  24   6        384.50        317.22        33.99 o
   0  24   6        992.94       1053.69        80.40 o
   1  24   6        261.25        238.86        27.40 o
   2  24   6        472.75        569.15        57.30 o
   3  24   6         29.62          2.63        15.08 o
   4  24   6         78.82         54.64        13.83 o
  -4  25   6          0.60          1.30         9.90 o
  -3  25   6         23.63         20.49        10.94 o
  -2  25   6          2.00         -5.91        13.29 o
  -1  25   6          4.78          5.69        13.25 o
   0  25   6        297.13        347.13        32.05 o
   1  25   6         50.51         85.53        23.69 o
   2  25   6        532.42        521.91        65.00 o
   3  25   6         55.76         37.31        23.34 o
   4  25   6         60.20        106.29        35.12 o
  -4  26   6         15.94         14.33         8.42 o
  -3  26   6         30.84         42.90        13.81 o
  -2  26   6          9.97         11.99        12.12 o
  -1  26   6          9.25         25.51        10.59 o
   0  26   6          7.49         14.03        13.33 o
   1  26   6         29.21         21.79        12.33 o
   2  26   6        421.27        614.63        89.79 o
   3  26   6        175.59        123.96        26.58 o
  -3  27   6        348.69        403.75        50.54 o
  -2  27   6         36.90         42.34        13.29 o
  -1  27   6         28.37         50.10        10.99 o
   0  27   6        541.94        596.83        42.60 o
   1  27   6        359.01        424.31        40.03 o
   2  27   6        371.90        384.65        37.52 o
   3  27   6         37.60         28.24         9.40 o
  -3  28   6         28.54         38.46        14.70 o
  -2  28   6        645.84        731.67        74.24 o
  -1  28   6          0.96         -2.72         8.49 o
   0  28   6         49.85         63.38        13.13 o
   1  28   6         22.49         34.68        15.35 o
   2  28   6        139.50        144.85        22.53 o
   3  28   6          0.01          2.78        13.78 o
  -2  29   6         35.62         36.81        26.55 o
  -1  29   6         31.53         30.73        10.09 o
   0  29   6        117.57        123.52        13.18 o
   1  29   6        147.81        162.10        20.81 o
   2  29   6         38.95         55.22        23.47 o
   0  30   6        452.63        462.48        37.90 o
   2  30   6         26.87         17.92        14.80 o
  -7   0   7         39.57         43.18        29.20 o
  -5   0   7         24.33         47.80        22.09 o
  -3   0   7        449.98        546.48        35.57 o
  -1   0   7        287.96        239.55        11.88 o
   1   0   7          1.88          0.55         6.45 o
   3   0   7         52.35         75.16        16.62 o
   5   0   7        181.76        307.40        69.74 o
   7   0   7         18.29         45.65        79.33 o
  -8   1   7          0.12        -14.33        16.29 o
  -7   1   7         28.91         77.08        33.54 o
  -6   1   7         12.26          4.28        12.84 o
  -5   1   7        632.62        908.29        52.51 o
  -4   1   7       1771.04       2220.35       107.65 o
  -3   1   7        101.64        133.86        12.14 o
  -2   1   7        757.74        778.27        30.74 o
  -1   1   7        162.12        146.62         7.20 o
   0   1   7       3071.90       2489.87        61.70 o
   1   1   7        214.26        188.82         7.84 o
   2   1   7       1191.96       1169.15        45.02 o
   3   1   7        270.75        365.21        24.89 o
   4   1   7         11.87          7.79        10.99 o
   5   1   7         40.62         38.45        15.47 o
   6   1   7        208.79        339.43        66.46 o
   7   1   7         39.29         22.64        19.44 o
  -8   2   7         27.48         87.94        20.00 o
  -7   2   7         92.33        267.97        49.95 o
  -6   2   7        138.47        158.13        25.70 o
  -5   2   7        881.16       1132.00        62.72 o
  -4   2   7        776.07       1036.37        55.96 o
  -3   2   7        132.79        134.34        12.63 o
  -2   2   7       2425.76       2212.75        84.38 o
  -1   2   7        441.24        335.30        14.33 o
   0   2   7       3667.76       3319.61        76.00 o
   1   2   7      14676.00      13928.29       305.61 o
   2   2   7        602.17        503.56        20.82 o
   3   2   7       5116.76       5808.48       226.57 o
   4   2   7         33.44         15.48        11.20 o
   5   2   7        493.26        701.85        50.29 o
   6   2   7          4.77         24.88        20.15 o
   7   2   7         47.61         59.56        18.02 o
  -8   3   7         37.36         66.53        16.52 o
  -7   3   7        104.50        228.91        43.40 o
  -6   3   7          3.26          7.09        26.06 o
  -5   3   7       1019.81       1498.69        78.81 o
  -4   3   7         99.39         89.32        13.89 o
  -3   3   7        150.45        131.50        12.77 o
  -2   3   7       3090.73       2936.86       117.52 o
  -1   3   7        628.94        592.49        32.11 o
   0   3   7      13855.95      13292.85       354.67 o
   1   3   7         85.52         95.26         6.26 o
   2   3   7         23.11         24.25         6.79 o
   3   3   7       1710.58       1727.49        64.54 o
   4   3   7        326.65        320.47        23.44 o
   5   3   7         56.05         74.67        17.65 o
   6   3   7          9.70         11.36        19.11 o
   7   3   7          7.83          1.26        15.12 o
  -8   4   7          8.61          2.91        13.47 o
  -7   4   7          1.37          4.95        13.37 o
  -6   4   7          0.00        -13.87        29.62 o
  -5   4   7        457.05        625.07        48.59 o
  -4   4   7         11.71         24.56        11.20 o
  -3   4   7         13.75         12.99         8.50 o
  -2   4   7        217.05        229.85        14.34 o
  -1   4   7        565.55        469.89        17.62 o
   0   4   7       2264.95       1941.95        58.36 o
   1   4   7       1597.08       1285.33        38.30 o
   2   4   7         11.67         21.79         6.55 o
   3   4   7        475.93        440.13        24.52 o
   4   4   7         24.30         41.96        17.58 o
   5   4   7        325.56        420.73        50.45 o
   6   4   7          3.13         10.17        68.80 o
   7   4   7         14.70         17.74        14.98 o
  -8   5   7          2.01          3.72        15.32 o
  -7   5   7         86.50         75.38        26.74 o
  -6   5   7         75.26         78.19        47.57 o
  -5   5   7        218.33        228.78        23.18 o
  -4   5   7         18.85         24.40        14.56 o
  -3   5   7        114.95        126.58        18.78 o
  -2   5   7         39.66         31.70         8.59 o
  -1   5   7       2152.51       1749.77        52.78 o
   0   5   7       2204.62       1952.83        55.67 o
   1   5   7          6.09          2.12         4.57 o
   2   5   7         62.65         55.70         7.22 o
   3   5   7         32.23         26.81         9.14 o
   4   5   7        189.33        191.85        17.32 o
   5   5   7          9.45          6.53        12.84 o
   6   5   7          0.24         20.38        88.01 o
   7   5   7         13.28         21.43        22.81 o
  -8   6   7          4.67          8.41        21.90 o
  -7   6   7         52.43         98.39        21.78 o
  -6   6   7        348.15        357.11        46.37 o
  -5   6   7       1465.36       1931.02        97.97 o
  -4   6   7          3.63          1.62        11.94 o
  -3   6   7        458.78        390.43        25.85 o
  -2   6   7          8.95         16.39         8.93 o
  -1   6   7       1570.71       1224.72        42.09 o
   0   6   7       9154.08       8876.75       248.33 o
   1   6   7       6019.94       5233.83       156.77 o
   2   6   7          2.74          2.57         7.16 o
   3   6   7         72.91         56.99        12.10 o
   4   6   7        456.04        547.14        31.76 o
   5   6   7        216.31        283.17        31.70 o
   6   6   7         77.18         99.65       102.51 o
   7   6   7          0.40         -1.39        14.64 o
  -8   7   7          5.30         -3.85        20.65 o
  -7   7   7          1.62         10.95        15.53 o
  -6   7   7          5.47         -7.50        25.52 o
  -5   7   7        460.48        591.11        40.02 o
  -4   7   7       1547.20       1652.02        84.36 o
  -3   7   7        533.48        542.41        32.13 o
  -2   7   7          0.29          1.19         6.13 o
  -1   7   7         18.42         21.53         5.67 o
   0   7   7       4170.33       3602.06       107.25 o
   1   7   7       5368.78       4993.20       160.08 o
   2   7   7        797.17        748.20        44.72 o
   3   7   7        750.35        781.20        40.70 o
   4   7   7         29.94         32.32        10.89 o
   5   7   7          0.10         -1.16        17.72 o
   6   7   7         82.75         77.07        85.31 o
   7   7   7         10.59         -6.67        44.03 o
  -8   8   7          0.94         -3.44        18.19 o
  -7   8   7          0.73         -6.49        13.99 o
  -6   8   7         12.38         22.92        15.62 o
  -5   8   7        111.05        183.42        22.81 o
  -4   8   7         85.64        123.60        16.83 o
  -3   8   7          7.07         13.37         9.43 o
  -2   8   7          9.58          8.18         6.19 o
  -1   8   7        137.71        138.86        16.62 o
   0   8   7       3507.98       3159.63       102.76 o
   1   8   7         14.70         14.31         5.23 o
   2   8   7        390.98        295.15        36.75 o
   3   8   7          1.76          0.69        10.72 o
   4   8   7         49.12         67.88        12.17 o
   5   8   7         49.24         78.36        24.68 o
   6   8   7          8.98          1.03        23.96 o
   7   8   7         14.08         15.28        14.27 o
  -8   9   7         16.17         14.89        17.16 o
  -7   9   7          5.14          9.68        12.72 o
  -6   9   7          7.84          8.12        16.72 o
  -5   9   7        379.70        512.07        37.21 o
  -4   9   7        720.65        848.89        49.85 o
  -3   9   7        316.30        284.73        27.26 o
  -2   9   7         36.96         45.48         9.38 o
  -1   9   7       2698.90       2533.70       105.57 o
   0   9   7        487.83        338.08        21.30 o
   1   9   7        780.54        720.76        29.92 o
   2   9   7          3.91         11.68        15.07 o
   3   9   7         79.56         77.06        17.76 o
   4   9   7        363.15        371.90        51.01 o
   5   9   7        387.55        472.45        57.06 o
   6   9   7        192.53        214.24        35.06 o
   7   9   7         22.12          2.04        12.29 o
  -8  10   7          1.42         -4.99        13.98 o
  -7  10   7        185.94        363.05        35.79 o
  -6  10   7          4.70          5.95        17.05 o
  -5  10   7         13.66         19.37        14.23 o
  -4  10   7         43.22         58.16        14.92 o
  -3  10   7       1291.41       1359.27        74.45 o
  -2  10   7       2130.64       2284.64        82.66 o
  -1  10   7       7215.43       7147.92       263.88 o
   0  10   7        333.60        325.71        20.30 o
   1  10   7       1913.32       1566.12        61.23 o
   2  10   7          0.30         -5.02        10.41 o
   3  10   7        366.86        336.36        34.22 o
   4  10   7          6.65         11.17        13.35 o
   5  10   7        188.19        165.53        28.67 o
   6  10   7          0.13         -4.60        16.28 o
   7  10   7         14.27          5.54        11.66 o
  -7  11   7         13.87          8.92        12.74 o
  -6  11   7          0.23          1.35        15.57 o
  -5  11   7        499.12        670.80        73.80 o
  -4  11   7        455.59        538.70        53.73 o
  -3  11   7        550.71        598.02        39.36 o
  -2  11   7        837.05        746.66        34.33 o
  -1  11   7        975.31        844.17        40.00 o
   0  11   7          7.11         11.93         8.23 o
   1  11   7         78.03         71.33         9.47 o
   2  11   7        157.45        131.12        16.22 o
   3  11   7       1032.48        870.04        63.87 o
   4  11   7        118.81        118.62        20.37 o
   5  11   7        218.62        224.33        33.44 o
   6  11   7         40.75         34.26        18.79 o
   7  11   7          4.53          1.63        10.53 o
  -7  12   7         47.51         83.54        30.83 o
  -6  12   7          0.41          5.83        15.97 o
  -5  12   7        124.30        120.88        21.70 o
  -4  12   7          1.86         14.11        15.06 o
  -3  12   7        244.35        271.55        30.82 o
  -2  12   7          2.93          8.79         7.74 o
  -1  12   7        590.34        541.61        30.94 o
   0  12   7         87.75        101.48        14.53 o
   1  12   7        165.82         99.13        22.48 o
   2  12   7        344.88        281.76        34.66 o
   3  12   7        219.62        200.13        29.18 o
   4  12   7         46.73         44.52        14.65 o
   5  12   7        319.67        316.81        63.01 o
   6  12   7        143.07        114.01        36.73 o
   7  12   7         91.24         30.08        11.49 o
  -7  13   7          5.48         14.28        13.32 o
  -6  13   7         30.31         27.16        18.90 o
  -5  13   7         67.16         83.01        33.54 o
  -4  13   7        714.05        800.59        64.67 o
  -3  13   7        205.17        283.29        26.35 o
  -2  13   7         30.99         43.07        11.31 o
  -1  13   7        609.79        486.93        29.03 o
   0  13   7         31.32         24.72        10.54 o
   1  13   7        420.82        385.61        32.93 o
   2  13   7          4.92          7.40         9.18 o
   3  13   7        132.70         99.55        15.40 o
   4  13   7        693.25        682.08        72.46 o
   5  13   7          3.00         -8.43        26.41 o
   6  13   7         10.26         18.51        31.75 o
   7  13   7         63.71          7.03         8.09 o
  -7  14   7          0.53         -3.46        12.36 o
  -6  14   7        107.49        162.98        21.24 o
  -5  14   7         65.77        115.78        33.82 o
  -4  14   7         89.68         69.85        15.70 o
  -3  14   7       2782.01       2790.83       194.20 o
  -2  14   7        802.33        731.57        43.28 o
  -1  14   7       2274.79       1940.48       110.60 o
   0  14   7         31.26         34.26        13.58 o
   1  14   7       1317.17       1144.31        62.00 o
   2  14   7        216.24        215.63        42.78 o
   3  14   7         21.69         38.84        14.02 o
   4  14   7         64.85        101.48        15.58 o
   5  14   7        136.02        105.38        41.03 o
   6  14   7         15.20         11.14        28.73 o
  -7  15   7         24.67         37.09        22.40 o
  -6  15   7         67.73        109.39        19.85 o
  -5  15   7         91.35        160.28        23.88 o
  -4  15   7         81.89        116.71        17.37 o
  -3  15   7        145.01        177.28        18.93 o
  -2  15   7         66.63         64.14        13.04 o
  -1  15   7       2355.23       2160.92       121.36 o
   0  15   7        370.81        371.91        32.10 o
   1  15   7        403.13        373.55        27.83 o
   2  15   7        244.04        308.57        30.95 o
   3  15   7        714.66        649.37        49.15 o
   4  15   7        650.92        672.73        58.18 o
   5  15   7          4.16         -7.02        15.62 o
   6  15   7          0.15         11.68        12.77 o
  -7  16   7          7.60         -2.64        14.37 o
  -6  16   7          2.57         -1.77        14.02 o
  -5  16   7          1.02          7.69        15.97 o
  -4  16   7         30.99         69.11        15.73 o
  -3  16   7        354.23        468.39        34.87 o
  -2  16   7        167.83        178.58        22.55 o
  -1  16   7         89.77         89.62        15.35 o
   0  16   7          2.74          5.16        12.86 o
   1  16   7        343.06        396.26        35.24 o
   2  16   7         22.97         21.22        16.06 o
   3  16   7        504.74        466.59        84.32 o
   4  16   7          2.23          5.00        11.55 o
   5  16   7         42.50         20.51        14.22 o
   6  16   7         13.26          4.56        22.03 o
  -7  17   7          1.74          9.86        12.20 o
  -6  17   7         44.70         44.17        15.98 o
  -5  17   7        377.08        631.29       123.00 o
  -4  17   7        337.03        463.24       110.72 o
  -3  17   7         95.19        118.19        18.73 o
  -2  17   7        535.32        605.84        38.62 o
  -1  17   7       1061.36       1059.80        68.40 o
   0  17   7        252.28        249.07        27.41 o
   1  17   7        760.97        783.02        80.04 o
   2  17   7         16.15         14.11        15.60 o
   3  17   7        820.76        848.58       117.09 o
   4  17   7        132.26        188.06        26.58 o
   5  17   7         27.45         12.97        27.73 o
   6  17   7        142.44        105.05        91.93 o
  -6  18   7          2.91         15.84        14.05 o
  -5  18   7         15.21         10.10        17.40 o
  -4  18   7        232.48        305.58        48.44 o
  -3  18   7       2735.07       3759.40       213.05 o
  -2  18   7        560.95        519.95        31.02 o
  -1  18   7       1037.82       1167.22        74.33 o
   0  18   7        173.86        202.20        24.76 o
   1  18   7        283.60        262.50        35.98 o
   2  18   7        635.91        686.93        52.16 o
   3  18   7       1338.98       1251.99       104.44 o
   4  18   7         54.84         81.84        54.07 o
   5  18   7        437.27        368.43        80.00 o
  -6  19   7         36.99         39.27        19.86 o
  -5  19   7          0.43          9.87        14.18 o
  -4  19   7        165.39        272.40        45.16 o
  -3  19   7         15.62          9.72        13.10 o
  -2  19   7          0.19          7.85         9.86 o
  -1  19   7        327.52        281.66        28.49 o
   0  19   7       1262.73       1261.51        86.03 o
   1  19   7        139.33        191.35        27.30 o
   2  19   7        104.10        137.81        23.01 o
   3  19   7        286.93        188.00        38.60 o
   4  19   7         87.56         91.93        27.86 o
   5  19   7         11.02         -7.03        35.30 o
  -6  20   7          0.47          2.40         9.43 o
  -5  20   7         57.38         74.82        27.93 o
  -4  20   7         40.55         47.76        16.44 o
  -3  20   7          0.19        -19.65        43.87 o
  -2  20   7         36.38         29.71        11.92 o
  -1  20   7        982.73       1017.86        67.85 o
   0  20   7          2.56          1.12        13.80 o
   1  20   7         62.69         71.83        18.39 o
   2  20   7        186.98        168.06        45.24 o
   3  20   7        266.25        216.22        40.20 o
   4  20   7          4.50         13.21        18.25 o
   5  20   7        128.22        150.35        58.95 o
  -6  21   7         14.54          6.88        10.28 o
  -5  21   7         12.59         19.54        13.32 o
  -4  21   7        433.40        587.52       198.33 o
  -3  21   7          0.50          4.25        13.13 o
  -2  21   7        236.67        272.06        62.28 o
  -1  21   7         25.50         16.75        14.04 o
   0  21   7          1.68         13.47        27.04 o
   1  21   7          5.36         15.26        15.37 o
   2  21   7        107.02         96.79        48.13 o
   3  21   7         77.95        160.13        56.61 o
   4  21   7        198.30        223.87        25.25 o
   5  21   7         18.21         -9.36        27.94 o
  -5  22   7        220.96        350.33       187.23 o
  -4  22   7          0.25          6.18        14.40 o
  -3  22   7        132.92        246.56        44.04 o
  -2  22   7         38.04         48.44        23.23 o
  -1  22   7        286.80        300.77        70.15 o
   0  22   7       1485.06       1638.56       193.19 o
   1  22   7         67.85         98.16        45.32 o
   2  22   7        182.45        221.20        48.39 o
   3  22   7        121.13        120.39        58.67 o
   4  22   7         19.60         31.09        22.31 o
   5  22   7         23.73         72.16        28.03 o
  -5  23   7          0.26         -4.40         9.54 o
  -4  23   7         12.80         16.90        11.56 o
  -3  23   7         10.65          2.83        14.82 o
  -2  23   7        249.20        326.46        42.63 o
  -1  23   7        711.83        753.97        76.04 o
   0  23   7       1514.88       1541.73       110.77 o
   1  23   7          2.58          8.43        14.52 o
   2  23   7        205.36        320.96        97.87 o
   3  23   7         79.65         62.15        19.16 o
   4  23   7        226.93        272.33        35.90 o
  -4  24   7         13.95          6.79        10.36 o
  -3  24   7          0.62          7.44        13.30 o
  -2  24   7         23.75         25.62        13.10 o
  -1  24   7         29.41         32.29        13.91 o
   0  24   7          1.38          4.41        14.20 o
   1  24   7         22.96         23.05        20.75 o
   2  24   7          2.10         18.70        21.23 o
   3  24   7         65.83         60.43        17.71 o
   4  24   7         22.32         16.28        20.79 o
  -4  25   7        118.72        148.37        98.68 o
  -3  25   7         55.22         70.67        16.89 o
  -2  25   7        105.07        124.42        18.80 o
  -1  25   7        101.00         93.12        14.18 o
   0  25   7          7.76         12.25        12.98 o
   1  25   7        344.19        386.99        32.78 o
   2  25   7        211.80        225.30        57.45 o
   3  25   7         16.48         22.99        11.39 o
   4  25   7          1.75        -22.19        23.42 o
  -4  26   7        115.52        159.04        25.51 o
  -3  26   7        164.23        276.02        28.09 o
  -2  26   7         14.20         -3.83        11.52 o
  -1  26   7        276.43        312.29        23.87 o
   0  26   7         32.16         25.60        13.46 o
   1  26   7        484.58        505.76        38.51 o
   2  26   7         70.83         62.88        16.33 o
   3  26   7        378.15        398.69        30.39 o
  -3  27   7         24.11         45.36        16.34 o
  -2  27   7         26.41         20.51        11.84 o
  -1  27   7        195.52        237.18        23.11 o
   0  27   7         66.73         73.22        14.27 o
   1  27   7        174.02        127.87        17.44 o
   2  27   7         72.18         86.19        16.19 o
   3  27   7          9.83          4.47        13.51 o
  -2  28   7         15.25         26.04        10.34 o
  -1  28   7         43.48         38.36        10.86 o
   0  28   7         65.53         51.73        11.20 o
   1  28   7        203.97        222.55        25.88 o
   2  28   7        678.60        714.82        54.97 o
  -1  29   7        240.70        330.09        36.44 o
   0  29   7        299.49        276.26        21.61 o
   1  29   7          0.57          1.40        11.77 o
   2  29   7         45.61         31.93        21.78 o
  -8   0   8        115.87        319.27        46.33 o
  -6   0   8         92.16        152.74        49.66 o
  -4   0   8       3971.80       5442.19       354.64 o
  -2   0   8        109.99        103.76        13.82 o
   0   0   8      34806.99      40410.17      1318.64 o
   2   0   8        932.08        779.34        44.84 o
   4   0   8        113.67        130.60        23.68 o
   6   0   8        233.28        522.25       138.56 o
  -8   1   8         70.89        140.21        30.29 o
  -7   1   8         32.34         46.91        19.80 o
  -6   1   8       1156.80       1839.80       140.35 o
  -5   1   8        380.10        521.47        36.01 o
  -4   1   8         12.36          9.26        11.39 o
  -3   1   8         77.08         87.91        10.61 o
  -2   1   8       2949.96       3084.11       116.10 o
  -1   1   8        443.33        413.00        13.85 o
   0   1   8        548.74        467.98        15.38 o
   1   1   8          0.98          7.77         5.34 o
   2   1   8       7992.65       7986.65       298.60 o
   3   1   8          1.27         -7.18         8.70 o
   4   1   8         69.09        118.48        17.26 o
   5   1   8        236.28        334.16        31.10 o
   6   1   8         55.78         16.50        79.85 o
   7   1   8         14.05         -0.33        15.38 o
  -8   2   8          5.34         28.19        22.09 o
  -7   2   8         13.34         10.43        17.30 o
  -6   2   8        157.29        277.06        43.82 o
  -5   2   8         45.60         79.25        15.80 o
  -4   2   8        320.18        340.32        22.13 o
  -3   2   8        855.18        899.70        47.67 o
  -2   2   8         16.51          1.83         6.82 o
  -1   2   8          1.04          1.61         5.53 o
   0   2   8       1297.56       1155.12        32.05 o
   1   2   8        345.52        284.19        12.80 o
   2   2   8       2262.35       2243.21        94.04 o
   3   2   8        343.83        375.05        20.60 o
   4   2   8        686.77        826.41        59.56 o
   5   2   8          0.12         -1.27        14.33 o
   6   2   8         47.40         24.45        31.64 o
   7   2   8          2.52         10.38        23.02 o
  -8   3   8          6.00         -9.29        25.30 o
  -7   3   8         36.66         30.35        17.95 o
  -6   3   8          4.44         -4.43        27.96 o
  -5   3   8         23.65         41.83        14.07 o
  -4   3   8        117.78        118.24        15.41 o
  -3   3   8        672.37        737.88        45.92 o
  -2   3   8       4337.98       4501.88       168.54 o
  -1   3   8         26.90         20.71         6.11 o
   0   3   8          9.88          3.87         4.02 o
   1   3   8          6.35         -1.14         5.36 o
   2   3   8          3.14         -2.66        11.73 o
   3   3   8        170.47        148.16        13.13 o
   4   3   8        292.09        361.10        26.20 o
   5   3   8        234.65        359.14        32.91 o
   6   3   8         99.79        137.13        26.74 o
   7   3   8          8.57         10.56        13.85 o
  -8   4   8         28.45         11.96        14.89 o
  -7   4   8          8.75         -1.51        13.39 o
  -6   4   8        316.93        381.44       132.88 o
  -5   4   8       1332.94       1692.96       103.70 o
  -4   4   8        107.92         71.39        12.97 o
  -3   4   8        195.45        169.84        18.69 o
  -2   4   8          8.65         14.33         6.81 o
  -1   4   8       3948.09       3829.50       137.99 o
   0   4   8        120.78         89.10         6.25 o
   1   4   8         50.32         26.90         6.21 o
   2   4   8       1629.57       1508.23        88.70 o
   3   4   8        213.35        247.83        17.29 o
   4   4   8         34.57         44.06        12.57 o
   5   4   8          0.56         19.10        12.90 o
   6   4   8         71.14         90.49        28.57 o
   7   4   8          0.12         -6.50        23.87 o
  -8   5   8          1.39          4.18        27.45 o
  -7   5   8         79.48        104.62        27.96 o
  -6   5   8        321.28        428.16        78.47 o
  -5   5   8       1037.94       1171.65        65.66 o
  -4   5   8         37.95         43.03        14.93 o
  -3   5   8       1472.65       1658.09       158.01 o
  -2   5   8         25.07         31.68         6.47 o
  -1   5   8       6948.04       6623.39       224.60 o
   0   5   8       1324.43       1225.20        39.53 o
   1   5   8        930.70        883.53        29.44 o
   2   5   8        519.88        514.74        52.29 o
   3   5   8        153.32        175.15        15.07 o
   4   5   8        519.42        671.58        47.74 o
   5   5   8        366.21        466.47        38.51 o
   6   5   8        150.29        264.79        37.19 o
   7   5   8          7.68         13.55        29.60 o
  -8   6   8          0.30          3.84        21.51 o
  -7   6   8          2.40         -8.13        15.02 o
  -6   6   8        106.60        175.41        21.76 o
  -5   6   8         28.93         24.47        14.55 o
  -4   6   8        153.75        150.07        19.55 o
  -3   6   8         68.64         84.33        14.93 o
  -2   6   8        122.89        128.04        11.35 o
  -1   6   8       1405.07       1422.64        60.01 o
   0   6   8       2027.65       1765.14        56.09 o
   1   6   8        585.89        560.50        21.20 o
   2   6   8       1391.17       1114.80        76.00 o
   3   6   8         38.31         33.09         8.77 o
   4   6   8        437.03        556.40        34.69 o
   5   6   8         75.69        128.13        19.80 o
   6   6   8         53.79         76.64        39.00 o
   7   6   8          7.62          6.33        13.03 o
  -8   7   8          8.16         -7.02        20.43 o
  -7   7   8         15.55         26.20        15.87 o
  -6   7   8          4.75          4.34        13.79 o
  -5   7   8        104.22        193.55        21.81 o
  -4   7   8         73.03         73.62        14.60 o
  -3   7   8         59.16         59.07        13.20 o
  -2   7   8        548.01        604.87        40.63 o
  -1   7   8       1077.90        844.85        78.26 o
   0   7   8       1414.56       1295.84        41.51 o
   1   7   8         26.78         11.54         6.35 o
   2   7   8       1669.34       1514.64        89.70 o
   3   7   8         68.44         51.07         9.73 o
   4   7   8         23.67         20.57        15.76 o
   5   7   8        201.26        224.15        40.63 o
   6   7   8         42.53         63.64        21.70 o
   7   7   8         11.02         -6.03        12.00 o
  -8   8   8         16.98          6.19        17.56 o
  -7   8   8         26.97         38.44        15.05 o
  -6   8   8        448.59        659.03        47.51 o
  -5   8   8          9.98          5.15        13.54 o
  -4   8   8        924.00       1024.30        57.08 o
  -3   8   8       1368.54       1560.08        77.25 o
  -2   8   8       1959.10       1958.60        91.75 o
  -1   8   8          4.71         10.02         6.25 o
   0   8   8       2588.79       2113.19        86.55 o
   1   8   8         60.90         51.29         8.21 o
   2   8   8         26.32         25.11         7.61 o
   3   8   8        637.52        597.87        38.78 o
   4   8   8        226.36        281.37        24.04 o
   5   8   8        305.04        419.34        51.40 o
   6   8   8         60.42         65.35        21.84 o
   7   8   8          0.49         -5.65        11.90 o
  -8   9   8          2.17         -2.59        15.28 o
  -7   9   8          0.91         -8.13        12.94 o
  -6   9   8         15.02         24.45        17.85 o
  -5   9   8        494.42        579.79        57.64 o
  -4   9   8        195.44        238.34        28.71 o
  -3   9   8         55.32         46.09        14.06 o
  -2   9   8        440.56        341.99        21.62 o
  -1   9   8         96.92         97.17        14.56 o
   0   9   8        344.24        313.41        19.30 o
   1   9   8        344.88        334.81        22.52 o
   2   9   8        452.80        401.03        21.06 o
   3   9   8        359.03        255.28        27.25 o
   4   9   8        164.88        135.65        15.74 o
   5   9   8         20.57         55.28        22.34 o
   6   9   8         26.29         48.13        21.31 o
   7   9   8         21.08         -1.73        10.70 o
  -7  10   8          1.00         12.48        13.17 o
  -6  10   8          6.04         -1.15        14.39 o
  -5  10   8          0.30         -8.62        15.29 o
  -4  10   8        252.55        258.74        24.85 o
  -3  10   8        541.01        636.57        47.45 o
  -2  10   8         55.21         35.10         7.78 o
  -1  10   8       1471.41       1384.77        68.22 o
   0  10   8         44.47         61.65         9.77 o
   1  10   8        376.25        261.34        27.94 o
   2  10   8          4.42         -2.11         9.52 o
   3  10   8        334.34        363.15        44.25 o
   4  10   8        229.89        251.31        33.17 o
   5  10   8         88.69        146.03        61.22 o
   6  10   8        315.36        349.82        47.49 o
   7  10   8          5.50          9.29        10.60 o
  -7  11   8          4.14         16.65        13.81 o
  -6  11   8         93.21        197.24        24.27 o
  -5  11   8        181.45        249.22        40.98 o
  -4  11   8          4.52          2.86        13.37 o
  -3  11   8        260.87        300.90        22.60 o
  -2  11   8        457.62        359.20        21.94 o
  -1  11   8         12.99          5.69         7.02 o
   0  11   8       1674.70       1521.39        67.49 o
   1  11   8        949.43        825.37       118.09 o
   2  11   8         11.39         15.68         9.69 o
   3  11   8       2268.06       2123.26        98.06 o
   4  11   8         68.75         81.09        17.31 o
   5  11   8        157.24        219.61        44.78 o
   6  11   8        100.11         65.32        22.76 o
   7  11   8         19.05          1.34         8.18 o
  -7  12   8         61.39         93.38        18.30 o
  -6  12   8         70.69        157.49        27.28 o
  -5  12   8          1.64         -3.68        28.26 o
  -4  12   8       1702.71       2034.60       191.71 o
  -3  12   8          2.43         -1.58        12.32 o
  -2  12   8       1970.62       1935.62        93.64 o
  -1  12   8        477.93        543.73        38.18 o
   0  12   8       1319.79       1107.40        89.88 o
   1  12   8         65.80         37.54        13.68 o
   2  12   8        136.39        110.92        13.49 o
   3  12   8        788.80        725.96        42.50 o
   4  12   8        218.94        200.25        24.52 o
   5  12   8          0.00        -11.17        36.79 o
   6  12   8         79.18         93.95        23.39 o
  -7  13   8         12.24         20.68        13.93 o
  -6  13   8         21.57         56.34        20.70 o
  -5  13   8         70.16        100.14        35.14 o
  -4  13   8         11.18         15.88        15.16 o
  -3  13   8        122.40        126.47        22.25 o
  -2  13   8        116.43        102.32        10.62 o
  -1  13   8        881.35        763.03        50.41 o
   0  13   8        518.42        550.07        40.35 o
   1  13   8        358.08        275.25        22.62 o
   2  13   8        295.02        191.84        22.27 o
   3  13   8         25.06         19.31        12.91 o
   4  13   8        219.83        177.93        38.94 o
   5  13   8          6.45          8.83        33.99 o
   6  13   8          1.74         -2.36        14.71 o
  -7  14   8         30.38         21.33        12.65 o
  -6  14   8          1.05          2.57        14.67 o
  -5  14   8          0.90          5.45        15.69 o
  -4  14   8         40.06         35.15        18.93 o
  -3  14   8        189.25        230.49        36.12 o
  -2  14   8         98.01         85.68        11.25 o
  -1  14   8        514.63        524.88        32.17 o
   0  14   8       1748.01       1668.65        84.53 o
   1  14   8          2.93          5.06        10.65 o
   2  14   8          3.16         -1.68        13.51 o
   3  14   8         43.03         40.54        13.88 o
   4  14   8        336.60        268.53        37.16 o
   5  14   8         18.14          1.27        13.42 o
   6  14   8          9.63         16.23        11.62 o
  -7  15   8          2.55         17.02        16.78 o
  -6  15   8          6.51         14.45        14.46 o
  -5  15   8        306.38        522.76        71.24 o
  -4  15   8        115.18        125.94        36.72 o
  -3  15   8        534.64        701.92        55.31 o
  -2  15   8       2342.81       2504.35       119.01 o
  -1  15   8        466.80        459.32        35.61 o
   0  15   8        947.20       1065.48        57.54 o
   1  15   8        639.40        558.04        58.72 o
   2  15   8        961.37        855.64        90.87 o
   3  15   8        158.71        144.52        28.49 o
   4  15   8        287.97        240.60       108.48 o
   5  15   8         47.80         53.59        24.50 o
   6  15   8        175.60         73.86        16.80 o
  -7  16   8          1.03         15.30        13.41 o
  -6  16   8          0.29          0.66        13.64 o
  -5  16   8        385.23        530.25        83.04 o
  -4  16   8        590.71        585.63        81.02 o
  -3  16   8         30.57         65.29        15.25 o
  -2  16   8       2059.89       2391.48       114.68 o
  -1  16   8        726.98        632.70        45.42 o
   0  16   8        664.52        657.30        55.31 o
   1  16   8          0.32         11.75        16.65 o
   2  16   8        714.70        680.31        61.26 o
   3  16   8          0.11         14.49        17.59 o
   4  16   8         55.43         79.63        28.66 o
   5  16   8        151.37         97.41        19.49 o
   6  16   8        168.54         17.98        10.54 o
  -6  17   8         58.40         79.31        27.98 o
  -5  17   8         22.19         53.65        24.19 o
  -4  17   8         24.26         -2.93        25.25 o
  -3  17   8        376.43        397.85        42.12 o
  -2  17   8         44.36         34.35        10.98 o
  -1  17   8         52.88         26.39        13.05 o
   0  17   8         40.50         49.63        14.93 o
   1  17   8        381.41        332.50        32.15 o
   2  17   8        178.18        200.92        25.91 o
   3  17   8        172.17        157.72        30.01 o
   4  17   8          0.22         17.71        45.41 o
   5  17   8         15.24         21.77        18.82 o
  -6  18   8          0.99         16.46        11.70 o
  -5  18   8         24.02         14.74        22.69 o
  -4  18   8         27.32         51.71        17.94 o
  -3  18   8        345.50        365.81        35.98 o
  -2  18   8        346.33        363.21        32.65 o
  -1  18   8         66.86         53.20        15.67 o
   0  18   8        249.41        268.51        28.93 o
   1  18   8        244.47        235.87        27.42 o
   2  18   8        327.07        290.84        30.94 o
   3  18   8        131.07        190.96        37.66 o
   4  18   8        151.43        192.29        37.39 o
   5  18   8         31.57         14.22        28.99 o
  -6  19   8         14.71         39.40        18.89 o
  -5  19   8         89.33         76.33        23.94 o
  -4  19   8          0.80        -13.35        16.38 o
  -3  19   8         63.77         93.53        26.57 o
  -2  19   8         46.23         36.68        14.09 o
  -1  19   8        270.58        296.72        29.48 o
   0  19   8        673.09        720.83        69.08 o
   1  19   8          5.53         13.95        13.85 o
   2  19   8        157.51        150.35        30.95 o
   3  19   8        740.84        698.80        82.97 o
   4  19   8          3.81        -24.67        24.67 o
   5  19   8        133.08        155.75        33.61 o
  -6  20   8          0.59         -1.93        11.76 o
  -5  20   8        254.15        220.39        33.43 o
  -4  20   8        523.81        794.18        91.37 o
  -3  20   8        211.86        327.49        53.63 o
  -2  20   8        142.12        176.90        31.06 o
  -1  20   8       1489.48       1458.36        90.69 o
   0  20   8       1002.40        959.98        83.08 o
   1  20   8        217.33        108.04        27.09 o
   2  20   8        162.95        171.17        67.55 o
   3  20   8          0.22        -18.75        52.51 o
   4  20   8        398.54        476.69        76.00 o
   5  20   8          0.29          9.09        26.47 o
  -5  21   8          3.45        -10.09        12.14 o
  -4  21   8         62.32         60.80        25.71 o
  -3  21   8        184.36        256.58        28.36 o
  -2  21   8       1827.06       2244.70       240.95 o
  -1  21   8       1366.33       1213.78       153.30 o
   0  21   8        374.94        320.61        75.84 o
   1  21   8        201.15        171.41        30.82 o
   2  21   8        614.94        584.87        71.88 o
   3  21   8         11.92          2.12        32.46 o
   4  21   8         59.88         48.88        34.60 o
  -5  22   8          1.72         -8.48        10.59 o
  -4  22   8          2.87         -3.11        12.46 o
  -3  22   8        179.70        240.61        34.75 o
  -2  22   8        481.18        484.20        44.69 o
  -1  22   8         80.20         92.59        19.23 o
   0  22   8        406.62        460.95        38.69 o
   1  22   8         19.21         10.15        15.91 o
   2  22   8        683.62        675.44        63.40 o
   3  22   8         49.35         35.94        14.78 o
   4  22   8         42.06         50.53        22.56 o
  -5  23   8         24.71         61.76        50.77 o
  -4  23   8          5.66         -1.53        15.00 o
  -3  23   8        626.93        866.55        63.56 o
  -2  23   8          5.89          9.37        12.88 o
  -1  23   8          4.10          4.06        12.43 o
   0  23   8          5.82          2.14        13.70 o
   1  23   8         22.50         60.57        24.18 o
   2  23   8         58.73         59.75        48.07 o
   3  23   8        105.36         90.11        17.86 o
   4  23   8          4.33         -5.20        16.99 o
  -4  24   8          0.89          5.67        15.44 o
  -3  24   8          0.25          3.31        11.91 o
  -2  24   8        175.98        265.85        27.08 o
  -1  24   8        147.04        153.17        17.02 o
   0  24   8         23.66         31.79        14.54 o
   1  24   8          1.34         11.51        12.84 o
   2  24   8        720.10        810.40       110.72 o
   3  24   8         65.14         35.57        22.38 o
   4  24   8         18.49          3.92        23.94 o
  -4  25   8         11.97         21.49        15.18 o
  -3  25   8         20.76         19.41        11.62 o
  -2  25   8         49.68         81.12        20.71 o
  -1  25   8        299.63        331.46        24.41 o
   0  25   8         30.80         18.65        13.16 o
   1  25   8        137.94        151.28        20.05 o
   2  25   8          4.24          8.57        12.58 o
   3  25   8         37.92         54.47        21.12 o
  -3  26   8         69.54         68.62        46.99 o
  -2  26   8        188.26        322.25        37.91 o
  -1  26   8         43.36         49.63        12.29 o
   0  26   8         16.40         16.86        12.13 o
   1  26   8        103.33        107.08        20.84 o
   2  26   8         57.05         53.16        17.78 o
   3  26   8          3.01         -3.93        14.64 o
  -3  27   8         51.81         70.74        17.89 o
  -2  27   8        391.35        493.04        35.19 o
  -1  27   8        195.04        228.45        27.98 o
   0  27   8         34.71         52.87        11.12 o
   1  27   8         12.88          3.14        17.57 o
   2  27   8        140.22        128.30        16.67 o
   3  27   8        183.74        160.79        30.47 o
  -2  28   8         44.72         82.49        12.10 o
  -1  28   8          0.04         -5.49         9.09 o
   0  28   8        517.67        543.50        45.89 o
   1  28   8         64.17         62.87        14.31 o
   2  28   8        192.89        161.97        63.20 o
  -1  29   8        137.27        144.03        20.37 o
   0  29   8         17.37          9.54        10.04 o
   1  29   8         45.01         43.13        17.32 o
   2  29   8         20.83         13.11        14.32 o
   0  30   8         51.09         15.09        14.52 o
   1  30   8         28.95          7.39        12.85 o
  -7   0   9        112.20        177.86        75.38 o
  -5   0   9         46.92         59.00        20.48 o
  -3   0   9        574.77        694.40        72.32 o
  -1   0   9          4.39         -4.60         6.14 o
   1   0   9       6075.30       5735.28       203.72 o
   3   0   9        132.79        162.17        23.02 o
   5   0   9        111.86        191.72        35.49 o
   7   0   9          0.64         22.76        56.44 o
  -7   1   9        160.15        282.29        71.40 o
  -6   1   9         64.71         70.40        49.14 o
  -5   1   9         41.83         49.54        14.25 o
  -4   1   9          3.57          2.49         9.85 o
  -3   1   9         22.22         17.76         8.00 o
  -2   1   9       3963.14       4241.92       224.36 o
  -1   1   9        252.16        260.52        12.28 o
   0   1   9       1156.75       1156.63        41.14 o
   1   1   9       3586.26       3439.35       103.14 o
   2   1   9       4696.61       4924.51       135.31 o
   3   1   9         26.84         23.15        10.01 o
   4   1   9        146.97        204.05        21.66 o
   5   1   9        380.67        534.77        52.45 o
   6   1   9         31.40         61.13        27.87 o
   7   1   9          0.04         22.56        38.87 o
  -7   2   9         55.32         77.80        23.57 o
  -6   2   9        597.57        727.97       116.77 o
  -5   2   9        645.90        876.50        51.02 o
  -4   2   9         23.31         29.05        11.42 o
  -3   2   9          4.13          9.23         9.37 o
  -2   2   9       1395.35       1499.88        71.67 o
  -1   2   9       6712.08       6954.79       258.53 o
   0   2   9      12391.39      13339.15       375.04 o
   1   2   9       1664.06       1500.11        48.36 o
   2   2   9       1853.80       1936.74        70.69 o
   3   2   9        232.18        206.27        15.47 o
   4   2   9        384.14        472.47        32.21 o
   5   2   9        942.50       1399.04        79.24 o
   6   2   9         32.25         25.06        16.73 o
   7   2   9         23.67         12.99        36.42 o
  -8   3   9         23.49         75.51        28.36 o
  -7   3   9        234.34        119.06        31.03 o
  -6   3   9        337.71        471.35        48.03 o
  -5   3   9        164.17        228.88        27.66 o
  -4   3   9        380.48        499.68        28.74 o
  -3   3   9        316.71        358.30        27.42 o
  -2   3   9       1634.64       1597.10        87.11 o
  -1   3   9        508.82        434.42        20.21 o
   0   3   9       7470.96       7419.14       208.91 o
   1   3   9       2805.37       2771.92        83.77 o
   2   3   9         21.27         24.99         7.97 o
   3   3   9        567.84        698.13        30.63 o
   4   3   9       1303.20       1565.26        82.74 o
   5   3   9        660.55        970.12        71.92 o
   6   3   9         22.02         23.11        13.32 o
   7   3   9          0.37         -8.80        12.36 o
  -8   4   9          2.48         -6.25        13.02 o
  -7   4   9         46.68         53.37        21.86 o
  -6   4   9         40.11         52.53        16.24 o
  -5   4   9        680.59        865.38        51.97 o
  -4   4   9         83.66        108.59        18.71 o
  -3   4   9        146.16        151.05        34.69 o
  -2   4   9       1025.23        938.61        49.48 o
  -1   4   9       4805.42       4670.07       160.47 o
   0   4   9        270.71        244.84        11.39 o
   1   4   9       1489.64       1253.29        41.95 o
   2   4   9        207.19        224.61        12.49 o
   3   4   9       1211.48       1223.92        53.78 o
   4   4   9         25.83         18.08        11.89 o
   5   4   9         17.77         31.39        15.46 o
   6   4   9         18.94         10.23        23.16 o
   7   4   9         16.30          3.80        11.35 o
  -8   5   9          0.04          7.46        12.42 o
  -7   5   9          0.29         -7.65        12.42 o
  -6   5   9         27.69         38.56        15.50 o
  -5   5   9        202.83        276.65        33.73 o
  -4   5   9         15.39         38.77        12.41 o
  -3   5   9        102.23         97.67        17.93 o
  -2   5   9         45.95         34.37         7.69 o
  -1   5   9          8.33          8.85         5.84 o
   0   5   9          1.85          3.77         4.17 o
   1   5   9       1796.60       1406.05        48.49 o
   2   5   9        161.52        178.51        11.99 o
   3   5   9         53.78         59.69        10.82 o
   4   5   9        538.05        623.85        37.87 o
   5   5   9          6.79         25.73        17.79 o
   6   5   9         33.04         30.10        29.88 o
   7   5   9         18.60          3.70        11.44 o
  -8   6   9          0.23         13.44        21.45 o
  -7   6   9          7.63         -0.07        14.11 o
  -6   6   9        118.76        124.32        25.68 o
  -5   6   9         69.06        108.68        17.84 o
  -4   6   9          0.98          1.33        10.91 o
  -3   6   9       1340.33       1331.95       101.54 o
  -2   6   9         67.46         51.04         7.75 o
  -1   6   9        357.71        390.18        23.62 o
   0   6   9          2.93          2.17         4.13 o
   1   6   9       1376.76       1138.53        49.93 o
   2   6   9       1376.42       1265.87        47.54 o
   3   6   9         12.64          8.99         8.84 o
   4   6   9         10.26          6.14        11.58 o
   5   6   9        184.61        178.54        44.41 o
   6   6   9         19.11         -6.13        18.97 o
   7   6   9          7.87         10.65        12.05 o
  -8   7   9          0.02         -5.96        16.69 o
  -7   7   9          1.66         12.62        13.50 o
  -6   7   9          5.81         12.33        13.25 o
  -5   7   9         29.52         32.14        14.54 o
  -4   7   9        182.79        179.50        19.82 o
  -3   7   9        234.96        240.96        21.48 o
  -2   7   9        108.29        119.52        12.41 o
  -1   7   9        231.11        148.55        10.56 o
   0   7   9       3786.94       3714.12       173.14 o
   1   7   9       2035.12       2140.16       102.88 o
   2   7   9        205.67        186.47        13.29 o
   3   7   9        251.57        257.23        20.91 o
   4   7   9        157.16        137.19        22.48 o
   5   7   9        277.61        346.86        93.95 o
   6   7   9          9.03          3.20        18.87 o
   7   7   9          3.18          1.67        10.44 o
  -8   8   9          3.09          2.54        14.61 o
  -7   8   9          1.89         -6.04        13.95 o
  -6   8   9          7.13          6.49        14.23 o
  -5   8   9        102.24        143.06        27.31 o
  -4   8   9          9.24         18.78        12.11 o
  -3   8   9        429.71        492.94        40.86 o
  -2   8   9        483.84        421.41        30.68 o
  -1   8   9          2.42         -2.20         7.52 o
   0   8   9        983.20        963.75        47.28 o
   1   8   9       1654.31       1501.42        67.92 o
   2   8   9        196.04        178.55        13.38 o
   3   8   9        425.06        378.27        29.61 o
   4   8   9         51.60         71.50        14.25 o
   5   8   9        216.10        316.98        42.82 o
   6   8   9         24.19          3.09        16.59 o
   7   8   9         35.59          7.71         9.33 o
  -7   9   9          8.15         15.12        13.63 o
  -6   9   9          0.26          5.80        16.43 o
  -5   9   9         93.53        110.58        18.10 o
  -4   9   9        470.23        566.97        75.89 o
  -3   9   9        219.58        178.29        17.04 o
  -2   9   9        229.54        178.47        21.33 o
  -1   9   9        685.42        730.25        34.38 o
   0   9   9        890.63        714.00        33.49 o
   1   9   9       2537.04       2421.29        87.13 o
   2   9   9        758.01        640.66        31.78 o
   3   9   9        214.99        193.91        24.28 o
   4   9   9        285.86        282.22        27.97 o
   5   9   9         41.92         25.16        19.34 o
   6   9   9         19.24         39.09        64.16 o
   7   9   9          5.70         11.08         8.60 o
  -7  10   9         97.67        106.24        63.54 o
  -6  10   9          1.18         -0.40        14.54 o
  -5  10   9        473.13        664.70        64.16 o
  -4  10   9         65.39         53.93        18.01 o
  -3  10   9         25.28         21.82        10.53 o
  -2  10   9        160.11        166.21        17.06 o
  -1  10   9        276.15        257.48        21.59 o
   0  10   9        189.00        201.66        16.85 o
   1  10   9        528.86        497.31        27.18 o
   2  10   9          1.69         11.60         9.70 o
   3  10   9        293.64        266.50        31.51 o
   4  10   9        243.51        307.77        30.25 o
   5  10   9        297.19        272.12        38.93 o
   6  10   9          0.32        -12.67        14.60 o
  -7  11   9         11.84         26.37        13.35 o
  -6  11   9         36.86         79.11        32.44 o
  -5  11   9         29.55         24.60        29.87 o
  -4  11   9         46.32         54.44        21.22 o
  -3  11   9        298.28        295.00        27.29 o
  -2  11   9         91.51         85.80        14.44 o
  -1  11   9        387.09        396.66        22.92 o
   0  11   9        212.97        203.53        18.41 o
   1  11   9         16.26         23.66        12.72 o
   2  11   9         17.95         19.11        11.53 o
   3  11   9        235.92        212.33        34.13 o
   4  11   9        121.07        140.35        23.74 o
   5  11   9          0.99        -47.51        68.49 o
   6  11   9        235.12        239.35        40.96 o
  -7  12   9         15.23         36.94        15.69 o
  -6  12   9          0.70          7.12        15.99 o
  -5  12   9        349.61        503.33       100.40 o
  -4  12   9        259.66        303.62        42.04 o
  -3  12   9        556.72        582.32        39.97 o
  -2  12   9        190.57        234.43        18.28 o
  -1  12   9        116.97         98.91        12.01 o
   0  12   9        991.59        976.54        47.16 o
   1  12   9        282.07        235.81        20.82 o
   2  12   9          7.54          2.61         8.44 o
   3  12   9         93.21         62.63        16.77 o
   4  12   9          4.03         17.66        21.47 o
   5  12   9         67.42         67.85        22.81 o
   6  12   9        106.34         89.84        20.84 o
  -7  13   9          1.74         14.54        12.21 o
  -6  13   9        141.04        153.58        34.70 o
  -5  13   9          0.09         -5.59        17.22 o
  -4  13   9         76.68         77.18        22.95 o
  -3  13   9       1991.64       2224.43       140.24 o
  -2  13   9       1391.82       1543.97        75.85 o
  -1  13   9       2764.93       2894.70       137.20 o
   0  13   9       1446.73       1438.69        73.47 o
   1  13   9        952.56        865.69        68.96 o
   2  13   9       1177.46       1093.88       177.51 o
   3  13   9        319.34        260.99        32.09 o
   4  13   9        134.83        181.52        64.40 o
   5  13   9         26.30         51.46        18.60 o
   6  13   9          7.99          3.94        12.56 o
  -7  14   9          1.57         -2.94        16.48 o
  -6  14   9         16.61          3.07        15.42 o
  -5  14   9         61.47         75.83        33.25 o
  -4  14   9          1.65         -8.46        16.38 o
  -3  14   9        877.18       1033.16        75.80 o
  -2  14   9         22.84         24.62         8.43 o
  -1  14   9        249.38        220.11        18.46 o
   0  14   9        838.85        935.02        51.75 o
   1  14   9       1733.00       1855.54        94.04 o
   2  14   9        421.58        364.49        53.81 o
   3  14   9         47.49         25.99        14.42 o
   4  14   9        164.41        147.08        65.86 o
   5  14   9        121.86        105.78        28.64 o
   6  14   9          0.05          5.14        10.71 o
  -7  15   9          9.76         13.54        14.29 o
  -6  15   9         54.70         92.83        18.63 o
  -5  15   9          0.47          2.24        17.21 o
  -4  15   9          3.21          6.43        16.87 o
  -3  15   9         16.82         19.89         9.00 o
  -2  15   9       1090.14       1049.43        55.13 o
  -1  15   9         40.66         57.85        10.97 o
   0  15   9        231.50        234.57        20.62 o
   1  15   9        999.61        891.69        68.08 o
   2  15   9         12.38         17.68        26.73 o
   3  15   9         23.90         40.25        24.56 o
   4  15   9        195.91        217.08        42.24 o
   5  15   9         28.80         11.16        12.83 o
   6  15   9         67.28         20.65        10.68 o
  -6  16   9          3.59         -1.89        11.93 o
  -5  16   9         24.22         49.67        23.58 o
  -4  16   9         56.05         34.19        26.08 o
  -3  16   9        313.22        455.59        39.37 o
  -2  16   9        123.49        130.09        19.47 o
  -1  16   9        157.65        211.98        23.65 o
   0  16   9        392.38        379.38        33.20 o
   1  16   9        186.56        184.76        23.69 o
   2  16   9        513.21        636.19        62.40 o
   3  16   9        151.56        183.91        34.00 o
   4  16   9          2.23          8.53        43.03 o
   5  16   9         46.82         38.71        12.78 o
  -6  17   9         41.03         54.84        14.59 o
  -5  17   9          9.02         20.99        16.52 o
  -4  17   9        163.60        200.55        35.27 o
  -3  17   9       1110.75       1670.43       137.60 o
  -2  17   9         43.13         49.75        14.87 o
  -1  17   9         60.41         74.41        16.33 o
   0  17   9        697.23        815.47        73.63 o
   1  17   9        146.74        161.12        31.86 o
   2  17   9        116.99        150.97        29.31 o
   3  17   9         22.32          8.12        16.46 o
   4  17   9         50.02         69.14        28.95 o
   5  17   9        285.30        302.20        42.00 o
  -6  18   9          0.01          5.35        10.76 o
  -5  18   9        694.04        567.37        64.43 o
  -4  18   9         93.39        121.45        21.24 o
  -3  18   9        107.08        126.74        47.99 o
  -2  18   9        495.72        540.16        42.17 o
  -1  18   9       2239.78       2224.22       129.05 o
   0  18   9        113.45         90.63        19.12 o
   1  18   9        241.88        265.09        28.82 o
   2  18   9        269.60        284.13        51.92 o
   3  18   9        141.84        141.33        25.78 o
   4  18   9         24.08         30.34        24.43 o
   5  18   9        346.09        357.66        45.96 o
  -6  19   9          4.75         14.48         9.20 o
  -5  19   9         10.81          6.83        12.44 o
  -4  19   9          2.73         22.37        18.31 o
  -3  19   9        290.90        335.29        39.82 o
  -2  19   9        667.94        643.55        47.48 o
  -1  19   9          5.42          4.92        13.37 o
   0  19   9         10.69         27.66        16.16 o
   1  19   9        699.88        713.21        63.27 o
   2  19   9        170.14        184.86        30.67 o
   3  19   9        206.64         91.45        51.13 o
   4  19   9         44.72         52.11        34.20 o
   5  19   9        129.30        166.02        37.74 o
  -5  20   9         24.74         27.09        14.27 o
  -4  20   9         25.74         31.93        21.91 o
  -3  20   9        208.17        336.50        56.17 o
  -2  20   9         38.13         16.68        39.90 o
  -1  20   9        835.34        924.27        62.56 o
   0  20   9        109.05        113.90        19.19 o
   1  20   9        261.85        263.48        37.64 o
   2  20   9         20.45         23.55        18.88 o
   3  20   9        137.85        158.62        23.56 o
   4  20   9          2.33         18.95        21.71 o
  -5  21   9          2.45          4.97         9.94 o
  -4  21   9          5.61          4.77        16.84 o
  -3  21   9         26.83         46.67        16.40 o
  -2  21   9        298.15        401.05        62.97 o
  -1  21   9         36.14         44.28        48.37 o
   0  21   9        288.67        243.71        65.80 o
   1  21   9         35.95         79.62        30.98 o
   2  21   9        753.45        627.27        80.75 o
   3  21   9        103.62        116.27        33.21 o
   4  21   9          5.70          9.12        20.34 o
  -5  22   9          0.64         -2.44        13.46 o
  -4  22   9          0.55          6.60        15.79 o
  -3  22   9        380.66        666.42        47.94 o
  -2  22   9        129.79        112.92        18.97 o
  -1  22   9        164.37        195.13        20.48 o
   0  22   9        362.52        299.83        47.20 o
   1  22   9        428.54        572.37        62.07 o
   2  22   9        151.87        136.27        53.93 o
   3  22   9          8.76         18.66        24.08 o
   4  22   9         50.86         35.27        19.83 o
  -4  23   9         19.75          9.31        15.48 o
  -3  23   9         76.11        117.14        21.30 o
  -2  23   9          3.05         21.52        13.15 o
  -1  23   9         31.49         29.12        10.88 o
   0  23   9        672.90        709.33        50.68 o
   1  23   9        360.27        316.34        37.61 o
   2  23   9          9.25         23.12        44.34 o
   3  23   9         21.51          5.97        21.27 o
   4  23   9        360.94        384.42        76.97 o
  -4  24   9          0.96          6.20        13.69 o
  -3  24   9         63.15        111.67        18.54 o
  -2  24   9          4.55          4.63        12.63 o
  -1  24   9        865.93        962.69        52.96 o
   0  24   9         24.50         37.92        25.45 o
   1  24   9         59.26         93.71        39.35 o
   2  24   9         63.83         53.49        16.06 o
   3  24   9        379.61        488.57        49.43 o
  -4  25   9        535.39       1011.44       100.46 o
  -3  25   9        353.10        355.90       196.90 o
  -2  25   9         18.12         29.77        13.62 o
  -1  25   9          0.17         -5.02        10.90 o
   0  25   9        138.56        123.57        27.41 o
   1  25   9        441.88        464.01        44.51 o
   2  25   9          0.82         -5.93        12.45 o
   3  25   9         11.24         -4.66        16.36 o
  -3  26   9        145.47        178.56        91.94 o
  -2  26   9          3.91         -2.49        10.09 o
  -1  26   9        340.14        442.42        33.06 o
   0  26   9        336.78        431.49        41.39 o
   1  26   9        314.79        320.09        33.35 o
   2  26   9         93.67        108.65        36.59 o
   3  26   9        257.93        295.27        31.45 o
  -2  27   9        169.65        283.77        29.06 o
  -1  27   9          0.02         -4.94        11.95 o
   0  27   9         89.14        136.45        35.03 o
   1  27   9          8.27          5.30        14.12 o
   2  27   9         17.22          0.97        15.89 o
  -2  28   9          0.01         -7.23         9.78 o
  -1  28   9          4.42          6.69        10.34 o
   0  28   9         14.31         22.26        11.34 o
   1  28   9         29.69         22.46        15.97 o
   2  28   9        102.56         73.71        23.35 o
  -1  29   9         96.78        123.64        70.09 o
   0  29   9          0.24         -2.94        11.05 o
   1  29   9        100.87         58.41        19.87 o
  -6   0  10         35.62        119.24        45.02 o
  -4   0  10         13.71         28.07        27.02 o
  -2   0  10       1081.16       1307.93        96.70 o
   0   0  10      10568.80      11230.91       450.67 o
   2   0  10       8602.50       9644.90       329.99 o
   4   0  10       2004.47       2190.81       146.69 o
   6   0  10        273.35        424.66        51.74 o
  -7   1  10         16.53          7.83        13.65 o
  -6   1  10         86.43         89.60        22.31 o
  -5   1  10        142.38        171.73        20.30 o
  -4   1  10       1080.43       1333.80        70.10 o
  -3   1  10        106.36        136.17        11.99 o
  -2   1  10         20.76         11.66         8.04 o
  -1   1  10       1340.24       1318.97        51.70 o
   0   1  10       6672.28       7183.09       204.56 o
   1   1  10       1824.00       1832.69        63.44 o
   2   1  10         32.19         24.18         7.63 o
   3   1  10        305.46        300.11        19.68 o
   4   1  10       2407.02       3054.98       126.71 o
   5   1  10         23.57         36.01        16.08 o
   6   1  10         49.29         61.98        15.18 o
  -8   2  10         33.22         -3.76        21.36 o
  -7   2  10         18.32         30.48        14.50 o
  -6   2  10        149.06        227.83        23.49 o
  -5   2  10         49.47         65.34        14.97 o
  -4   2  10        275.14        260.63        22.42 o
  -3   2  10        345.28        343.38        20.62 o
  -2   2  10         14.54         16.10         7.19 o
  -1   2  10        312.66        266.19        17.01 o
   0   2  10        811.20        699.71        27.06 o
   1   2  10         10.31         17.73         9.94 o
   2   2  10        372.05        385.31        19.16 o
   3   2  10         55.96         64.25        10.60 o
   4   2  10         62.25         66.61        21.10 o
   5   2  10          1.02          9.17        13.40 o
   6   2  10         44.58         53.14        26.81 o
   7   2  10          2.98         -7.81        10.49 o
  -8   3  10          1.38          7.16        23.08 o
  -7   3  10         43.71         92.82        23.97 o
  -6   3  10        153.82        248.80        24.38 o
  -5   3  10         83.69        111.92        21.98 o
  -4   3  10          4.00         10.19         8.94 o
  -3   3  10        312.61        380.43        25.75 o
  -2   3  10          9.70         11.58         7.65 o
  -1   3  10        373.62        279.81        15.97 o
   0   3  10          3.46          5.58         6.34 o
   1   3  10       2276.34       2193.00        83.57 o
   2   3  10         28.17         46.97         8.73 o
   3   3  10        417.60        414.72        29.88 o
   4   3  10        108.02        120.77        21.31 o
   5   3  10          4.33         -7.32        12.81 o
   6   3  10         20.03         28.22        19.93 o
   7   3  10          0.20         -7.84        11.10 o
  -8   4  10          9.98         50.30        22.48 o
  -7   4  10         26.86         -4.90        20.18 o
  -6   4  10         76.80        106.26        18.34 o
  -5   4  10        187.54        216.08        22.63 o
  -4   4  10        612.88        752.28        44.69 o
  -3   4  10        580.79        647.17        39.95 o
  -2   4  10        126.48        132.80        13.62 o
  -1   4  10       1438.76       1448.30        54.15 o
   0   4  10       1147.82       1003.69        39.63 o
   1   4  10        140.18        110.12         9.89 o
   2   4  10        428.22        420.55        18.49 o
   3   4  10          8.31         -0.47         8.81 o
   4   4  10        980.22       1151.46        56.61 o
   5   4  10          0.79          4.47        13.04 o
   6   4  10          2.11         -1.50        22.78 o
   7   4  10         30.93          3.10        10.96 o
  -8   5  10         13.05         15.22        19.05 o
  -7   5  10          0.33          5.35        30.75 o
  -6   5  10        270.35        352.90        40.16 o
  -5   5  10        334.88        473.47        38.66 o
  -4   5  10        845.78       1011.29        66.31 o
  -3   5  10          0.83         10.00        10.72 o
  -2   5  10        560.29        456.76        34.57 o
  -1   5  10        989.39        937.38        40.27 o
   0   5  10          5.61          5.68         6.23 o
   1   5  10        866.30        697.07        28.57 o
   2   5  10         28.16         32.64         7.99 o
   3   5  10        117.08         98.72        12.83 o
   4   5  10          9.67         15.41        13.04 o
   5   5  10          5.24         -0.51        12.10 o
   6   5  10         34.19         61.53        22.59 o
   7   5  10         18.65         -3.00        10.60 o
  -8   6  10          2.62          5.38        15.48 o
  -7   6  10          5.67         -0.09        16.10 o
  -6   6  10        213.04        387.07        33.31 o
  -5   6  10          0.00         -7.30        16.07 o
  -4   6  10        220.85        274.23        28.75 o
  -3   6  10        100.27        119.19        16.67 o
  -2   6  10         17.74          9.37         8.96 o
  -1   6  10        342.05        280.38        18.79 o
   0   6  10          5.67         12.29         7.19 o
   1   6  10          3.31         16.71         6.55 o
   2   6  10        697.41        668.56        31.82 o
   3   6  10         68.19         70.82        11.75 o
   4   6  10          1.17          4.20        11.86 o
   5   6  10          4.67         -1.91        12.41 o
   6   6  10         76.89        107.21        26.12 o
   7   6  10          0.07         -5.66         9.58 o
  -7   7  10          2.16          5.20        13.10 o
  -6   7  10          0.47         16.86        13.36 o
  -5   7  10         10.70         24.90        12.34 o
  -4   7  10         99.28        104.63        19.08 o
  -3   7  10         11.85         17.26        12.87 o
  -2   7  10         16.36         21.23         8.79 o
  -1   7  10        264.47        244.63        23.56 o
   0   7  10       4777.02       4971.99       202.33 o
   1   7  10       4483.95       4672.12       152.94 o
   2   7  10          0.43          3.76         7.98 o
   3   7  10        211.44        241.81        19.34 o
   4   7  10        514.62        542.83        34.02 o
   5   7  10          1.61         21.86        20.24 o
   6   7  10          2.93         14.31        16.50 o
   7   7  10         13.69          3.91         7.79 o
  -7   8  10         35.17         67.37        22.07 o
  -6   8  10         34.93         61.73        16.92 o
  -5   8  10        233.23        380.20        31.99 o
  -4   8  10       1032.68       1346.38        80.25 o
  -3   8  10          2.44          6.34        11.17 o
  -2   8  10         44.85         41.88        10.51 o
  -1   8  10       1400.99       1208.91        63.07 o
   0   8  10        642.99        467.38        24.27 o
   1   8  10        730.16        667.43        30.13 o
   2   8  10       1337.12       1199.65        53.21 o
   3   8  10        105.22        124.58        24.16 o
   4   8  10        168.44        180.88        26.14 o
   5   8  10         91.48         82.26        72.97 o
   6   8  10        197.59        207.31        33.47 o
  -7   9  10         92.02         93.95        26.73 o
  -6   9  10          6.07          7.75        19.54 o
  -5   9  10        122.90        190.58        26.13 o
  -4   9  10          0.91          0.29        14.15 o
  -3   9  10       1826.93       2181.72       119.26 o
  -2   9  10          0.31          6.36         9.59 o
  -1   9  10          7.11         -0.36         8.56 o
   0   9  10       5685.01       5814.09       216.66 o
   1   9  10        109.36        108.64        10.30 o
   2   9  10         95.72         78.34        10.37 o
   3   9  10        167.98        160.74        21.48 o
   4   9  10        524.25        629.61        57.17 o
   5   9  10        201.46        290.58        97.38 o
   6   9  10         23.64         28.26        16.40 o
  -7  10  10          5.94          3.49        12.13 o
  -6  10  10         24.06         41.62        22.05 o
  -5  10  10         14.28        -25.51        47.01 o
  -4  10  10         60.08         76.70        18.58 o
  -3  10  10        121.13        121.88        18.77 o
  -2  10  10        687.81        618.02        51.46 o
  -1  10  10         32.79         20.87         9.06 o
   0  10  10       4185.17       4278.70       177.10 o
   1  10  10         87.78         82.07        10.76 o
   2  10  10        594.14        504.90        31.79 o
   3  10  10        115.15         87.35        14.31 o
   4  10  10          1.65          8.31        11.73 o
   5  10  10         48.44        140.87        71.65 o
   6  10  10        259.69        231.26        32.98 o
  -7  11  10        124.17        112.63        72.68 o
  -6  11  10         10.98         15.48        16.09 o
  -5  11  10        447.01        716.33        74.43 o
  -4  11  10       1175.16       1543.80       125.12 o
  -3  11  10       1156.57       1478.87        87.92 o
  -2  11  10        181.56        206.74        17.09 o
  -1  11  10        287.87        283.22        17.97 o
   0  11  10        534.51        533.75        32.58 o
   1  11  10        113.63        108.15        46.56 o
   2  11  10         47.80         37.91        11.31 o
   3  11  10       1538.76       1555.77       101.20 o
   4  11  10        138.86        154.05        24.24 o
   5  11  10          0.90         14.27        16.57 o
   6  11  10         12.08         -2.16        13.46 o
  -7  12  10         15.92         20.04        10.62 o
  -6  12  10        105.22        140.79        33.18 o
  -5  12  10         11.65         56.34        19.21 o
  -4  12  10        435.71        600.32        49.52 o
  -3  12  10        387.52        468.14        51.00 o
  -2  12  10        990.14        930.50        61.19 o
  -1  12  10        219.51        278.12        20.60 o
   0  12  10       2109.46       2242.25        97.92 o
   1  12  10         36.92         22.17        12.58 o
   2  12  10        467.97        269.01        40.48 o
   3  12  10        722.77        617.07        36.82 o
   4  12  10        241.12        217.58        58.01 o
   5  12  10         51.78         16.90        20.73 o
   6  12  10         11.00          7.64        11.93 o
  -7  13  10         28.12         -3.95        13.61 o
  -6  13  10         26.72         15.53        14.94 o
  -5  13  10          3.58         10.87        17.26 o
  -4  13  10          1.39        -10.14        15.87 o
  -3  13  10         28.62         15.20        10.21 o
  -2  13  10        223.60        239.11        19.27 o
  -1  13  10       4195.96       4365.72       180.75 o
   0  13  10       1857.87       1987.22        98.34 o
   1  13  10         97.31         82.38        17.87 o
   2  13  10         95.04         45.48        32.83 o
   3  13  10          1.93         20.56        13.14 o
   4  13  10         90.28         91.28        20.29 o
   5  13  10        277.16        257.50        49.04 o
   6  13  10         71.29         14.73        10.83 o
  -7  14  10         14.81         17.39        13.80 o
  -6  14  10         12.01          7.89        13.83 o
  -5  14  10         48.38         63.77        19.67 o
  -4  14  10         28.11         14.49        17.11 o
  -3  14  10         65.27         93.28        18.49 o
  -2  14  10        247.64        254.07        25.96 o
  -1  14  10        232.44        221.47        23.41 o
   0  14  10       1014.17        970.59        53.75 o
   1  14  10         14.26         31.00        14.50 o
   2  14  10        371.18        231.65        47.39 o
   3  14  10          8.53          1.08        13.55 o
   4  14  10        211.25        222.11        63.64 o
   5  14  10        167.98        154.90        58.21 o
   6  14  10         59.01          7.96         9.32 o
  -6  15  10          2.63         -3.38        12.43 o
  -5  15  10         23.65         44.98        24.71 o
  -4  15  10        511.66        554.88        95.39 o
  -3  15  10         33.56         42.73        10.28 o
  -2  15  10          0.75          4.21        11.88 o
  -1  15  10         23.08         37.69        13.31 o
   0  15  10         58.86         54.64        12.41 o
   1  15  10        227.84        198.04        26.62 o
   2  15  10         70.10         70.78        39.38 o
   3  15  10         21.92         52.25        25.00 o
   4  15  10         45.47         27.66        15.31 o
   5  15  10         26.89          5.76        12.20 o
  -6  16  10          1.28         -1.44        11.26 o
  -5  16  10        550.47        749.07       180.24 o
  -4  16  10        183.97        277.01        37.26 o
  -3  16  10         52.24         65.09        16.70 o
  -2  16  10         19.32         22.59        13.01 o
  -1  16  10         83.14         59.54        12.25 o
   0  16  10       1140.54       1274.24        67.35 o
   1  16  10          1.53        -14.09        21.71 o
   2  16  10         30.88         33.50        17.34 o
   3  16  10        225.43        272.20        63.03 o
   4  16  10        170.64        160.93        51.83 o
   5  16  10        118.45         45.91        16.21 o
  -6  17  10         35.48         53.79        16.86 o
  -5  17  10          4.96          7.75        14.01 o
  -4  17  10         54.86        103.61        25.94 o
  -3  17  10        537.34        558.99        88.77 o
  -2  17  10         10.74          3.91        12.30 o
  -1  17  10        638.26        679.75        40.74 o
   0  17  10        259.97        232.94        25.53 o
   1  17  10         60.71         64.04        20.92 o
   2  17  10        165.98        153.73        25.48 o
   3  17  10        445.13        514.93        55.28 o
   4  17  10          1.30        -10.40        23.46 o
   5  17  10        153.52        106.86        50.07 o
  -6  18  10          4.21          3.13        10.75 o
  -5  18  10         55.90         62.54        16.32 o
  -4  18  10         88.83        123.12        35.41 o
  -3  18  10         39.45         30.79        40.17 o
  -2  18  10        461.76        624.73        46.20 o
  -1  18  10        205.92        193.55        19.15 o
   0  18  10         75.32         93.02        27.98 o
   1  18  10        101.32        128.48        54.14 o
   2  18  10        394.05        309.16        38.80 o
   3  18  10        137.15         95.79        53.82 o
   4  18  10         33.84         32.25        30.08 o
   5  18  10         15.52         14.96        37.72 o
  -5  19  10         31.60          9.36        24.65 o
  -4  19  10        415.76        715.12        82.87 o
  -3  19  10        360.72        493.23        45.92 o
  -2  19  10          1.94         32.58        40.48 o
  -1  19  10         77.36         55.04        12.49 o
   0  19  10        146.65        137.55        27.29 o
   1  19  10        574.24        435.04        87.85 o
   2  19  10          8.80         18.24        16.18 o
   3  19  10          0.63          2.56        24.93 o
   4  19  10        234.57        376.87        50.47 o
  -5  20  10        156.35        272.36       158.23 o
  -4  20  10        164.40        287.12       114.30 o
  -3  20  10        115.60        169.85        31.77 o
  -2  20  10       1463.92       2144.66       147.92 o
  -1  20  10         19.98         34.70        43.84 o
   0  20  10       1258.33       1261.27       157.24 o
   1  20  10          0.13          3.34        15.39 o
   2  20  10        581.41        615.36        57.96 o
   3  20  10        127.84        146.43        35.31 o
   4  20  10        208.13        301.41        38.88 o
  -5  21  10         11.20         35.05        36.33 o
  -4  21  10        241.82        368.92       113.98 o
  -3  21  10        165.72        227.39        24.85 o
  -2  21  10        132.78        135.32        20.13 o
  -1  21  10        472.27        491.11        35.24 o
   0  21  10       1423.94       1420.72       103.04 o
   1  21  10        204.49        193.09        29.66 o
   2  21  10        224.08        257.95        64.43 o
   3  21  10        278.97        392.46       116.05 o
   4  21  10        362.28        519.87        98.61 o
  -5  22  10         17.93         43.31        16.15 o
  -4  22  10         41.03         56.94        39.19 o
  -3  22  10         17.28         23.39        16.52 o
  -2  22  10        164.88        236.56        25.88 o
  -1  22  10         12.91          0.07        11.43 o
   0  22  10        156.30        160.47        39.32 o
   1  22  10         84.56        101.60        37.52 o
   2  22  10        357.93        354.01        38.23 o
   3  22  10          1.18         -9.87        21.59 o
   4  22  10         32.09         32.92        15.58 o
  -4  23  10        166.59        243.63       105.83 o
  -3  23  10        117.74        156.11        30.44 o
  -2  23  10        128.21        157.48        32.34 o
  -1  23  10         15.23         15.04        11.14 o
   0  23  10         17.19         14.13        38.29 o
   1  23  10         11.20         25.37        15.74 o
   2  23  10          5.28          5.01        21.67 o
   3  23  10         19.81         17.59        21.17 o
  -4  24  10         68.31         96.93        73.70 o
  -3  24  10          7.48         19.60        15.69 o
  -2  24  10          5.00         34.82        12.85 o
  -1  24  10          0.61          0.04        15.29 o
   0  24  10        183.56        222.65        29.42 o
   1  24  10          0.27         -3.99        13.17 o
   2  24  10        102.89        103.12        28.52 o
   3  24  10         75.51         92.11        39.36 o
  -3  25  10         16.80         15.12        15.49 o
  -2  25  10          3.39         -0.10        14.00 o
  -1  25  10          0.52         21.75        26.17 o
   0  25  10         22.49         37.16        15.44 o
   1  25  10          3.33         -5.19        12.38 o
   2  25  10         17.63         10.14        18.60 o
   3  25  10        152.01        177.22        23.87 o
  -3  26  10         20.95         15.18        11.87 o
  -2  26  10         81.35        112.25        18.94 o
  -1  26  10         24.10         12.02        13.33 o
   0  26  10         89.15         88.54        25.40 o
   1  26  10         17.10         21.20        13.91 o
   2  26  10        126.60        127.42        23.33 o
  -3  27  10         22.71        -10.68        17.05 o
  -2  27  10          3.11          5.68         9.90 o
  -1  27  10        143.62        172.32        21.83 o
   0  27  10        133.14        120.54        18.59 o
   1  27  10        117.22         86.14        21.60 o
   2  27  10          0.28          3.45        17.39 o
  -2  28  10         70.70         22.89        19.28 o
  -1  28  10         12.50          8.92        16.81 o
   0  28  10         99.40         44.17        24.06 o
   1  28  10          2.81         -5.01        16.35 o
  -7   0  11         14.87         -9.39        27.01 o
  -5   0  11        243.09        403.93        44.37 o
  -3   0  11        153.12        105.33        35.16 o
  -1   0  11        384.51        405.82        41.14 o
   1   0  11        235.35        228.77        20.95 o
   3   0  11        251.42        309.08        33.66 o
   5   0  11        316.55        561.96        61.10 o
  -8   1  11         45.61          9.41        21.43 o
  -7   1  11         29.69         16.75        19.85 o
  -6   1  11         25.79         16.12        18.53 o
  -5   1  11        474.87        661.58        42.16 o
  -4   1  11        487.04        579.43        36.79 o
  -3   1  11         47.36         63.04        22.25 o
  -2   1  11        251.15        251.93        25.77 o
  -1   1  11         45.53         37.57         9.68 o
   0   1  11        324.92        297.49        20.05 o
   1   1  11        169.49        135.10        11.28 o
   2   1  11        141.63        171.84        13.13 o
   3   1  11        325.21        322.08        20.74 o
   4   1  11         12.97         37.70        18.87 o
   5   1  11         62.89        117.92        19.31 o
   6   1  11         14.62         11.49        11.00 o
  -8   2  11          0.07         23.88        18.55 o
  -7   2  11          1.33          2.65        20.64 o
  -6   2  11          0.34          1.44        13.23 o
  -5   2  11       1189.77       1602.99        98.55 o
  -4   2  11         43.48         55.68        12.28 o
  -3   2  11       1134.75       1320.63        60.97 o
  -2   2  11         45.60         53.06         8.55 o
  -1   2  11        371.79        288.45        23.63 o
   0   2  11        161.73        130.06        12.43 o
   1   2  11       2951.40       2807.08        83.22 o
   2   2  11       1959.25       2096.02        68.05 o
   3   2  11        265.42        215.94        17.19 o
   4   2  11        240.44        352.96        28.83 o
   5   2  11         58.37         52.17        14.76 o
   6   2  11         96.82         73.92        20.58 o
  -8   3  11          0.03         -2.76        16.87 o
  -7   3  11         29.77          9.20        18.77 o
  -6   3  11         61.70         57.73        18.18 o
  -5   3  11         37.19         37.84        16.21 o
  -4   3  11        166.27        216.66        24.85 o
  -3   3  11        249.13        234.70        17.64 o
  -2   3  11         17.59         36.37        12.08 o
  -1   3  11        416.55        401.88        24.32 o
   0   3  11        402.09        350.79        20.48 o
   1   3  11        342.80        341.44        17.77 o
   2   3  11        231.52        195.53        13.11 o
   3   3  11        155.23        157.38        14.76 o
   4   3  11        108.78        105.33        17.47 o
   5   3  11         45.66         34.07        16.99 o
   6   3  11        218.58        201.91       105.61 o
  -7   4  11         30.31         15.76        18.87 o
  -6   4  11         75.52         88.39        19.49 o
  -5   4  11          2.48          8.67        14.82 o
  -4   4  11         69.51         76.75        13.79 o
  -3   4  11        324.36        337.01        32.08 o
  -2   4  11         63.12         45.17        18.40 o
  -1   4  11        194.90        186.73        19.01 o
   0   4  11         12.36          4.80         8.11 o
   1   4  11       2120.52       2154.33        67.74 o
   2   4  11        293.87        341.46        18.48 o
   3   4  11        200.37        211.98        19.15 o
   4   4  11         80.61         73.48        19.25 o
   5   4  11        220.24        360.41        49.23 o
   6   4  11          1.16         -2.79        16.64 o
  -7   5  11         14.71         19.67        30.41 o
  -6   5  11         69.82        110.44        22.88 o
  -5   5  11        252.79        330.02        32.07 o
  -4   5  11        258.45        282.13        23.72 o
  -3   5  11        112.92         80.43        14.68 o
  -2   5  11         27.13         15.28        13.77 o
  -1   5  11       1106.96       1061.91        43.58 o
   0   5  11       2868.55       2916.61        98.38 o
   1   5  11         78.40         81.36         8.71 o
   2   5  11        203.74        227.06        15.20 o
   3   5  11        269.59        258.15        19.71 o
   4   5  11        385.66        539.74        45.69 o
   5   5  11         74.37         50.45        44.12 o
   6   5  11        188.00        185.25        30.83 o
  -7   6  11         30.03         44.82        23.03 o
  -6   6  11         92.06         53.02        31.09 o
  -5   6  11          2.08         -7.21        15.30 o
  -4   6  11          0.15         -7.41        14.16 o
  -3   6  11         95.64         86.14        14.48 o
  -2   6  11         50.40         23.12        15.48 o
  -1   6  11       1644.19       1549.01        62.14 o
   0   6  11        183.79        192.41        12.85 o
   1   6  11        618.42        596.66        24.59 o
   2   6  11        230.54        249.59        16.84 o
   3   6  11        861.10        958.65        48.57 o
   4   6  11         65.25         51.91        25.90 o
   5   6  11        178.81        377.32       105.51 o
   6   6  11         42.01         42.06        18.64 o
  -7   7  11         24.00         23.31        22.46 o
  -6   7  11         26.85        117.16        29.26 o
  -5   7  11         29.84         27.28        26.82 o
  -4   7  11         50.68         54.73        16.84 o
  -3   7  11        202.85        226.68        21.71 o
  -2   7  11       1089.59       1064.58        59.92 o
  -1   7  11       1523.07       1564.74        87.07 o
   0   7  11         41.20         63.71         9.25 o
   1   7  11        167.55        169.10        12.17 o
   2   7  11        200.09        146.99        13.35 o
   3   7  11        115.35        118.38        14.83 o
   4   7  11        347.89        430.25        31.73 o
   5   7  11         60.20         45.83        51.59 o
   6   7  11          1.38         -2.51        14.41 o
  -7   8  11         26.34         13.61        18.63 o
  -6   8  11          7.09         18.54        19.68 o
  -5   8  11          0.29         -0.44        23.20 o
  -4   8  11        132.15        146.65        20.85 o
  -3   8  11        122.45        129.23        24.11 o
  -2   8  11         77.63         78.85        16.28 o
  -1   8  11       1526.19       1647.47        65.90 o
   0   8  11        749.20        735.86        34.15 o
   1   8  11       1437.17       1425.39        51.76 o
   2   8  11        608.07        624.61        31.43 o
   3   8  11         13.14         16.35        12.14 o
   4   8  11        592.42        644.18        43.17 o
   5   8  11        360.12        586.77        60.48 o
   6   8  11          0.97         11.81        13.61 o
  -7   9  11         55.11        103.99        26.60 o
  -6   9  11        172.99        379.10        42.11 o
  -5   9  11        372.83        419.37       100.65 o
  -4   9  11         62.56        109.11        20.08 o
  -3   9  11        388.67        404.61        48.63 o
  -2   9  11        932.09        996.80        54.95 o
  -1   9  11        675.65        719.11        35.64 o
   0   9  11         44.12         37.67        11.75 o
   1   9  11       1027.64       1138.03        40.97 o
   2   9  11       1825.60       1823.54        74.41 o
   3   9  11        115.70         95.68        16.94 o
   4   9  11        159.99        216.22        22.31 o
   5   9  11          0.62          6.99        24.36 o
   6   9  11         20.32         10.94        13.24 o
  -7  10  11         76.24         51.92        28.33 o
  -6  10  11         70.18        103.22        20.32 o
  -5  10  11       1255.95       2326.77       170.71 o
  -4  10  11          0.04         -3.32        14.96 o
  -3  10  11        360.93        393.93        39.33 o
  -2  10  11          4.33          4.05         9.19 o
  -1  10  11       3769.49       3962.94       202.42 o
   0  10  11        594.35        550.99        43.23 o
   1  10  11        151.25        179.81        18.06 o
   2  10  11        184.80        127.20        15.34 o
   3  10  11        422.60        430.34        32.77 o
   4  10  11        475.78        434.44        35.40 o
   5  10  11         97.31        141.93        46.51 o
   6  10  11          1.53          5.98        12.85 o
  -7  11  11        132.49         47.17        10.05 o
  -6  11  11         18.03         28.37        15.48 o
  -5  11  11        207.77        272.09        39.96 o
  -4  11  11        376.73        458.07        48.86 o
  -3  11  11         12.57         -2.51        14.48 o
  -2  11  11       1224.76       1358.08        79.50 o
  -1  11  11       9706.11      10541.46       435.02 o
   0  11  11          2.92          1.41         9.10 o
   1  11  11        106.89        102.93        22.46 o
   2  11  11         60.22         30.47        10.89 o
   3  11  11         27.50         22.24        11.54 o
   4  11  11        170.95        243.95        31.30 o
   5  11  11          0.03          0.93        18.26 o
   6  11  11        172.51         67.48        16.11 o
  -7  12  11         41.48         10.30         8.77 o
  -6  12  11          3.15          1.98        14.32 o
  -5  12  11         89.53        120.02        31.47 o
  -4  12  11        228.59        247.30        35.65 o
  -3  12  11        444.92        537.24        39.16 o
  -2  12  11        563.10        669.47        43.36 o
  -1  12  11       1527.14       1570.82        79.91 o
   0  12  11          0.50          8.84         9.20 o
   1  12  11       2180.20       2157.89       145.93 o
   2  12  11        402.33        325.42        37.56 o
   3  12  11         34.49         34.18        11.38 o
   4  12  11          6.29         13.17        14.21 o
   5  12  11        687.51        875.80       387.57 o
   6  12  11         17.07          3.04         9.91 o
  -7  13  11        149.83        -13.83        17.50 o
  -6  13  11          1.26         -1.43         7.16 o
  -5  13  11          1.37        -13.65        18.20 o
  -4  13  11        192.03        397.71        78.65 o
  -3  13  11         56.75         69.35        21.75 o
  -2  13  11        496.13        515.60        39.71 o
  -1  13  11         22.66         26.99        15.50 o
   0  13  11        294.74        284.96        25.90 o
   1  13  11         31.95         71.85        24.61 o
   2  13  11        695.32        672.67        72.42 o
   3  13  11          4.28        -10.41        12.61 o
   4  13  11        220.66        210.61       149.87 o
   5  13  11          6.77          6.28        26.73 o
   6  13  11         19.01         11.06         8.96 o
  -7  14  11          1.19        -13.15        15.40 o
  -6  14  11          5.07          8.56         7.46 o
  -5  14  11         99.77        156.41        32.78 o
  -4  14  11        106.45        112.50        45.07 o
  -3  14  11        206.54        258.17        24.44 o
  -2  14  11        347.53        373.41        32.15 o
  -1  14  11         66.41         80.76        14.86 o
   0  14  11       1632.49       1635.84        96.13 o
   1  14  11         93.80        108.84        28.09 o
   2  14  11         46.50         35.99        24.14 o
   3  14  11         52.91         48.61        29.80 o
   4  14  11        120.41        135.46        37.25 o
   5  14  11         35.30         25.49        14.15 o
  -6  15  11         94.47         56.21        20.49 o
  -5  15  11          5.05         -0.88        19.81 o
  -4  15  11        601.60        788.11        62.26 o
  -3  15  11        320.86        323.72        23.65 o
  -2  15  11       1102.62       1259.95       104.36 o
  -1  15  11        378.86        396.23        32.77 o
   0  15  11         31.13         39.05        16.97 o
   1  15  11         55.90         43.02        28.36 o
   2  15  11         47.56         45.14        25.03 o
   3  15  11         24.59         -8.26        32.28 o
   4  15  11         16.21         14.44        12.37 o
   5  15  11        144.45         71.71       104.55 o
  -6  16  11         13.09         14.91        10.13 o
  -5  16  11         74.85        108.31        25.11 o
  -4  16  11         53.24         56.23        21.52 o
  -3  16  11        303.92        456.01        75.36 o
  -2  16  11         52.20         60.65        11.58 o
  -1  16  11        100.54        111.08        21.32 o
   0  16  11          0.02         -1.21        12.12 o
   1  16  11        267.16        305.76        36.12 o
   2  16  11         57.25         67.44        25.40 o
   3  16  11         70.95        101.95        27.04 o
   4  16  11         63.21         20.72        25.92 o
   5  16  11         48.65          9.25        15.57 o
  -6  17  11         58.45         16.06        27.18 o
  -5  17  11         68.27        114.94        73.61 o
  -4  17  11         53.20         74.25        23.27 o
  -3  17  11        141.20        214.69        31.38 o
  -2  17  11         27.39         43.35        16.13 o
  -1  17  11        356.28        308.20        38.40 o
   0  17  11         65.52         76.08        15.25 o
   1  17  11         76.29         97.23        20.72 o
   2  17  11        228.29        262.53        66.03 o
   3  17  11         91.70        149.61        39.11 o
   4  17  11          8.07         13.87        22.45 o
   5  17  11         41.75        -22.44        39.60 o
  -6  18  11          2.08         -6.52        21.02 o
  -5  18  11        392.99        565.56       239.08 o
  -4  18  11        417.97        588.52        72.17 o
  -3  18  11       1174.92       1650.54       116.84 o
  -2  18  11          2.88         -7.87        36.96 o
  -1  18  11        930.96       1092.92        89.09 o
   0  18  11        134.15        166.15        37.42 o
   1  18  11        574.42        465.08        87.52 o
   2  18  11        160.11        117.03        49.14 o
   3  18  11        398.04        396.76        56.03 o
   4  18  11          0.03        -19.02        19.72 o
  -5  19  11         77.12        124.52        90.62 o
  -4  19  11         71.28        107.01        25.87 o
  -3  19  11        213.09        270.07        27.38 o
  -2  19  11          5.99         15.37        15.41 o
  -1  19  11        601.44        606.61        94.76 o
   0  19  11        639.98        643.86        99.97 o
   1  19  11        158.30        146.06        28.53 o
   2  19  11         30.02         98.15        39.81 o
   3  19  11         22.62         52.79        28.10 o
   4  19  11        147.23        166.90        26.62 o
  -5  20  11          5.14         -7.67        12.63 o
  -4  20  11          0.63        -16.86        16.86 o
  -3  20  11        486.85        778.76        67.24 o
  -2  20  11        194.26        291.58        31.13 o
  -1  20  11         13.40         -3.79        17.77 o
   0  20  11          1.05         31.38        18.91 o
   1  20  11        784.43        836.22        71.14 o
   2  20  11          9.19         -7.91        40.52 o
   3  20  11          0.75        -10.37        21.90 o
   4  20  11          0.90         -5.10        16.08 o
  -5  21  11        210.91        336.05       201.81 o
  -4  21  11         17.92          6.38        15.09 o
  -3  21  11        114.22        214.64        38.33 o
  -2  21  11         79.54        136.60        19.28 o
  -1  21  11         34.10         33.94        33.37 o
   0  21  11        324.32        230.82        31.55 o
   1  21  11        153.51        196.34        28.14 o
   2  21  11         32.29         54.15        23.70 o
   3  21  11         60.91         46.94        34.42 o
   4  21  11        308.86        260.27       138.22 o
  -5  22  11        155.02         14.56        20.27 o
  -4  22  11         15.41         29.92        27.73 o
  -3  22  11         30.36         31.24        17.24 o
  -2  22  11         15.63         -9.16        16.01 o
  -1  22  11        717.36        878.45        72.89 o
   0  22  11          1.70         13.97        17.31 o
   1  22  11         26.03         33.74        15.07 o
   2  22  11        427.42        491.06        67.32 o
   3  22  11        202.28        272.40        66.28 o
  -4  23  11          3.69          0.09        12.75 o
  -3  23  11          5.53          8.50        13.96 o
  -2  23  11          0.54          3.69        14.24 o
  -1  23  11         36.18         41.10        27.71 o
   0  23  11         81.54         81.85        45.03 o
   1  23  11         47.40         50.54        14.93 o
   2  23  11        104.89        109.04        26.98 o
   3  23  11        234.77        266.11        32.58 o
  -4  24  11          6.99        -23.20        23.20 o
  -3  24  11        346.06        217.49       109.62 o
  -2  24  11        106.17        147.66        23.39 o
  -1  24  11         20.19          3.07        14.78 o
   0  24  11        292.17        356.76        60.44 o
   1  24  11        180.07        163.53        32.31 o
   2  24  11        209.30        340.78        49.57 o
   3  24  11        143.45        199.62        39.41 o
  -4  25  11         18.42        -16.68        17.47 o
  -3  25  11          6.78          5.92        11.11 o
  -2  25  11        310.84        406.31        36.23 o
  -1  25  11        207.46        225.58        55.44 o
   0  25  11          3.22          2.96        10.23 o
   1  25  11          9.38         25.73        19.65 o
   2  25  11        167.72        152.45        24.93 o
   3  25  11        375.76        376.62        50.05 o
  -3  26  11        161.89         16.24        25.23 o
  -2  26  11         30.79         35.10        12.33 o
  -1  26  11         30.39         40.73        17.17 o
   0  26  11         94.46        131.49        16.07 o
   1  26  11        269.06        309.52        77.83 o
   2  26  11          2.33          3.75        16.90 o
  -2  27  11        320.46        148.03       119.76 o
  -1  27  11         97.41         92.24        55.86 o
   0  27  11        133.13         94.76        16.85 o
   1  27  11        146.30        125.77        20.50 o
   2  27  11        273.04        223.57        34.13 o
  -2  28  11          0.70        -15.24        15.24 o
   1  28  11         84.57         68.15        19.17 o
  -6   0  12         12.21         -6.34        31.98 o
  -4   0  12        323.45        378.06        65.35 o
  -2   0  12         31.05         85.49       108.01 o
   0   0  12        341.79        355.10        21.39 o
   2   0  12       2637.34       2473.24       119.18 o
   4   0  12        103.82        187.50        50.16 o
   6   0  12         11.46         12.50        15.98 o
  -7   1  12         17.63          6.48        17.78 o
  -6   1  12         18.34         12.74        22.90 o
  -5   1  12          1.98         -0.10        15.24 o
  -4   1  12        130.77        115.72        29.27 o
  -3   1  12        652.45        653.33        60.02 o
  -2   1  12         77.80         87.62        30.90 o
  -1   1  12          1.48         -6.76        11.11 o
   0   1  12          3.23          1.10         6.90 o
   1   1  12       1236.52       1092.42        36.40 o
   2   1  12        533.59        573.16        28.62 o
   3   1  12          0.06          6.27        10.26 o
   4   1  12         61.20         80.33        20.60 o
   5   1  12         24.48         85.24        58.89 o
   6   1  12        299.55        130.15        51.06 o
  -7   2  12         17.87          8.29        18.56 o
  -6   2  12         22.96         13.41        36.01 o
  -5   2  12         64.12         98.86        21.25 o
  -4   2  12        747.15        759.38        70.17 o
  -3   2  12        182.32        187.03        25.77 o
  -2   2  12         92.56         89.04        19.25 o
  -1   2  12         28.04         21.36        11.90 o
   0   2  12        316.21        297.57        16.33 o
   1   2  12        891.60        873.60        30.41 o
   2   2  12        617.78        585.50        29.30 o
   3   2  12         17.36         26.78        10.12 o
   4   2  12        590.65        880.36        51.20 o
   5   2  12          9.30         34.56        53.92 o
   6   2  12        148.74         51.54        29.58 o
  -7   3  12         26.93         -3.69        17.71 o
  -6   3  12          0.88          0.12        15.38 o
  -5   3  12          0.43         -1.84        15.55 o
  -4   3  12        691.51        772.42        54.64 o
  -3   3  12       2120.73       2480.27       158.22 o
  -2   3  12          2.05          4.04        10.32 o
  -1   3  12         19.82         23.29         8.99 o
   0   3  12         75.68         92.86        10.30 o
   1   3  12       2702.22       2678.96        77.61 o
   2   3  12        388.83        317.20        19.10 o
   3   3  12        139.76        161.51        21.18 o
   4   3  12         44.80         41.21        15.69 o
   5   3  12          1.30         11.47        19.16 o
   6   3  12          0.24         -2.49        15.35 o
  -7   4  12          0.97         -8.88        27.72 o
  -6   4  12         85.46        146.43        30.19 o
  -5   4  12        766.64       1002.48        94.10 o
  -4   4  12        182.83        258.05        27.29 o
  -3   4  12          4.12          5.56        10.35 o
  -2   4  12        470.14        534.47        38.03 o
  -1   4  12        233.52        273.25        20.28 o
   0   4  12        370.94        408.67        19.59 o
   1   4  12        369.92        378.54        17.46 o
   2   4  12         81.03         63.72        10.81 o
   3   4  12         47.34         35.56        11.32 o
   4   4  12        225.07        240.76        24.32 o
   5   4  12        204.84        229.60        60.88 o
   6   4  12         33.34         19.49        14.63 o
  -7   5  12          0.34        -26.38        29.55 o
  -6   5  12         31.24         35.42        20.85 o
  -5   5  12         74.84         46.49        26.67 o
  -4   5  12         15.32         10.44        14.60 o
  -3   5  12       1193.83       1370.09        79.34 o
  -2   5  12        621.33        688.41        37.60 o
  -1   5  12         26.71         25.80         9.46 o
   0   5  12        457.45        564.86        24.27 o
   1   5  12        108.48        129.78        12.18 o
   2   5  12         11.69         14.81         8.61 o
   3   5  12        199.05        201.28        18.71 o
   4   5  12         18.40         28.63        12.85 o
   5   5  12        358.00        402.87        80.62 o
   6   5  12         18.58         21.24        15.47 o
  -7   6  12          0.09         -5.04        19.60 o
  -6   6  12         12.33         28.12        19.30 o
  -5   6  12        704.58        826.47       215.25 o
  -4   6  12         75.67         95.93        15.17 o
  -3   6  12         91.20        140.24        22.53 o
  -2   6  12        146.63        146.18        18.62 o
  -1   6  12        661.00        658.23        40.74 o
   0   6  12       2307.92       2406.95        79.03 o
   1   6  12       1044.42       1081.18        39.84 o
   2   6  12         70.83         93.73        11.84 o
   3   6  12       1601.65       1859.46        81.92 o
   4   6  12        561.15        636.87        42.93 o
   5   6  12        138.29        167.53        52.84 o
   6   6  12          8.08          2.26        16.22 o
  -7   7  12          4.07        -13.06        17.87 o
  -6   7  12        438.32        685.77       379.36 o
  -5   7  12         10.14         -6.48        22.97 o
  -4   7  12        229.31        304.48        24.57 o
  -3   7  12        103.44        103.31        26.17 o
  -2   7  12        234.78        277.23        20.83 o
  -1   7  12         54.18         67.51        10.33 o
   0   7  12       5686.26       6478.27       226.06 o
   1   7  12       2124.41       2396.45        82.79 o
   2   7  12       1525.23       1658.73        65.35 o
   3   7  12          0.28          9.34        10.50 o
   4   7  12        662.52        736.89        51.43 o
   5   7  12        148.70        138.58        34.80 o
   6   7  12         53.77         31.95        15.32 o
  -7   8  12         33.56         29.90        18.10 o
  -6   8  12        431.12        450.98       119.81 o
  -5   8  12        209.61        273.23        70.53 o
  -4   8  12       2096.35       2545.77       263.19 o
  -3   8  12        314.44        352.07        32.06 o
  -2   8  12       1812.94       2036.61        91.58 o
  -1   8  12       1085.82       1176.11        61.42 o
   0   8  12          7.46         19.80        10.28 o
   1   8  12        202.85        221.91        14.52 o
   2   8  12        794.83        914.10        41.14 o
   3   8  12        177.50        197.67        21.73 o
   4   8  12          0.23         24.03        12.71 o
   5   8  12         17.44         -1.30        61.76 o
   6   8  12        227.84         85.22        18.14 o
  -7   9  12         95.34         27.59         9.73 o
  -6   9  12        164.22        229.57        49.60 o
  -5   9  12        779.57        713.34       179.41 o
  -4   9  12        408.40        483.63        45.94 o
  -3   9  12        477.40        655.37        58.41 o
  -2   9  12       1533.42       1657.84        80.75 o
  -1   9  12        632.42        682.13        41.96 o
   0   9  12       2334.11       2598.54       133.66 o
   1   9  12         14.54         22.47         7.81 o
   2   9  12        304.12        315.64        21.65 o
   3   9  12         26.28         12.78        14.12 o
   4   9  12        490.40        520.92        38.44 o
   5   9  12        655.27        950.06       143.56 o
   6   9  12         77.54         28.79        12.97 o
  -7  10  12         22.64          7.64         6.27 o
  -6  10  12         35.38         48.82        16.52 o
  -5  10  12        219.31        261.53        27.02 o
  -4  10  12        216.63        313.74        39.47 o
  -3  10  12        139.78        197.24        29.83 o
  -2  10  12        389.17        362.75        24.97 o
  -1  10  12       1834.73       1970.61        77.26 o
   0  10  12       5341.07       5916.80       312.16 o
   1  10  12        847.20        978.70        82.32 o
   2  10  12         78.61         71.93        13.49 o
   3  10  12        186.40        241.82        23.43 o
   4  10  12        485.82        589.07        52.54 o
   5  10  12         45.41         80.22        20.63 o
   6  10  12          2.74          1.59         9.94 o
  -7  11  12         24.58          8.83         5.60 o
  -6  11  12         30.37         44.31        20.63 o
  -5  11  12        341.94        756.79        65.28 o
  -4  11  12        471.56        789.36        70.16 o
  -3  11  12        444.80        627.22        40.28 o
  -2  11  12         26.36         36.04        11.47 o
  -1  11  12       1202.40       1237.22        68.84 o
   0  11  12          2.00          8.39        12.21 o
   1  11  12       1687.43       2022.90       202.48 o
   2  11  12        948.93        847.68        57.86 o
   3  11  12         68.55         65.45        14.17 o
   4  11  12        119.14        103.33        40.39 o
   5  11  12        224.99        242.49       163.79 o
   6  11  12        100.55          8.11         9.09 o
  -7  12  12        231.98         16.53        18.86 o
  -6  12  12         37.38         62.11        16.01 o
  -5  12  12         35.23        116.99        18.99 o
  -4  12  12        169.22        164.22        25.25 o
  -3  12  12       1951.56       2540.47       127.06 o
  -2  12  12          4.40         17.81        10.68 o
  -1  12  12        576.29        567.18        36.14 o
   0  12  12       1154.20       1223.66        73.72 o
   1  12  12        806.54        812.46        78.66 o
   2  12  12         24.44         22.01        24.26 o
   3  12  12         16.62         41.77        18.67 o
   4  12  12        185.36        221.32        25.90 o
   5  12  12          2.09         15.79        13.25 o
  -7  13  12         13.39          2.22        15.05 o
  -6  13  12         32.42         41.22        11.78 o
  -5  13  12         94.22        196.71        25.10 o
  -4  13  12        331.64        333.53        44.09 o
  -3  13  12        409.66        469.68        42.29 o
  -2  13  12        814.68        875.08        56.73 o
  -1  13  12       1314.88       1449.57        86.47 o
   0  13  12        896.39        926.62        76.59 o
   1  13  12        857.23        877.14        73.81 o
   2  13  12        230.60        319.08        47.19 o
   3  13  12        156.68        139.35        58.09 o
   4  13  12         45.65         26.09        28.64 o
   5  13  12         27.05         29.07        14.18 o
  -6  14  12         24.96         11.83         7.93 o
  -5  14  12         55.46        113.67        25.43 o
  -4  14  12        143.14        232.59        38.04 o
  -3  14  12        207.23        214.45        21.01 o
  -2  14  12        975.65       1208.64        74.23 o
  -1  14  12        396.44        393.56        32.44 o
   0  14  12       1577.62       1763.79       244.87 o
   1  14  12        163.70        165.27        24.30 o
   2  14  12        357.44        362.03        72.51 o
   3  14  12        779.97       1038.20       132.02 o
   4  14  12        159.13        159.93        30.70 o
   5  14  12         19.87          4.61        10.30 o
  -6  15  12          1.57         -9.29        32.57 o
  -5  15  12        215.38        325.67        75.14 o
  -4  15  12         45.92         42.60        12.27 o
  -3  15  12        287.66        300.34        30.72 o
  -2  15  12         21.50         20.52        13.57 o
  -1  15  12         66.24         56.88        16.73 o
   0  15  12        213.88        130.18        26.91 o
   1  15  12        123.41        148.62        32.68 o
   2  15  12         26.06         25.79        27.53 o
   3  15  12         68.11         54.63        72.80 o
   4  15  12          9.93         91.91        37.03 o
   5  15  12          9.47          3.54        13.30 o
  -6  16  12         46.43         24.40        28.59 o
  -5  16  12        133.31        229.58        30.39 o
  -4  16  12        174.44        302.58        45.26 o
  -3  16  12        583.51        584.83        74.64 o
  -2  16  12        150.36        145.90        27.40 o
  -1  16  12        442.59        406.95        32.98 o
   0  16  12         25.92         47.54        14.46 o
   1  16  12        236.20        185.67        35.13 o
   2  16  12        110.25        176.90        51.44 o
   3  16  12          0.09         40.15        43.47 o
   4  16  12         32.64          0.00        31.15 o
  -6  17  12          2.40        -13.72        23.65 o
  -5  17  12         18.41         33.64        21.92 o
  -4  17  12          0.75         18.84        19.38 o
  -3  17  12        632.51       1023.45       110.22 o
  -2  17  12         27.78         52.66        36.93 o
  -1  17  12        753.16        768.30        56.23 o
   0  17  12          2.56          1.69        12.24 o
   1  17  12        174.15        126.27        30.18 o
   2  17  12        209.95        271.84        60.76 o
   3  17  12         71.68        131.85        27.39 o
   4  17  12        108.82        160.26        37.05 o
  -6  18  12          4.30         -2.69        17.34 o
  -5  18  12         33.49         24.38        32.38 o
  -4  18  12         97.28        184.86        96.17 o
  -3  18  12         28.47         22.02        18.44 o
  -2  18  12        234.35        288.97        44.78 o
  -1  18  12        333.22        446.51        78.57 o
   0  18  12       1425.63       1337.64       160.25 o
   1  18  12          0.35         -8.18        33.67 o
   2  18  12         39.37         30.77        37.56 o
   3  18  12          3.45        -15.26        18.27 o
   4  18  12          3.66         -0.07        26.21 o
  -5  19  12          7.38         13.14        12.82 o
  -4  19  12        272.56        382.26       168.21 o
  -3  19  12        244.21        305.20        38.74 o
  -2  19  12        247.91        337.21        38.62 o
  -1  19  12          6.17         14.43        18.83 o
   0  19  12        292.61        452.26        56.79 o
   1  19  12         95.87         71.77        26.57 o
   2  19  12        243.50        266.25        47.82 o
   3  19  12         72.48         93.41        22.29 o
   4  19  12         64.34         88.15        27.11 o
  -5  20  12         22.88         16.16        27.36 o
  -4  20  12          5.91         -0.15        14.49 o
  -3  20  12        119.94        123.72        31.30 o
  -2  20  12        542.75        726.05        62.72 o
  -1  20  12        124.42        182.08        28.28 o
   0  20  12        132.26        102.34        61.67 o
   1  20  12        293.23        343.05        61.88 o
   2  20  12        887.15       1038.57       116.49 o
   3  20  12         25.32         18.67        19.82 o
   4  20  12        132.94        158.50        33.66 o
  -5  21  12         17.71          6.45        21.63 o
  -4  21  12         47.73         53.84        50.76 o
  -3  21  12         18.94         14.69        18.12 o
  -2  21  12         64.16         66.84        19.91 o
  -1  21  12          3.28          2.22        12.67 o
   0  21  12         27.25         22.94        16.58 o
   1  21  12        173.62        162.27        29.49 o
   2  21  12         59.76         69.45        21.91 o
   3  21  12         78.44        109.57        24.82 o
  -5  22  12         49.92         -2.31        14.43 o
  -4  22  12          3.56          8.47        13.06 o
  -3  22  12        109.50         82.82        18.42 o
  -2  22  12         12.15        -11.89        14.19 o
  -1  22  12        161.85        172.77        21.36 o
   0  22  12         57.87         74.89        30.52 o
   1  22  12          0.21         -5.58        20.81 o
   2  22  12         41.77         34.48        18.57 o
   3  22  12         15.16         -2.98        16.30 o
  -4  23  12        341.55        600.96       320.50 o
  -3  23  12        344.61        473.43        83.66 o
  -2  23  12        224.25        283.78        39.39 o
  -1  23  12         73.57         61.48        16.85 o
   0  23  12        261.02        321.00        28.94 o
   1  23  12        289.48        375.56        85.14 o
   2  23  12        133.82        177.55        33.96 o
   3  23  12         74.71         92.92        29.37 o
  -4  24  12        112.25         17.01        18.69 o
  -3  24  12         87.10        131.97        23.16 o
  -2  24  12        277.81        475.13        40.84 o
  -1  24  12         17.02         26.24        13.11 o
   0  24  12         71.51         83.48        21.46 o
   1  24  12          0.26        -10.85        19.16 o
   2  24  12        281.41        399.53        40.76 o
   3  24  12        133.34         67.28        23.57 o
  -3  25  12          0.59         -3.59        22.43 o
  -2  25  12        268.94        383.68        67.74 o
  -1  25  12        141.29        139.01        23.77 o
   0  25  12         73.45         69.30        18.09 o
   1  25  12          0.84         -4.48        13.14 o
   2  25  12        320.71        391.04        55.27 o
  -3  26  12         34.54        -10.26        16.38 o
  -2  26  12          2.41         -0.82        17.11 o
  -1  26  12          0.21          4.67        19.47 o
   0  26  12         15.53         22.61        12.73 o
   1  26  12          1.07          5.17        13.01 o
   2  26  12        175.25        110.90        28.90 o
  -2  27  12         66.95        -10.57        16.52 o
  -1  27  12          0.70        -11.49        14.37 o
   1  27  12        144.70         95.12        24.01 o
  -7   0  13          0.52          6.43        21.77 o
  -5   0  13        187.33        191.82        53.56 o
  -3   0  13        300.82        260.74        45.89 o
  -1   0  13        184.30        146.79        23.86 o
   1   0  13        472.81        558.29        34.00 o
   3   0  13        150.95        145.13        21.72 o
   5   0  13        139.55        168.59        31.77 o
  -7   1  13          4.10          0.81        15.36 o
  -5   1  13        122.41        145.86        37.24 o
  -4   1  13         39.09         49.63        26.60 o
  -3   1  13          4.65          6.97        18.09 o
  -2   1  13        836.77       1038.44        75.34 o
  -1   1  13        205.08        243.43        17.39 o
   0   1  13        512.49        491.37        27.82 o
   1   1  13         85.41         87.76        10.69 o
   2   1  13        555.75        519.28        31.41 o
   3   1  13         11.81          9.21        10.25 o
   4   1  13         14.48         27.46        15.41 o
   5   1  13        118.10        129.46        20.15 o
   6   1  13         79.85         10.59         9.35 o
  -7   2  13         58.07          2.88        15.85 o
  -6   2  13         25.35         46.96        73.74 o
  -5   2  13         15.49         34.09        26.27 o
  -4   2  13        726.86        887.42        78.74 o
  -3   2  13         28.95         12.28        18.55 o
  -2   2  13        177.78        160.37        35.26 o
  -1   2  13          2.36          0.62         7.76 o
   0   2  13        771.34        805.85        29.68 o
   1   2  13        160.45        159.93        12.02 o
   2   2  13        163.30        177.68        19.70 o
   3   2  13         95.50        110.51        14.04 o
   4   2  13        158.63        198.06        26.33 o
   5   2  13         38.79         28.40        14.05 o
   6   2  13         11.41          0.02         9.33 o
  -7   3  13         22.67         -0.19        15.47 o
  -6   3  13          2.88        -18.80        25.07 o
  -5   3  13        180.16        161.24        38.69 o
  -4   3  13          0.79        -11.64        22.25 o
  -3   3  13          2.29         13.58        19.76 o
  -2   3  13        187.19        229.72        16.41 o
  -1   3  13        856.64        800.37        36.56 o
   0   3  13        439.15        465.78        19.68 o
   1   3  13          7.05         10.83         6.73 o
   2   3  13        830.56        925.29        39.06 o
   3   3  13        454.61        619.39        35.45 o
   4   3  13        131.06        168.66        24.36 o
   5   3  13        354.35        337.56        40.50 o
   6   3  13          2.54         -8.40        13.28 o
  -7   4  13          0.40        -15.92        17.39 o
  -6   4  13        164.51         51.03        22.26 o
  -5   4  13        195.95        122.71        54.69 o
  -4   4  13        113.38         85.25        28.78 o
  -3   4  13        419.83        535.72        40.06 o
  -2   4  13         29.15         25.11        11.65 o
  -1   4  13        829.48        870.15        39.00 o
   0   4  13        152.70        157.80        10.73 o
   1   4  13        182.96        224.02        12.97 o
   2   4  13       1543.19       1754.35        66.87 o
   3   4  13       1162.32       1313.89        62.25 o
   4   4  13        525.54        634.57        68.45 o
   5   4  13          9.60          9.56        12.61 o
   6   4  13         20.93        -10.23        12.39 o
  -7   5  13         60.46         15.00        24.42 o
  -6   5  13          0.07          2.29        20.77 o
  -5   5  13         70.01         37.34        38.74 o
  -4   5  13       1209.48       1446.70       117.99 o
  -3   5  13         98.81        110.99        18.29 o
  -2   5  13        156.84        176.84        13.83 o
  -1   5  13         45.27         28.00         8.06 o
   0   5  13       2219.37       2577.43        92.00 o
   1   5  13       1473.06       1519.71        49.99 o
   2   5  13         54.73         47.48        10.24 o
   3   5  13        571.75        613.59        36.79 o
   4   5  13         36.96         54.86        15.78 o
   5   5  13         28.41         51.49        32.24 o
   6   5  13         62.58         21.52        13.84 o
  -7   6  13          0.38         -8.76        16.33 o
  -6   6  13          0.03          8.55        19.56 o
  -5   6  13        158.13        143.96        61.90 o
  -4   6  13       2981.48       3617.11       344.16 o
  -3   6  13        119.10        132.13        19.64 o
  -2   6  13        125.01        123.66        12.49 o
  -1   6  13         11.45          8.92         9.82 o
   0   6  13        327.60        326.54        18.94 o
   1   6  13        732.29        804.83        32.06 o
   2   6  13        255.05        318.33        21.17 o
   3   6  13          4.22         14.21        10.77 o
   4   6  13         78.10        154.13        26.88 o
   5   6  13        215.29        151.05        46.62 o
   6   6  13         67.77          7.39        11.43 o
  -7   7  13          3.40        -11.70        15.08 o
  -6   7  13         35.14         35.62        22.89 o
  -5   7  13        342.64        318.78       151.14 o
  -4   7  13        224.44        349.99        48.60 o
  -3   7  13       1620.14       1958.68       115.59 o
  -2   7  13        306.22        337.09        27.93 o
  -1   7  13          3.65          3.24         9.66 o
   0   7  13        988.41       1082.44        50.83 o
   1   7  13        845.82        944.01        37.94 o
   2   7  13       1225.78       1552.55        67.53 o
   3   7  13         42.99         26.18        11.17 o
   4   7  13       1159.09       1628.25       109.52 o
   5   7  13        361.81        569.88       262.25 o
   6   7  13         52.59         10.27        11.93 o
  -7   8  13          3.17          1.52         6.78 o
  -6   8  13         23.20         26.88        23.34 o
  -5   8  13        350.54        253.89       140.73 o
  -4   8  13        293.11        312.49        71.42 o
  -3   8  13        596.99        710.81        49.06 o
  -2   8  13        204.11        222.27        28.96 o
  -1   8  13       1604.76       1699.43        74.92 o
   0   8  13        457.26        458.98        27.93 o
   1   8  13        953.39       1028.83        40.73 o
   2   8  13       1743.82       2023.81        86.29 o
   3   8  13         87.27         86.75        15.01 o
   4   8  13        193.54        346.73        60.88 o
   5   8  13          0.05         -9.28        15.32 o
   6   8  13          7.85          9.32        10.92 o
  -7   9  13        126.14         18.17         7.87 o
  -6   9  13         97.24        121.62        29.79 o
  -5   9  13        812.41       1147.62       140.48 o
  -4   9  13        791.83       1219.66       130.16 o
  -3   9  13        746.27        884.73        48.19 o
  -2   9  13        845.80        922.82        48.65 o
  -1   9  13       2882.33       3274.45       132.85 o
   0   9  13       2765.41       3003.11       132.63 o
   1   9  13       1085.39       1137.82        50.89 o
   2   9  13         74.74         83.94        12.15 o
   3   9  13        370.10        442.48        37.98 o
   4   9  13        422.82        414.93        46.57 o
   5   9  13          2.43         -8.82        14.22 o
   6   9  13          8.23         10.88        10.22 o
  -7  10  13        109.23         22.82        11.44 o
  -6  10  13          3.20          9.20        16.97 o
  -5  10  13        155.19        192.70        57.77 o
  -4  10  13        304.37        404.91        74.49 o
  -3  10  13       5251.62       7341.21       313.28 o
  -2  10  13         79.48         72.17        12.28 o
  -1  10  13        213.67        234.12        24.06 o
   0  10  13        247.06        334.93        26.22 o
   1  10  13       7621.35       9730.08       520.35 o
   2  10  13        980.18       1068.48        56.38 o
   3  10  13          9.20          9.67        11.99 o
   4  10  13         83.32        102.57        16.00 o
   5  10  13        569.85        548.57       394.65 o
  -7  11  13         20.63          5.01        17.57 o
  -6  11  13         16.88          9.84        10.75 o
  -5  11  13        630.22       1024.51       106.57 o
  -4  11  13        147.03        208.61        32.94 o
  -3  11  13       1565.54       1778.77        88.71 o
  -2  11  13          0.14          3.94         9.29 o
  -1  11  13       4339.13       4777.70       214.35 o
   0  11  13       1301.74       1486.25        99.45 o
   1  11  13       1583.87       1814.65       113.71 o
   2  11  13        256.31        252.35        26.27 o
   3  11  13        895.57       1015.88       197.77 o
   4  11  13        144.04        172.06        22.81 o
   5  11  13          2.46        -10.80        15.08 o
  -7  12  13         14.17          2.07        13.08 o
  -6  12  13         38.39         20.93         9.33 o
  -5  12  13         80.51         73.43        18.49 o
  -4  12  13        260.48        357.42        30.01 o
  -3  12  13        179.59        179.11        21.32 o
  -2  12  13       2054.48       2348.62       112.71 o
  -1  12  13       3716.39       4433.30       233.11 o
   0  12  13        305.72        367.29        38.10 o
   1  12  13         26.98         74.41        22.08 o
   2  12  13        257.35        254.67        37.10 o
   3  12  13        546.57        627.59       107.42 o
   4  12  13         77.39         38.51        14.53 o
   5  12  13          0.23         -2.44        11.78 o
  -6  13  13         20.27         -1.99         7.71 o
  -5  13  13        147.90        176.28        22.66 o
  -4  13  13         58.45         66.87        18.16 o
  -3  13  13        177.79        237.26        30.69 o
  -2  13  13       1522.39       1849.39        96.68 o
  -1  13  13       3073.56       3246.65       214.84 o
   0  13  13         18.29          7.25        15.35 o
   1  13  13       2108.53       2498.19       252.48 o
   2  13  13        228.78        284.20        38.13 o
   3  13  13        487.47        654.02        90.34 o
   4  13  13         58.48         27.06        13.08 o
   5  13  13        415.05        230.89       347.48 o
  -6  14  13          7.15         -6.17         7.39 o
  -5  14  13          0.17         -8.76         9.28 o
  -4  14  13        209.54        254.91        44.98 o
  -3  14  13       2024.77       2437.39       176.24 o
  -2  14  13         55.05         58.85        16.66 o
  -1  14  13         90.53        120.81        31.86 o
   0  14  13        154.76        131.54        24.75 o
   1  14  13        320.76        355.19        37.98 o
   2  14  13          0.08          4.98        27.78 o
   3  14  13         91.14         75.91        51.33 o
   4  14  13        176.67        236.73        33.16 o
   5  14  13          0.79          7.00        15.14 o
  -6  15  13          8.97         -3.95        26.99 o
  -5  15  13          2.77          0.19         8.32 o
  -4  15  13          2.27        -11.09        18.34 o
  -3  15  13        171.56        219.81        55.37 o
  -2  15  13         82.74         74.84        18.31 o
  -1  15  13         27.16         62.78        17.54 o
   0  15  13        404.66        426.89        36.25 o
   1  15  13         10.39         -3.46        21.84 o
   2  15  13       1087.53       1355.26       160.74 o
   3  15  13         72.43         81.74        61.85 o
   4  15  13         23.96         56.21        27.66 o
  -6  16  13          0.15          3.39        23.53 o
  -5  16  13         27.91         17.59        35.02 o
  -4  16  13        304.87        618.13        73.19 o
  -3  16  13        308.90        351.02        30.25 o
  -2  16  13         50.83         46.62        16.45 o
  -1  16  13        386.74        353.13        36.75 o
   0  16  13         17.06         31.25        15.45 o
   1  16  13        218.94        311.33        50.62 o
   2  16  13         16.70         50.25        35.44 o
   3  16  13         33.07         38.09        25.50 o
   4  16  13        104.65        182.58        39.42 o
  -6  17  13          0.40         -5.50        18.59 o
  -5  17  13        352.18        165.31        46.24 o
  -4  17  13         33.82         58.33        22.96 o
  -3  17  13         56.37        100.39        23.93 o
  -2  17  13         28.63         50.18        20.81 o
  -1  17  13        269.77        345.32        39.40 o
   0  17  13        498.79        709.70        71.27 o
   1  17  13        111.08        122.72        55.65 o
   2  17  13         64.07         19.05        29.66 o
   3  17  13          3.40         -3.97        23.69 o
   4  17  13         62.07         76.14        30.02 o
  -5  18  13         13.58         23.60        28.89 o
  -4  18  13         24.73         41.53        53.10 o
  -3  18  13        222.54        291.67        99.32 o
  -2  18  13          3.01         14.20        14.72 o
  -1  18  13        269.31        314.51        35.46 o
   0  18  13        116.52        137.32        43.26 o
   1  18  13        411.04        484.50        48.30 o
   2  18  13        126.44        118.11        28.01 o
   3  18  13          3.54         -0.25        21.61 o
   4  18  13         51.18         53.53        25.11 o
  -5  19  13          4.80          4.07        27.76 o
  -4  19  13         38.11         73.37        22.54 o
  -3  19  13          9.26         19.31        14.95 o
  -2  19  13          2.73         19.60        15.20 o
  -1  19  13         12.26          7.92        15.42 o
   0  19  13         70.36         18.49        29.35 o
   1  19  13        314.71        292.73        47.23 o
   2  19  13         18.47         10.14        20.30 o
   3  19  13         37.33         39.95        22.23 o
   4  19  13        283.81        327.88        51.90 o
  -5  20  13         16.25         40.15        23.92 o
  -4  20  13        104.09        115.43        70.91 o
  -3  20  13         67.42         94.96        35.40 o
  -2  20  13          0.01         16.08        15.24 o
  -1  20  13        681.45        820.36        52.49 o
   0  20  13         16.41         29.07        30.97 o
   1  20  13          1.98         24.56        21.35 o
   2  20  13          7.11         22.52        18.99 o
   3  20  13        192.75        309.56        55.79 o
  -5  21  13        109.30         10.12        17.45 o
  -4  21  13        145.39        164.99        82.38 o
  -3  21  13         82.74         29.81        27.71 o
  -2  21  13          1.35         10.62        13.88 o
  -1  21  13        157.28        179.82        24.77 o
   0  21  13         57.87         72.59        34.75 o
   1  21  13         13.69          8.23        19.15 o
   2  21  13        287.32        343.81        34.15 o
   3  21  13         31.91         33.63        23.59 o
  -4  22  13         37.22         -3.92        25.79 o
  -3  22  13        298.08        240.75       105.90 o
  -2  22  13          9.40         45.95        14.89 o
  -1  22  13          4.70         -0.96        12.20 o
   0  22  13        124.98        166.80        27.52 o
   1  22  13        299.82        403.35        45.30 o
   2  22  13          3.87        -15.21        15.21 o
   3  22  13         68.74         41.10        27.48 o
  -4  23  13        101.80          6.08        19.60 o
  -3  23  13          3.54         -3.43        10.46 o
  -2  23  13         95.21        148.97        30.57 o
  -1  23  13         13.25          4.94        29.77 o
   0  23  13         30.27         30.88        17.44 o
   1  23  13         53.57         52.99        19.98 o
   2  23  13        251.17        300.49        33.58 o
   3  23  13        108.42         47.53        23.68 o
  -3  24  13         92.87         29.84        26.28 o
  -2  24  13          1.28         29.41        36.54 o
  -1  24  13         70.15        128.33        39.99 o
   0  24  13         55.57         38.30        15.72 o
   1  24  13        287.09        328.82        46.08 o
   2  24  13         32.17         75.99        26.91 o
  -3  25  13         32.47         -2.80        18.38 o
  -2  25  13         11.28          2.95        16.79 o
  -1  25  13         19.89         17.96        20.90 o
   0  25  13        220.37        239.94        31.12 o
   1  25  13         41.94         54.35        23.91 o
   2  25  13          1.59         16.80        18.62 o
  -2  26  13         26.57         -5.65        17.25 o
  -1  26  13         29.61         20.38        26.17 o
   1  26  13        139.85         98.90        23.86 o
  -6   0  14         25.86         -9.45        34.61 o
  -4   0  14          3.55         16.14        30.77 o
  -2   0  14         28.95         28.87        11.31 o
   0   0  14          6.80          9.58        10.68 o
   2   0  14        636.49        721.88        59.81 o
   4   0  14        218.10        222.16        39.05 o
   6   0  14         69.43          3.40        11.91 o
  -7   1  14          2.42         -0.09        13.34 o
  -6   1  14         39.10         22.06        26.51 o
  -5   1  14        138.78        158.03        41.53 o
  -4   1  14       1302.30       1157.82        85.94 o
  -3   1  14         87.59         70.01        32.41 o
  -2   1  14         58.42         47.72         9.54 o
  -1   1  14        670.43        716.88        41.18 o
   0   1  14        219.59        217.20        13.72 o
   1   1  14         88.35         87.72        11.92 o
   2   1  14       1360.26       1577.82        68.11 o
   3   1  14         67.23         83.59        15.79 o
   4   1  14        148.63        222.32        27.10 o
   5   1  14          0.30         -0.45        15.26 o
   6   1  14         21.29          9.99         8.28 o
  -7   2  14         12.19          3.77        19.13 o
  -6   2  14        125.75         55.28        25.66 o
  -5   2  14         33.87         28.06        24.03 o
  -4   2  14        460.45        477.36        52.06 o
  -3   2  14         49.89         37.65        28.24 o
  -2   2  14        136.41        158.21        14.35 o
  -1   2  14        434.32        459.24        25.16 o
   0   2  14         33.10         26.86         7.60 o
   1   2  14        384.66        433.61        19.61 o
   2   2  14        102.36         84.91        13.30 o
   3   2  14          6.56          2.17        10.48 o
   4   2  14          6.57         23.20        14.11 o
   5   2  14         15.46         21.11        13.03 o
   6   2  14        220.62         25.73        12.93 o
  -7   3  14          0.16         -2.48        14.13 o
  -6   3  14          4.50        -11.18        18.18 o
  -5   3  14         86.83         56.28        23.21 o
  -4   3  14         28.92         38.42        23.41 o
  -3   3  14        193.01        166.16        67.25 o
  -2   3  14        133.79        171.85        14.91 o
  -1   3  14        751.79        851.23        38.57 o
   0   3  14        289.96        322.25        15.79 o
   1   3  14         50.13         48.62         8.93 o
   2   3  14          0.22          2.38        10.45 o
   3   3  14          5.83        -11.19        11.19 o
   4   3  14         19.23        -17.16        67.01 o
   5   3  14          4.08          0.48        12.39 o
   6   3  14         17.65         -8.33        12.57 o
  -7   4  14         28.40          8.58        20.19 o
  -6   4  14          0.06          7.39        18.86 o
  -5   4  14         25.74         -1.74        21.04 o
  -4   4  14         51.37        115.05        40.17 o
  -3   4  14        214.05        235.16        49.59 o
  -2   4  14         25.74         26.38         8.32 o
  -1   4  14          1.21          3.81         7.71 o
   0   4  14       1110.45       1306.64        42.81 o
   1   4  14        777.18        745.27        27.62 o
   2   4  14        102.74        144.40        15.82 o
   3   4  14          0.03        -11.37        11.86 o
   4   4  14          3.35         68.87        44.26 o
   5   4  14          0.39          8.77        12.57 o
   6   4  14          4.03         -3.21        10.75 o
  -7   5  14          0.15         -0.79         6.83 o
  -6   5  14        113.19         39.32        21.03 o
  -5   5  14        117.46         69.25        23.89 o
  -4   5  14       1253.40       1442.55       132.07 o
  -3   5  14        233.04        327.57        40.25 o
  -2   5  14        139.34        125.20        12.14 o
  -1   5  14          4.73          4.67         7.42 o
   0   5  14       1846.85       2168.04        70.01 o
   1   5  14        397.87        451.64        21.07 o
   2   5  14       1079.65       1306.43        61.76 o
   3   5  14        169.35        199.18        19.57 o
   4   5  14        342.35        586.84        79.62 o
   5   5  14          1.54         -0.03        11.53 o
   6   5  14          1.95          7.57        10.72 o
  -7   6  14         33.21          1.17         7.25 o
  -6   6  14         61.07         28.21        33.75 o
  -5   6  14        412.70        322.13        52.25 o
  -4   6  14        131.46        220.35        46.79 o
  -3   6  14         36.94         40.35        10.29 o
  -2   6  14       1095.87       1258.15        60.48 o
  -1   6  14         24.49         31.56        10.51 o
   0   6  14          0.18         12.63         8.97 o
   1   6  14         73.79         71.09        10.27 o
   2   6  14       2313.58       2676.46       112.87 o
   3   6  14       1050.57       1515.70        83.87 o
   4   6  14          5.10         -5.41        38.18 o
   5   6  14         14.63         10.39        11.50 o
   6   6  14        159.79          5.57        10.74 o
  -7   7  14          7.21          2.73         9.91 o
  -6   7  14        160.46         51.57        65.64 o
  -5   7  14         77.85         57.64        38.43 o
  -4   7  14        189.26        270.83        47.76 o
  -3   7  14        519.48        703.30        46.53 o
  -2   7  14         60.98         76.35        16.36 o
  -1   7  14         46.59         48.76        11.99 o
   0   7  14        373.14        326.50        20.85 o
   1   7  14       1077.04       1185.69        46.29 o
   2   7  14       2037.42       2378.46       100.71 o
   3   7  14         56.15        104.36        16.90 o
   4   7  14          3.00         18.08        15.35 o
   5   7  14         22.41         17.80        15.60 o
  -7   8  14          6.03         -4.05         6.73 o
  -6   8  14         62.31         34.69        33.17 o
  -4   8  14       1311.44       1799.85       198.30 o
  -3   8  14       1299.91       1754.91        95.19 o
  -2   8  14        453.38        446.91        38.13 o
  -1   8  14         56.81         87.27        14.06 o
   0   8  14       3106.22       3462.53       137.04 o
   1   8  14       1423.29       1570.56        98.16 o
   2   8  14        961.28       1032.99        50.88 o
   3   8  14        123.18        153.00        20.70 o
   4   8  14        464.65        571.53        66.44 o
   5   8  14        157.49         64.17        19.40 o
  -7   9  14         11.56         -2.49         5.45 o
  -6   9  14         53.37         48.88        13.59 o
  -4   9  14        215.21        259.71        30.85 o
  -3   9  14        733.36        855.52        53.36 o
  -2   9  14        582.84        596.12        58.36 o
  -1   9  14       3961.78       4853.29       210.31 o
   0   9  14        152.66        167.80        16.95 o
   1   9  14        149.04        122.50        15.30 o
   2   9  14        916.35       1031.04        54.66 o
   3   9  14       1499.09       1854.75       136.62 o
   4   9  14         53.38         55.30        13.41 o
   5   9  14         10.52          8.07        13.17 o
  -7  10  14          5.37         -6.27        14.66 o
  -6  10  14          2.08         -5.85         9.00 o
  -5  10  14         51.37        -70.53        99.35 o
  -4  10  14          1.97         -6.75        12.89 o
  -3  10  14        708.78       1005.71        60.00 o
  -2  10  14        596.69        609.82        39.80 o
  -1  10  14        729.10        806.97        47.32 o
   0  10  14        136.62        125.81        22.40 o
   1  10  14          5.86         -1.18        17.97 o
   2  10  14        387.78        426.86        57.16 o
   3  10  14        105.49        104.42        21.87 o
   4  10  14         42.10         23.75        15.74 o
   5  10  14         27.65         -2.86        11.45 o
  -6  11  14          5.87          8.01        10.09 o
  -5  11  14         23.17         17.02        16.65 o
  -4  11  14         87.93         91.62        14.70 o
  -3  11  14       2192.12       2786.89       154.98 o
  -2  11  14       1070.05       1150.46        82.49 o
  -1  11  14        929.59       1074.68        57.90 o
   0  11  14        699.50        776.01        51.18 o
   1  11  14       1022.22       1124.37        79.45 o
   2  11  14         90.36         83.73        25.48 o
   3  11  14       1453.80       1799.03       126.60 o
   4  11  14        407.01        740.95        55.92 o
   5  11  14         27.88          5.96        18.90 o
  -6  12  14          1.29         -0.11        11.11 o
  -5  12  14        101.30        124.14        28.28 o
  -4  12  14        224.03        293.89        26.15 o
  -3  12  14       1004.57       1205.39        80.14 o
  -2  12  14        176.06        158.16        21.62 o
  -1  12  14       1607.73       1850.83        88.35 o
   0  12  14        955.10       1079.74        75.95 o
   1  12  14       3487.41       4512.40       247.17 o
   2  12  14        254.53        309.72        52.26 o
   3  12  14        694.58        888.28        90.83 o
   4  12  14        101.53         58.23        27.53 o
   5  12  14        127.00         45.46        96.22 o
  -6  13  14          5.47         -4.78         8.97 o
  -5  13  14         13.65          7.16        16.90 o
  -4  13  14         24.88         62.74        20.02 o
  -3  13  14         18.76         24.79        12.53 o
  -2  13  14        284.21        354.08        34.84 o
  -1  13  14         59.42         48.45        16.15 o
   0  13  14         37.62         52.04        19.38 o
   1  13  14       1755.56       1938.32       156.92 o
   2  13  14        462.22        459.30        81.53 o
   3  13  14        104.85         90.59        31.57 o
   4  13  14         75.83         61.62        23.23 o
  -6  14  14         17.15         -1.03         6.34 o
  -5  14  14          0.16         -8.81        10.23 o
  -4  14  14          0.20        -14.42        28.10 o
  -3  14  14         80.76         89.12        15.22 o
  -2  14  14       1122.05       1287.81        84.17 o
  -1  14  14         11.02         27.73        14.37 o
   0  14  14        330.74        382.53        38.92 o
   1  14  14        210.12        252.22        40.22 o
   2  14  14          3.36         30.97        30.51 o
   3  14  14         27.75         10.34        26.68 o
   4  14  14          0.12         -4.91        20.64 o
  -6  15  14         26.97         -6.30        20.10 o
  -5  15  14         83.24         53.48        12.57 o
  -4  15  14          2.52          1.68        10.32 o
  -3  15  14         74.77         79.84        18.54 o
  -2  15  14         51.79         99.67        23.87 o
  -1  15  14         20.18         17.77        14.99 o
   0  15  14        490.47        526.96        75.92 o
   1  15  14         92.09        148.50        45.53 o
   2  15  14         52.10         59.91        54.28 o
   3  15  14         30.09         32.83        24.95 o
   4  15  14          2.59          8.62        18.38 o
  -6  16  14         12.20         -7.74        16.63 o
  -5  16  14          1.43         25.22        33.22 o
  -4  16  14         26.84         66.30        23.99 o
  -3  16  14         44.90         72.08        19.66 o
  -2  16  14         18.58         12.68        11.62 o
  -1  16  14        138.12        161.48        25.62 o
   0  16  14        188.63        186.00        37.28 o
   1  16  14         93.92        138.40        46.95 o
   2  16  14         75.02         56.04        46.40 o
   3  16  14         19.55         64.70        26.44 o
   4  16  14          5.06         14.16        23.50 o
  -5  17  14          1.96         -9.05        29.17 o
  -4  17  14        119.50        242.01        79.00 o
  -3  17  14         49.46         53.53        18.52 o
  -2  17  14          9.21         25.64        15.23 o
  -1  17  14        822.34       1006.30        74.17 o
   0  17  14        356.40        375.75        46.05 o
   1  17  14        270.52        359.36        76.94 o
   2  17  14         34.17         44.13        30.43 o
   3  17  14         11.01         31.67        22.36 o
   4  17  14        174.99        183.63        55.88 o
  -5  18  14         21.05         31.40        24.92 o
  -4  18  14        116.68        154.65        79.86 o
  -3  18  14        200.89        245.27        34.18 o
  -2  18  14        395.20        540.40        44.09 o
  -1  18  14         55.53         69.34        36.96 o
   0  18  14          3.30         -0.73        26.68 o
   1  18  14       1073.63       1380.36        91.19 o
   2  18  14        651.81        846.08        80.64 o
   3  18  14         68.18         90.17        27.77 o
  -5  19  14         76.43          3.28        21.96 o
  -4  19  14         30.13         62.22        25.81 o
  -3  19  14         18.16         24.69        13.93 o
  -2  19  14          3.95         12.38        15.24 o
  -1  19  14        178.16        182.43        29.36 o
   0  19  14          5.37         -8.92        18.38 o
   1  19  14         20.65         -1.58        18.21 o
   2  19  14         51.43         33.66        42.03 o
   3  19  14        194.38        290.52        53.10 o
  -5  20  14         67.62          7.58        17.27 o
  -4  20  14          0.87          4.32        10.98 o
  -3  20  14          0.50         12.26        11.71 o
  -2  20  14          0.23        -19.33        24.69 o
  -1  20  14         17.47          0.67        25.15 o
   0  20  14         89.25         77.70        27.99 o
   1  20  14        123.94        108.14        22.78 o
   2  20  14          0.39         -9.53        22.25 o
   3  20  14         26.37         35.71        24.75 o
  -4  21  14        172.03         27.06        25.52 o
  -3  21  14         41.13         38.25        24.62 o
  -2  21  14         74.64         88.18        65.71 o
  -1  21  14         35.81         43.36        24.79 o
   0  21  14        542.35        705.44        54.61 o
   1  21  14          0.05         -5.19        17.89 o
   2  21  14         59.29         60.70        28.49 o
   3  21  14        590.26        842.61        97.68 o
  -4  22  14         73.91          3.04        21.64 o
  -3  22  14         47.68         25.82        21.73 o
  -2  22  14        402.04        711.04        83.26 o
  -1  22  14         15.72          0.16        22.97 o
   0  22  14        121.60        154.38        23.36 o
   1  22  14         74.22        147.46        22.16 o
   2  22  14        685.22       1006.60       114.17 o
  -3  23  14          9.65         11.09        23.58 o
  -2  23  14        105.85         61.12        78.22 o
  -1  23  14        136.53        189.32        50.18 o
   0  23  14        143.27        187.33        23.49 o
   1  23  14         12.33         21.81        13.66 o
   2  23  14         43.40         -4.31        20.99 o
  -3  24  14          5.79         -5.65        18.58 o
  -2  24  14          5.21         -2.27        16.88 o
  -1  24  14         60.63         34.02        24.51 o
   0  24  14         28.88         22.47        16.47 o
   1  24  14         10.62         36.40        23.47 o
   2  24  14         12.70         13.69        17.01 o
  -2  25  14          2.30         -2.82        17.76 o
  -1  25  14        101.68        100.42        31.75 o
   1  25  14         16.90          3.17        15.46 o
  -7   0  15          1.93         -1.08         7.10 o
  -5   0  15         18.99         48.30       111.20 o
  -3   0  15        806.33        997.79        89.94 o
  -1   0  15        151.26        114.89        39.71 o
   1   0  15       1625.82       2006.08        94.42 o
   3   0  15          7.05         19.88        17.81 o
   5   0  15        777.02        275.20        38.37 o
  -7   1  15          1.28         -0.03         4.96 o
  -6   1  15         55.45         19.34        19.80 o
  -5   1  15        146.06         69.25       106.40 o
  -4   1  15         34.21         23.43        29.02 o
  -3   1  15        159.04        200.99        35.77 o
  -2   1  15          9.51         11.23         9.08 o
  -1   1  15          6.54         11.62         8.87 o
   0   1  15        459.76        530.43        25.87 o
   1   1  15         52.56         71.39        15.63 o
   2   1  15        247.07        271.91        21.96 o
   3   1  15        138.54        151.55        18.05 o
   4   1  15         99.83         63.48        23.27 o
   5   1  15         32.66         10.67        11.12 o
  -7   2  15          0.02         -4.23         7.35 o
  -6   2  15         33.39         12.16        16.33 o
  -5   2  15        354.12        297.34        92.42 o
  -4   2  15        113.44         94.70        73.86 o
  -3   2  15        124.61        137.64        19.93 o
  -2   2  15         30.16         17.94        10.54 o
  -1   2  15        375.28        447.70        26.90 o
   0   2  15        107.59         97.66        10.67 o
   1   2  15        361.64        418.94        20.13 o
   2   2  15        176.37        180.52        18.17 o
   3   2  15        222.12        272.59        23.11 o
   4   2  15         68.64         61.28        15.76 o
   5   2  15         21.51          5.33        11.51 o
  -7   3  15         19.86          2.22         6.73 o
  -6   3  15          0.32          1.28        16.20 o
  -5   3  15        167.23        172.90        77.73 o
  -4   3  15          8.49         34.09        28.99 o
  -3   3  15        380.63        435.30        30.50 o
  -2   3  15        188.45        235.83        22.63 o
  -1   3  15         29.60         49.29        10.15 o
   0   3  15         24.94          8.91         8.55 o
   1   3  15        844.09        858.34        32.53 o
   2   3  15        264.95        339.76        24.24 o
   3   3  15        206.26        264.42        22.57 o
   4   3  15         17.39         39.05        15.60 o
   5   3  15         10.37         11.49        11.99 o
  -7   4  15         10.06          8.59         8.74 o
  -6   4  15         25.67          6.99        16.14 o
  -5   4  15          4.80         78.16        64.62 o
  -4   4  15         77.05         74.24        37.84 o
  -3   4  15       1020.22       1075.25        72.33 o
  -2   4  15          7.33         17.85         8.21 o
  -1   4  15        198.96        201.91        16.04 o
   0   4  15          3.34         -1.86         7.74 o
   1   4  15        910.08       1034.94        44.94 o
   2   4  15         41.13         48.08        13.64 o
   3   4  15         37.46         31.27        12.46 o
   4   4  15          1.75          5.35        13.35 o
   5   4  15        402.49        127.40        17.65 o
  -7   5  15          5.12         -0.10         6.34 o
  -6   5  15         70.58         22.38        40.05 o
  -5   5  15        102.47         71.11        58.99 o
  -4   5  15         23.23        -13.81        33.65 o
  -3   5  15        387.66        425.30        27.31 o
  -2   5  15         23.32         41.23        14.28 o
  -1   5  15        328.64        342.31        21.15 o
   0   5  15        402.25        420.08        24.27 o
   1   5  15        350.85        458.06        22.49 o
   2   5  15         24.08          3.74        11.23 o
   3   5  15         23.00         23.58        14.38 o
   4   5  15          0.33         21.38        13.59 o
   5   5  15          1.33          5.71         9.77 o
  -7   6  15          9.00          5.76         5.95 o
  -6   6  15         61.80         22.06        17.97 o
  -5   6  15         14.38         14.77        60.74 o
  -4   6  15         22.89         13.79         8.84 o
  -3   6  15        258.97        381.03        31.41 o
  -2   6  15         87.69        112.39        20.11 o
  -1   6  15         29.76         33.44        11.37 o
   0   6  15         74.71         78.08        12.03 o
   1   6  15          1.99          4.99         8.52 o
   2   6  15        572.77        615.42        35.73 o
   3   6  15        324.60        394.26        28.20 o
   4   6  15        259.89        362.98       118.25 o
   5   6  15         43.24         13.66        15.15 o
  -7   7  15          0.20         -3.58         5.69 o
  -6   7  15         18.21         11.99        11.07 o
  -5   7  15        124.23        -24.10       110.92 o
  -4   7  15          0.01          1.26        12.85 o
  -3   7  15          8.05         13.03        12.63 o
  -2   7  15       1317.44       1400.53        73.75 o
  -1   7  15        683.92        915.03        46.06 o
   0   7  15          7.01          2.86        11.26 o
   1   7  15        519.06        557.56        28.87 o
   2   7  15        328.99        396.37        27.07 o
   3   7  15        151.19        197.18        21.54 o
   4   7  15         84.78         92.93        29.85 o
   5   7  15          7.21         -2.12        13.38 o
  -6   8  15         29.64         10.58         9.83 o
  -5   8  15         56.43         45.20        37.33 o
  -4   8  15          0.01         -5.23        12.40 o
  -3   8  15        307.62        359.41        29.69 o
  -2   8  15         25.54         44.57        15.18 o
  -1   8  15         57.67         78.70        13.80 o
   0   8  15        156.73        183.87        17.95 o
   1   8  15       1875.78       2214.45       111.44 o
   2   8  15        249.12        265.93        21.99 o
   3   8  15        210.07        300.26        45.51 o
   4   8  15         27.52         20.09        11.37 o
   5   8  15        431.90         42.97        15.30 o
  -6   9  15         37.87         10.80         9.75 o
  -5   9  15         15.12         12.88        17.26 o
  -4   9  15        149.20        149.74        36.89 o
  -3   9  15          0.27          2.67        11.69 o
  -2   9  15        223.88        207.91        22.66 o
  -1   9  15        407.27        410.48        30.94 o
   0   9  15         20.49         15.03        11.06 o
   1   9  15       2545.34       3136.34       140.24 o
   2   9  15        268.98        276.24        52.84 o
   3   9  15        152.51        181.11       105.97 o
   4   9  15          2.27         -1.57        13.60 o
   5   9  15        163.68          5.23        10.76 o
  -6  10  15         19.30          1.60        11.84 o
  -5  10  15         43.08         30.69        15.98 o
  -4  10  15         95.11         60.04        25.53 o
  -3  10  15          1.59          7.12        12.88 o
  -2  10  15        378.75        564.34        42.78 o
  -1  10  15       5498.90       6750.27       283.87 o
   0  10  15        194.66        237.13        26.67 o
   1  10  15        314.50        404.14        40.61 o
   2  10  15          2.34         -0.63        15.25 o
   3  10  15       1091.10       1572.13       121.43 o
   4  10  15        115.19         27.46        29.60 o
   5  10  15         24.27          1.50        10.04 o
  -6  11  15          9.75          1.96         7.64 o
  -5  11  15         75.28         62.73        23.67 o
  -4  11  15         10.69         -2.86        10.25 o
  -3  11  15          8.81         11.14        15.72 o
  -2  11  15        657.70        824.37        63.29 o
  -1  11  15         67.65         67.64        16.97 o
   0  11  15        178.54        229.11        29.94 o
   1  11  15         45.69         62.12        21.88 o
   2  11  15        155.21        198.01        47.32 o
   3  11  15          9.93         10.28        15.36 o
   4  11  15         30.90          7.79        11.77 o
  -6  12  15          1.48         -5.22         7.37 o
  -5  12  15         78.24         26.57        16.38 o
  -4  12  15         59.23         47.32        20.13 o
  -3  12  15         83.88        121.94        21.33 o
  -2  12  15        153.18        215.42        32.63 o
  -1  12  15        113.87        162.82        21.48 o
   0  12  15        376.56        553.91        48.62 o
   1  12  15        186.90        199.84        29.20 o
   2  12  15        178.47        176.72        37.64 o
   3  12  15         48.57         36.33        28.13 o
   4  12  15        117.93         73.08        48.68 o
  -6  13  15         13.85         -0.11         6.37 o
  -5  13  15         55.12         46.54        13.06 o
  -4  13  15         10.53         23.22        11.43 o
  -3  13  15          2.81         21.17        12.52 o
  -2  13  15        354.35        406.65        81.30 o
  -1  13  15        283.32        252.32        30.11 o
   0  13  15         92.71        110.29        23.09 o
   1  13  15          6.51         16.24        20.92 o
   2  13  15        211.76        276.70        78.16 o
   3  13  15         27.90         42.20        29.90 o
   4  13  15          3.45        -11.20        25.01 o
  -6  14  15          3.80          8.27        20.48 o
  -5  14  15         77.26         22.58        10.68 o
  -4  14  15          2.02          0.83         9.47 o
  -3  14  15         28.29         17.87        13.58 o
  -2  14  15         32.82         59.76        18.81 o
  -1  14  15         51.89         52.45        17.48 o
   0  14  15        225.82        229.59        44.05 o
   1  14  15         52.93         63.71        29.55 o
   2  14  15        198.36        332.04        79.33 o
   3  14  15         23.84         68.60        28.35 o
   4  14  15         18.38         37.30        44.72 o
  -6  15  15          2.25         -6.66        15.83 o
  -5  15  15         94.56         31.34        10.46 o
  -4  15  15        133.49         63.33        24.95 o
  -3  15  15          8.62         75.13        43.72 o
  -2  15  15         19.70         46.78        32.39 o
  -1  15  15        299.13        293.86        45.30 o
   0  15  15         20.54         28.54        26.99 o
   1  15  15        162.66        221.12        60.55 o
   2  15  15         25.07         41.43        28.77 o
   3  15  15          9.50          3.18        21.75 o
   4  15  15         13.28         49.32        41.66 o
  -5  16  15          2.73          4.16        26.52 o
  -4  16  15          5.89          7.76        11.07 o
  -3  16  15        417.99        358.40        38.52 o
  -2  16  15         29.58         80.62        30.66 o
  -1  16  15          0.22          2.84        15.24 o
   0  16  15        671.14        594.29       228.59 o
   1  16  15        300.36        286.39        66.28 o
   2  16  15        350.90        470.18        58.63 o
   3  16  15         17.96         18.63        23.16 o
  -5  17  15          6.08         -3.62        23.11 o
  -4  17  15         35.91         21.85        31.85 o
  -3  17  15          0.31          0.76        13.88 o
  -2  17  15         54.14         16.31        19.21 o
  -1  17  15        109.54        122.66        33.93 o
   0  17  15        161.37        179.83        47.18 o
   1  17  15         25.79         20.12        23.16 o
   2  17  15        395.78        492.25        82.90 o
   3  17  15        132.96        202.25        50.21 o
  -5  18  15          0.48         -9.08        22.12 o
  -4  18  15         25.78         14.72        30.33 o
  -3  18  15          3.68         18.12        32.34 o
  -2  18  15         93.74         74.69        31.36 o
  -1  18  15         41.30         48.53        15.14 o
   0  18  15         13.95         24.76        23.47 o
   1  18  15         69.03         60.28        25.03 o
   2  18  15          0.97          5.75        21.78 o
   3  18  15        383.47        403.65        48.55 o
  -5  19  15         32.60         16.32        15.83 o
  -4  19  15          0.06        -12.82        27.26 o
  -3  19  15         14.30         28.10        22.95 o
  -2  19  15         51.66        109.01        28.00 o
  -1  19  15        162.81        236.26        62.77 o
   0  19  15          0.29        -14.42        17.93 o
   1  19  15        190.48        234.71        39.21 o
   2  19  15         32.96         53.76        21.59 o
   3  19  15        481.97        637.53        82.04 o
  -4  20  15         15.84         -7.22        22.05 o
  -3  20  15        347.97        319.54       154.12 o
  -2  20  15          2.60         25.71        40.28 o
  -1  20  15          2.29          8.29        23.67 o
   0  20  15          0.41         -1.78        15.56 o
   1  20  15       1267.99       1713.49       165.77 o
   2  20  15         69.74         75.50        21.36 o
   3  20  15        144.77        127.41        34.23 o
  -4  21  15         19.21          8.57        19.16 o
  -3  21  15         57.41         49.72        19.33 o
  -2  21  15        101.47         45.88        30.07 o
  -1  21  15         81.72        100.09        24.97 o
   0  21  15         86.26        112.02        20.20 o
   1  21  15         81.67        114.06        27.43 o
   2  21  15        243.20        354.25        55.60 o
  -3  22  15         28.60         -6.97        21.76 o
  -2  22  15         10.00          3.69        20.00 o
  -1  22  15         22.22         33.22        18.60 o
   0  22  15         47.61         49.08        18.73 o
   1  22  15        101.24         95.85        35.30 o
   2  22  15          0.34         -4.29        21.29 o
  -3  23  15         15.67          7.97        16.42 o
  -2  23  15         67.47         14.65        29.37 o
  -1  23  15        211.53        262.63        39.59 o
   0  23  15         35.66         40.22        25.59 o
   1  23  15          2.14        -12.27        20.64 o
  -2  24  15         29.79         -5.20        17.43 o
  -1  24  15        160.66         68.73        65.97 o
  -6   0  16         32.77          2.99        15.26 o
  -4   0  16        271.98        344.96        43.89 o
  -2   0  16        136.34        112.02        18.67 o
   0   0  16          0.02          5.50        15.12 o
   2   0  16        135.87        135.35        22.79 o
   4   0  16         34.54         30.14        20.38 o
  -7   1  16         12.03          2.44         5.85 o
  -6   1  16          0.46         -0.05         6.29 o
  -5   1  16          3.49        -16.45        27.13 o
  -4   1  16        224.90        218.12        24.78 o
  -3   1  16        331.93        427.76        33.41 o
  -2   1  16        232.99        280.87        22.08 o
  -1   1  16        346.28        399.30        26.90 o
   0   1  16        869.68        913.64        39.04 o
   1   1  16        692.13        883.11        34.89 o
   2   1  16          4.48         -7.24        10.66 o
   3   1  16         15.68          1.90        14.01 o
   4   1  16          0.87         -5.08        12.41 o
   5   1  16        109.08         21.76        10.23 o
  -7   2  16          0.78          0.83         5.55 o
  -6   2  16          0.42          1.53         6.58 o
  -5   2  16          9.41          4.22        20.66 o
  -4   2  16        717.64        767.56        57.16 o
  -3   2  16        112.04        125.73        17.21 o
  -2   2  16         21.71         13.10         9.08 o
  -1   2  16          1.09         -5.94         9.42 o
   0   2  16        805.86        999.69        41.51 o
   1   2  16        450.86        539.87        24.73 o
   2   2  16          9.91         16.75        12.68 o
   3   2  16         13.21         20.68        17.18 o
   4   2  16        367.41        340.66        74.81 o
   5   2  16          5.21          2.15        10.11 o
  -7   3  16          0.25          4.97         5.13 o
  -6   3  16         86.80         26.57        10.76 o
  -5   3  16          0.28          1.83        10.55 o
  -4   3  16         69.11         73.23        12.61 o
  -3   3  16        284.79        294.61        26.44 o
  -2   3  16         68.49         52.04        10.50 o
  -1   3  16        136.86        140.60        14.76 o
   0   3  16        155.47        192.62        15.74 o
   1   3  16        861.12       1001.53        37.63 o
   2   3  16        298.12        347.48        28.61 o
   3   3  16         75.43        124.05        47.34 o
   4   3  16         25.65         40.45        15.13 o
   5   3  16        149.59         42.98        11.05 o
  -7   4  16         11.92          0.80         5.32 o
  -6   4  16         15.03          1.52         9.78 o
  -5   4  16          0.57         -1.01        15.98 o
  -4   4  16        121.52        114.13        14.65 o
  -3   4  16          2.13          0.35        14.47 o
  -2   4  16        262.68        383.60        28.55 o
  -1   4  16          8.23          9.47         9.33 o
   0   4  16        296.95        357.90        20.70 o
   1   4  16          0.27         -1.17         9.46 o
   2   4  16        373.46        519.16        37.56 o
   3   4  16        550.83        737.28        90.85 o
   4   4  16          0.01         -7.20        12.72 o
   5   4  16         13.31        -10.32        13.60 o
  -6   5  16        134.82         48.79        14.22 o
  -5   5  16          2.18        -10.47        12.35 o
  -4   5  16          9.13         12.04         8.60 o
  -3   5  16         66.60         61.13        12.11 o
  -2   5  16         35.79         43.34        10.07 o
  -1   5  16        165.61        180.39        22.25 o
   0   5  16        297.48        358.52        21.65 o
   1   5  16        306.19        283.01        19.98 o
   2   5  16          1.65          1.72        11.50 o
   3   5  16          7.36         19.39        39.81 o
   4   5  16          9.15          5.76        12.34 o
   5   5  16         16.30         -1.95        13.32 o
  -6   6  16          8.23          1.12        11.25 o
  -5   6  16          4.90         10.37        12.45 o
  -4   6  16        349.99        417.78        41.24 o
  -3   6  16          0.88        -11.73        17.18 o
  -2   6  16         28.06         36.26        23.59 o
  -1   6  16        224.23        228.39        20.07 o
   0   6  16        999.06       1253.84        55.16 o
   1   6  16        350.00        396.37        41.86 o
   2   6  16        161.53        208.04        20.77 o
   3   6  16         19.64         78.88        43.39 o
   4   6  16       1047.63       1207.01       174.82 o
   5   6  16         39.85         12.66        12.17 o
  -6   7  16          0.45          0.55         9.30 o
  -5   7  16          3.92         -0.88        11.64 o
  -4   7  16         40.05         36.41        15.77 o
  -3   7  16        100.60        115.80        21.66 o
  -2   7  16        899.64       1186.37        72.10 o
  -1   7  16        645.95        661.36        36.70 o
   0   7  16        129.02        141.22        16.32 o
   1   7  16         20.37         27.52        11.34 o
   2   7  16        970.93       1139.96        76.43 o
   3   7  16         24.19         41.06        16.23 o
   4   7  16        185.08         84.13        51.38 o
   5   7  16         17.57          6.54        10.65 o
  -6   8  16          1.14          8.91         9.46 o
  -5   8  16          2.32         14.32        11.59 o
  -4   8  16        223.02        230.75        36.41 o
  -3   8  16          0.19          4.33        14.48 o
  -2   8  16        246.57        246.04        26.90 o
  -1   8  16        210.36        224.59        26.48 o
   0   8  16        137.43        194.04        20.99 o
   1   8  16         23.32         26.07        10.30 o
   2   8  16         26.28         24.79        15.87 o
   3   8  16        368.11        366.82       118.79 o
   4   8  16          0.62          1.34        14.03 o
   5   8  16         28.91          1.42        10.97 o
  -6   9  16          0.17          2.15         9.13 o
  -5   9  16         40.45         10.02        11.85 o
  -4   9  16          8.72        -17.66        72.70 o
  -3   9  16        277.71        312.13        29.22 o
  -2   9  16        192.39        276.71        35.80 o
  -1   9  16         94.45         98.88        16.87 o
   0   9  16         16.99         44.31        14.22 o
   1   9  16        597.83        891.40        59.41 o
   2   9  16        597.20        718.67        98.28 o
   3   9  16        113.88        193.95        36.57 o
   4   9  16        253.77        102.94       124.79 o
  -6  10  16          0.26          0.00         7.91 o
  -5  10  16         11.04          3.41        10.95 o
  -4  10  16        224.65        284.80        98.72 o
  -3  10  16        125.72        149.54        25.50 o
  -2  10  16         63.38         98.00        28.09 o
  -1  10  16          3.71         20.22        13.54 o
   0  10  16       1489.28       1930.92       103.73 o
   1  10  16         10.64         22.11        54.87 o
   2  10  16        401.06        529.38        76.35 o
   3  10  16          6.39          4.72        14.18 o
   4  10  16        215.63         74.67       155.88 o
  -6  11  16         10.94         -1.41         8.89 o
  -5  11  16         25.98         14.46        11.20 o
  -4  11  16          3.28         26.32        14.37 o
  -3  11  16        245.93        261.42        26.58 o
  -2  11  16         21.30         25.99        16.16 o
  -1  11  16         15.31          6.61        16.28 o
   0  11  16          8.68          8.61        17.76 o
   1  11  16        715.53        773.88        63.70 o
   2  11  16          0.64         13.10        37.15 o
   3  11  16          0.15          5.73        16.69 o
   4  11  16          0.65         -9.72        12.25 o
  -6  12  16         89.14         11.80         6.68 o
  -5  12  16         55.64         15.22        11.29 o
  -4  12  16          7.74         11.03        15.25 o
  -3  12  16          5.00         -9.19        13.95 o
  -2  12  16        224.61        215.65        29.50 o
  -1  12  16          2.74         11.73        17.75 o
   0  12  16        449.44        540.55       116.04 o
   1  12  16         42.38         31.76        22.42 o
   2  12  16         10.82         23.93        48.59 o
   3  12  16        172.42        246.89        37.47 o
   4  12  16          5.65          9.05        42.46 o
  -6  13  16         17.37         -4.26        13.73 o
  -5  13  16          4.88          8.72         9.87 o
  -4  13  16          5.15        -14.45        15.63 o
  -3  13  16         42.09         50.09        36.30 o
  -2  13  16          8.24         19.06        19.94 o
  -1  13  16        105.77         87.55        27.99 o
   0  13  16         19.05         13.91        20.81 o
   1  13  16         91.45         91.14        29.41 o
   2  13  16        415.46        531.59        55.87 o
   3  13  16        295.63        309.91        52.80 o
   4  13  16         60.98        113.44        48.78 o
  -5  14  16          0.02         -1.32         9.20 o
  -4  14  16        445.30        214.91        67.31 o
  -3  14  16          4.04         -9.22        13.17 o
  -2  14  16         13.45         12.00        15.47 o
  -1  14  16        171.36        172.42        28.86 o
   0  14  16        883.28        980.01       102.48 o
   1  14  16        772.14        978.82       118.02 o
   2  14  16          2.95         24.24        27.64 o
   3  14  16         46.79        108.44        27.14 o
  -5  15  16         20.01         -4.41         7.56 o
  -4  15  16         45.59         10.95        11.54 o
  -3  15  16        168.72         91.89        25.70 o
  -2  15  16         69.27         88.67        64.08 o
  -1  15  16         37.82        -10.64        43.82 o
   0  15  16        366.11        485.97        87.04 o
   1  15  16        123.84        159.83        38.00 o
   2  15  16         78.46        132.39        30.62 o
   3  15  16        147.45        194.60        30.02 o
  -5  16  16          0.02          9.45        22.65 o
  -4  16  16         23.01          6.11         9.94 o
  -3  16  16         12.25          0.99        12.10 o
  -2  16  16        166.77         93.02        31.78 o
  -1  16  16         38.79         61.51        21.54 o
   0  16  16         42.71         54.05        18.76 o
   1  16  16         12.11         37.78        20.21 o
   2  16  16        445.16        571.73        54.16 o
   3  16  16         80.39         79.92        22.93 o
  -5  17  16         17.66         12.97        17.42 o
  -4  17  16         14.66          8.67        28.50 o
  -3  17  16        130.27         50.88        15.21 o
  -2  17  16         36.78         25.27        15.79 o
  -1  17  16         50.44         29.67        19.50 o
   0  17  16        115.61        163.18        35.13 o
   1  17  16        920.23       1213.23        83.16 o
   2  17  16         65.33        106.25        28.04 o
   3  17  16         10.42         10.80        16.06 o
  -4  18  16        206.29         30.28        27.78 o
  -3  18  16        103.03         72.74        66.23 o
  -2  18  16         49.49          6.42        13.20 o
  -1  18  16         14.94         16.27        19.79 o
   0  18  16        570.97        872.17        79.22 o
   1  18  16          9.55         -6.23        24.51 o
   2  18  16         77.08        108.20        25.02 o
  -4  19  16         11.75          9.50        22.01 o
  -3  19  16         60.30         40.01        37.13 o
  -2  19  16        113.50         89.31        85.50 o
  -1  19  16         77.08        137.55        48.63 o
   0  19  16         12.32          9.67        20.52 o
   1  19  16        190.26        235.80        37.46 o
   2  19  16        260.37        295.93        38.14 o
  -4  20  16         48.35          4.93        15.74 o
  -3  20  16         53.49         42.78        27.09 o
  -2  20  16         33.27         15.00        19.47 o
  -1  20  16         11.65         21.29        31.39 o
   0  20  16         34.33        -19.34        27.88 o
   1  20  16         50.39         84.18        24.95 o
   2  20  16         80.72        120.83        35.06 o
  -3  21  16          9.96         15.38        21.04 o
  -2  21  16         61.82         21.40        19.38 o
  -1  21  16         27.61          6.09        25.69 o
   0  21  16          0.10        -21.04        21.04 o
   1  21  16          2.28          2.30        16.89 o
   2  21  16         13.65         33.09        25.42 o
  -3  22  16         38.26         15.88        15.96 o
  -2  22  16          0.38          0.54        13.44 o
  -1  22  16          0.83          2.61        14.67 o
   0  22  16        420.55        429.16        43.85 o
   1  22  16         17.02         19.72        22.15 o
  -5   0  17        291.75        207.94        47.28 o
  -3   0  17         17.35         25.43        16.80 o
  -1   0  17       1467.00       1795.16       108.06 o
   1   0  17         13.02          0.03        11.39 o
   3   0  17        193.42        309.53        33.14 o
   5   0  17        240.93         62.24        14.97 o
  -6   1  17          4.64          2.25         5.84 o
  -5   1  17          4.81          9.16         8.74 o
  -4   1  17        495.35        445.38        40.14 o
  -3   1  17        190.80        225.89        23.48 o
  -2   1  17        262.71        296.01        25.98 o
  -1   1  17        623.02        703.33        35.82 o
   0   1  17          2.35          6.77         9.94 o
   1   1  17          4.48         -6.89         7.81 o
   2   1  17        170.56        168.29        18.21 o
   3   1  17         46.74         72.69        14.18 o
   4   1  17        153.93         72.47        15.60 o
   5   1  17         79.31          4.77        11.24 o
  -6   2  17         77.82         21.24         8.56 o
  -5   2  17          8.32         12.68         9.28 o
  -4   2  17         67.68         71.48        15.13 o
  -3   2  17        259.43        305.04        39.79 o
  -2   2  17        592.81        611.54        42.48 o
  -1   2  17         66.29         51.15        21.80 o
   0   2  17        152.01        175.60        17.07 o
   1   2  17         61.79         68.43        11.39 o
   2   2  17          0.06         -2.81        11.35 o
   3   2  17         62.05         66.86        12.04 o
   4   2  17          8.69          5.73        12.19 o
   5   2  17        113.74         35.85        12.16 o
  -6   3  17          0.83          6.96         7.95 o
  -5   3  17          5.30          0.92         7.50 o
  -4   3  17         37.24         23.16        16.41 o
  -3   3  17        138.58        188.13        21.52 o
  -2   3  17        209.01        250.96        32.24 o
  -1   3  17       1289.55       1573.22        74.29 o
   0   3  17        114.02        198.18        20.15 o
   1   3  17         27.74          1.11        11.49 o
   2   3  17         47.58         56.22        12.64 o
   3   3  17         46.67         34.77        11.00 o
   4   3  17        140.81        102.57        26.63 o
   5   3  17         11.27         11.96         9.98 o
  -6   4  17         40.33          9.62        16.14 o
  -5   4  17        198.45        144.25        38.92 o
  -4   4  17         13.27         10.40        20.89 o
  -3   4  17          7.91          5.40         9.62 o
  -2   4  17         51.36         61.50        13.93 o
  -1   4  17        694.67        832.47        41.97 o
   0   4  17        259.22        201.11        21.04 o
   1   4  17        103.64        132.08        17.95 o
   2   4  17         61.06         53.54        13.21 o
   3   4  17        442.90        728.27        38.02 o
   4   4  17         23.07         21.35        12.44 o
   5   4  17         75.36         14.04        10.88 o
  -6   5  17         66.28         25.55         9.23 o
  -5   5  17          0.83         -4.31        15.34 o
  -4   5  17        155.64        195.17        26.44 o
  -3   5  17        388.51        482.94        71.89 o
  -2   5  17        113.78        130.57        22.58 o
  -1   5  17          5.69          8.26        11.13 o
   0   5  17        212.73        287.70        24.50 o
   1   5  17        777.44       1028.11        58.16 o
   2   5  17        114.70        168.36        30.74 o
   3   5  17          1.68          5.71        10.50 o
   4   5  17        404.11        162.10        28.44 o
  -6   6  17         16.51         -4.49        11.03 o
  -5   6  17          1.08         -5.53        10.86 o
  -4   6  17          1.65         -8.63        20.80 o
  -3   6  17        197.23        282.40        32.61 o
  -2   6  17          3.79         -3.52        17.13 o
  -1   6  17          3.04          4.43        11.77 o
   0   6  17          6.60         11.23        12.26 o
   1   6  17         17.80         27.98        12.29 o
   2   6  17         63.78         95.72        44.13 o
   3   6  17         57.82         75.80        23.05 o
   4   6  17         79.97          9.64        15.39 o
  -6   7  17         23.25          6.29         7.63 o
  -5   7  17         15.25          4.23        10.62 o
  -4   7  17        227.37        141.14        42.59 o
  -3   7  17         19.37          1.61        15.03 o
  -2   7  17        435.48        660.84        60.18 o
  -1   7  17        145.11        183.43        21.81 o
   0   7  17        342.86        485.81        36.94 o
   1   7  17        682.62        814.08        45.19 o
   2   7  17         29.79         43.33        40.74 o
   3   7  17        110.26        124.98        20.43 o
   4   7  17          3.19        -15.09        15.09 o
  -6   8  17         34.84          6.32         7.26 o
  -5   8  17        263.69        111.14        29.30 o
  -4   8  17          1.70        -12.07        27.70 o
  -3   8  17         29.49         49.81        15.73 o
  -2   8  17          9.97         14.20        18.23 o
  -1   8  17        419.59        641.58        60.11 o
   0   8  17          5.34         20.49        16.85 o
   1   8  17         41.22         34.66        22.51 o
   2   8  17         50.86         29.73        16.12 o
   3   8  17        779.91       1183.38        59.09 o
   4   8  17          0.30         -6.02        13.07 o
  -6   9  17         60.25         22.67         7.96 o
  -5   9  17          7.71          2.01         9.91 o
  -4   9  17         77.04         41.22        14.87 o
  -3   9  17        581.28        653.45        50.93 o
  -2   9  17         79.41        113.55        19.87 o
  -1   9  17          3.77         23.44        21.37 o
   0   9  17         40.42         50.36        17.81 o
   1   9  17        318.96        360.83        36.60 o
   2   9  17         22.45         38.15        30.04 o
   3   9  17        440.53        494.91        38.42 o
   4   9  17          0.39         -1.72        11.49 o
  -6  10  17          5.51          5.87         6.52 o
  -5  10  17         57.59         16.56        20.26 o
  -4  10  17         14.61         14.23        12.94 o
  -3  10  17          3.17         10.01        13.27 o
  -2  10  17         42.91         42.93        15.66 o
  -1  10  17        124.37        217.14        33.92 o
   0  10  17          1.33        -19.22        19.64 o
   1  10  17        481.84        462.89        64.78 o
   2  10  17          0.06          3.90        28.42 o
   3  10  17         19.06         12.17        20.13 o
   4  10  17          8.14          8.31         9.98 o
  -5  11  17          6.48          4.00        10.60 o
  -4  11  17         33.54         14.47        13.55 o
  -3  11  17        346.57        469.66        63.86 o
  -2  11  17         14.42         44.06        20.75 o
  -1  11  17         87.43         96.39        23.13 o
   0  11  17        495.15        620.83        46.59 o
   1  11  17        620.87        991.96       143.80 o
   2  11  17        154.26        198.58        36.96 o
   3  11  17        389.47        541.35        64.84 o
  -5  12  17        146.58         33.37        11.78 o
  -4  12  17          7.08         -4.24        11.51 o
  -3  12  17          5.97          9.73        11.90 o
  -2  12  17         83.63         92.69        41.18 o
  -1  12  17        183.22        197.54        34.40 o
   0  12  17        854.68        964.96       199.52 o
   1  12  17         53.67         41.37        31.23 o
   2  12  17         41.31         51.17        26.91 o
   3  12  17         68.30        124.66        34.57 o
  -5  13  17         35.35         19.89         9.54 o
  -4  13  17         68.67         23.21        12.01 o
  -3  13  17          6.12          5.80        12.10 o
  -2  13  17         24.69         26.05        33.03 o
  -1  13  17         26.55         28.07        39.54 o
   0  13  17        334.55        484.52        82.11 o
   1  13  17        121.19        215.67        42.19 o
   2  13  17        121.02        194.44        34.56 o
   3  13  17         28.70          7.76        25.13 o
  -5  14  17         20.21          6.16         8.74 o
  -4  14  17          8.28          0.09        11.07 o
  -3  14  17        346.95        217.95        73.57 o
  -2  14  17         78.26         50.10        18.65 o
  -1  14  17        125.43        207.74        57.49 o
   0  14  17          5.24         12.37        18.40 o
   1  14  17         34.02         43.75        51.57 o
   2  14  17         37.88         59.30        24.81 o
   3  14  17          6.59         11.53        37.99 o
  -5  15  17         91.63         21.86        17.57 o
  -4  15  17         32.43         13.70        10.15 o
  -3  15  17          8.22          4.51        11.68 o
  -2  15  17         46.80         24.59        13.96 o
  -1  15  17        152.06        170.41        81.65 o
   0  15  17        517.01        743.33       133.69 o
   1  15  17        598.43        948.94        88.50 o
   2  15  17        410.08        544.24        59.99 o
   3  15  17         26.73         25.00        24.44 o
  -4  16  17         28.56         -4.37         9.69 o
  -3  16  17          1.44          5.14        10.53 o
  -2  16  17          1.94          1.25        12.48 o
  -1  16  17        435.16        419.50       228.96 o
   0  16  17         95.32        208.44        35.60 o
   1  16  17         26.92         76.07        29.42 o
   2  16  17         35.26         34.56        25.33 o
  -4  17  17          6.06         -3.11        18.98 o
  -3  17  17         17.13          3.64        10.26 o
  -2  17  17         11.37         11.32        15.04 o
  -1  17  17         46.84         27.11        29.76 o
   0  17  17        345.65        547.76        48.41 o
   1  17  17         13.17         18.35        46.40 o
   2  17  17         22.85         31.44        28.09 o
  -4  18  17         10.38          7.57        16.92 o
  -3  18  17         18.94          7.26        14.82 o
  -2  18  17         17.02          7.55        11.00 o
  -1  18  17          0.14        -19.28        19.28 o
   0  18  17         66.93         80.08        28.02 o
   1  18  17         79.17        120.02        28.19 o
   2  18  17          5.74         12.97        17.35 o
  -3  19  17          5.33          3.11        20.22 o
  -2  19  17         94.27        134.59       109.45 o
  -1  19  17          1.24         -6.55        16.30 o
   0  19  17         40.26         49.87        22.85 o
   1  19  17         43.10         73.24        22.96 o
   2  19  17        155.41        236.02        42.74 o
  -3  20  17         20.15         -7.20        16.70 o
  -2  20  17         17.83         14.06        27.20 o
  -1  20  17        275.73        270.24       209.71 o
   0  20  17          3.23         26.49        20.51 o
   1  20  17         40.68         42.28        17.79 o
  -2  21  17         14.63         13.41        12.20 o
  -1  21  17        130.64        136.68        24.31 o
   0  21  17        411.78        530.66        72.20 o
   1  21  17         52.53         64.21        23.21 o
  -4   0  18        204.55        223.13        32.83 o
  -2   0  18        960.07       1052.54       108.82 o
   0   0  18        526.31        761.26        62.57 o
   2   0  18         51.91        -10.23        44.19 o
   4   0  18         17.26         25.13        15.89 o
  -6   1  18         14.35          4.69         8.37 o
  -5   1  18        170.40         98.61        12.58 o
  -4   1  18         29.59         30.28        10.18 o
  -3   1  18         98.98        108.08        15.14 o
  -2   1  18        517.26        617.55        49.65 o
  -1   1  18          2.14          1.31         9.51 o
   0   1  18        170.18        139.31        18.62 o
   1   1  18         38.47         55.16        17.13 o
   2   1  18         25.27         10.38        39.42 o
   3   1  18        458.94        617.44        70.05 o
   4   1  18         15.84         27.23        11.58 o
  -6   2  18         34.39          4.80         7.58 o
  -5   2  18         13.65          8.13         7.96 o
  -4   2  18         10.38         16.83         9.49 o
  -3   2  18         13.13          9.62         9.58 o
  -2   2  18        899.05       1157.58       102.09 o
  -1   2  18        106.14         92.94        13.43 o
   0   2  18        216.32        189.05        21.76 o
   1   2  18         24.71         19.61        11.28 o
   2   2  18        344.15        495.95        91.19 o
   3   2  18        289.60        322.93        23.24 o
   4   2  18        304.55        148.79        25.36 o
  -6   3  18         10.95          7.20         8.58 o
  -5   3  18        134.78         87.61        15.82 o
  -4   3  18        592.99        734.64        84.66 o
  -3   3  18         21.02         23.70        16.25 o
  -2   3  18        207.15        185.15        22.69 o
  -1   3  18         65.24         63.60        14.30 o
   0   3  18        567.18        684.34        46.09 o
   1   3  18         32.09         37.06        11.09 o
   2   3  18         43.04         52.99        44.25 o
   3   3  18        545.98        834.55        98.20 o
   4   3  18        135.18         62.06        17.36 o
  -6   4  18          3.25          1.19         7.61 o
  -5   4  18         14.18          3.55        11.83 o
  -4   4  18        184.69        179.50        25.74 o
  -3   4  18         52.26         64.68        18.65 o
  -2   4  18         16.94         13.67        16.45 o
  -1   4  18        138.39        129.25        21.24 o
   0   4  18         58.15         92.73        19.54 o
   1   4  18          1.56         -5.56        11.76 o
   2   4  18         14.40          8.43        11.45 o
   3   4  18          1.19        -12.27        13.63 o
   4   4  18        122.75         46.79        16.52 o
  -6   5  18          3.59         -5.81         7.95 o
  -5   5  18         21.41         33.39        19.84 o
  -4   5  18        267.04        256.64        40.48 o
  -3   5  18        164.18        238.80        36.46 o
  -2   5  18          0.71          5.85        15.24 o
  -1   5  18          6.51         10.03        13.59 o
   0   5  18         54.70         83.82        15.97 o
   1   5  18         21.81         33.49        16.45 o
   2   5  18        119.70        125.41        15.61 o
   3   5  18         89.15         97.29        29.48 o
   4   5  18         50.77          9.49        12.62 o
  -6   6  18         24.16         -1.11         7.10 o
  -5   6  18         70.51         21.59        15.36 o
  -4   6  18          3.86         -3.93        12.27 o
  -3   6  18        140.39        159.90        23.97 o
  -2   6  18        247.17        291.67        31.96 o
  -1   6  18          0.02         12.39        12.33 o
   0   6  18         12.06          8.03        12.54 o
   1   6  18          4.44         -0.36        34.46 o
   2   6  18        919.14       1422.55       117.17 o
   3   6  18        107.71        141.43        29.80 o
   4   6  18         32.96         13.83        12.07 o
  -6   7  18          0.36          3.15         7.62 o
  -5   7  18         76.36         24.90        12.52 o
  -4   7  18         34.91          8.66        33.28 o
  -3   7  18          2.86         -0.10        26.82 o
  -2   7  18          2.31         -0.84        14.68 o
  -1   7  18         49.12         69.52        20.60 o
   0   7  18        245.37        296.80        23.99 o
   1   7  18         12.53         22.50        48.60 o
   2   7  18         62.88         33.75        16.73 o
   3   7  18        101.64        196.02        26.54 o
   4   7  18        101.64         10.67        10.44 o
  -6   8  18         11.53         -1.85         5.98 o
  -5   8  18          2.97          1.79         8.98 o
  -4   8  18          1.38          3.17        13.32 o
  -3   8  18         14.72         11.93        23.18 o
  -2   8  18         35.11         27.67        15.72 o
  -1   8  18         22.30         25.20        14.99 o
   0   8  18         48.39         71.22        20.50 o
   1   8  18          7.32         11.12        44.64 o
   2   8  18         62.76         75.20        17.29 o
   3   8  18         26.31         26.24        16.53 o
  -5   9  18          1.32         -1.13         8.64 o
  -4   9  18         42.33         31.85        26.39 o
  -3   9  18          2.15        -44.87        45.41 o
  -2   9  18        116.00        170.95        23.00 o
  -1   9  18         27.82         52.09        16.03 o
   0   9  18        550.58        785.44       105.15 o
   1   9  18        239.73        330.07        52.92 o
   2   9  18          2.00         19.88        33.59 o
   3   9  18         41.95         21.07        11.45 o
  -5  10  18          0.83          4.45         8.41 o
  -4  10  18         38.20         28.27        11.97 o
  -3  10  18        216.33        231.97        56.28 o
  -2  10  18         24.13         25.36        19.58 o
  -1  10  18        335.30        437.25        55.08 o
   0  10  18        221.67        277.21        48.61 o
   1  10  18        147.69        192.12        43.52 o
   2  10  18        336.96        555.58        92.53 o
   3  10  18         14.21         15.03        14.35 o
  -5  11  18          3.07          3.00        12.99 o
  -4  11  18         38.48         26.29        18.85 o
  -3  11  18         88.95         84.16        20.14 o
  -2  11  18         27.81         -3.86        22.17 o
  -1  11  18         36.86         54.29        30.68 o
   0  11  18         80.92        102.84        35.69 o
   1  11  18         31.23         58.31        49.45 o
   2  11  18         49.35         17.49        39.47 o
   3  11  18          4.53          4.57        11.79 o
  -5  12  18          2.00          0.86         7.32 o
  -4  12  18         42.84         14.00        11.57 o
  -3  12  18         35.95         17.22        14.33 o
  -2  12  18          3.90         -0.75        15.01 o
  -1  12  18          0.50          0.00        25.83 o
   0  12  18          1.27        -12.60        18.47 o
   1  12  18        125.10        202.04        56.73 o
   2  12  18          8.09         -8.18        38.39 o
   3  12  18          3.04          1.64        17.01 o
  -5  13  18         55.34         10.71         8.07 o
  -4  13  18         28.25          5.56        10.19 o
  -3  13  18          7.73         -1.79        12.62 o
  -2  13  18         19.64         21.85        15.96 o
  -1  13  18        617.76        718.63       322.48 o
   0  13  18        484.64        835.33        54.42 o
   1  13  18         10.97          4.77        27.96 o
   2  13  18         49.74         67.91        40.93 o
   3  13  18         19.87         40.01        27.84 o
  -4  14  18          0.11         -6.05         9.74 o
  -3  14  18          9.97         18.13        19.63 o
  -2  14  18        478.95        474.73       234.94 o
  -1  14  18        189.00        168.27        74.77 o
   0  14  18         23.20         10.17        19.27 o
   1  14  18          0.31         31.35        27.12 o
   2  14  18        623.14        859.78       110.68 o
  -4  15  18         30.68         11.54        11.48 o
  -3  15  18          2.25         -5.18        11.49 o
  -2  15  18          1.55        -10.70        13.82 o
  -1  15  18        291.46        307.15       212.97 o
   0  15  18         32.34         66.03        27.63 o
   1  15  18         50.95         89.36        29.44 o
   2  15  18         21.91         36.23        31.11 o
  -3  16  18          8.94         -8.46        10.98 o
  -2  16  18          0.03         22.48        26.64 o
  -1  16  18        240.15        351.06        69.52 o
   0  16  18         30.21         58.38        25.54 o
   1  16  18          0.08        -10.08        23.92 o
   2  16  18         24.72         -5.18        25.24 o
  -3  17  18         90.67         -0.79        12.13 o
  -2  17  18          0.48         15.48        16.32 o
  -1  17  18        395.68        535.80        72.72 o
   0  17  18        171.31        250.97        57.07 o
   1  17  18        307.76        454.68        67.40 o
  -2  18  18        100.29        173.82        36.75 o
  -1  18  18          5.01         17.28        19.15 o
   0  18  18          1.35         58.10        35.52 o
   1  18  18        119.72        142.66        25.87 o
  -1  19  18        241.29        301.63        36.47 o
   0  19  18         16.66         27.43        28.66 o
  -5   0  19          4.53          6.85        12.01 o
  -3   0  19        748.90        799.24       120.45 o
  -1   0  19        427.10        446.64        66.32 o
   1   0  19        895.07       1281.67       156.76 o
   3   0  19         32.42         29.41        17.73 o
  -5   1  19         56.51         31.50        10.46 o
  -4   1  19        110.00         83.32        15.96 o
  -3   1  19         70.67         47.25        15.08 o
  -2   1  19         56.31         49.24        12.68 o
  -1   1  19         17.22         18.78        12.12 o
   0   1  19        184.28        218.81        22.41 o
   1   1  19         19.06         27.71        43.42 o
   2   1  19        592.21        904.48        71.21 o
   3   1  19          2.27         -5.74        11.30 o
  -5   2  19         55.31         36.05        10.80 o
  -4   2  19         69.18         33.11        15.02 o
  -3   2  19          9.34          6.24        20.66 o
  -2   2  19        195.73        196.15        26.13 o
  -1   2  19          4.21         11.95        11.91 o
   0   2  19         51.29         56.95        18.77 o
   1   2  19         12.11          9.46        38.94 o
   2   2  19        102.40        116.37        20.75 o
   3   2  19          3.26         -7.86        12.62 o
  -5   3  19         87.63         61.93        12.69 o
  -4   3  19         29.15         13.78        13.98 o
  -3   3  19          3.47          4.15        28.77 o
  -2   3  19         65.65         70.88        17.93 o
  -1   3  19         29.00         58.37        17.74 o
   0   3  19         90.25        121.10        19.93 o
   1   3  19         18.38         -9.63        40.62 o
   2   3  19         91.95        130.59        21.48 o
   3   3  19        164.98        228.55        70.32 o
  -5   4  19          0.06         -4.19         9.66 o
  -4   4  19         61.58         62.80        14.67 o
  -3   4  19        653.85        759.54        77.84 o
  -2   4  19         72.24         90.07        19.39 o
  -1   4  19        281.12        340.83        33.76 o
   0   4  19         25.07         33.59        15.49 o
   1   4  19        638.02        979.34        66.26 o
   2   4  19        363.50        512.82        40.93 o
   3   4  19         67.97         95.98        15.60 o
  -5   5  19         22.14         20.11        16.41 o
  -4   5  19          5.67        -10.01        12.23 o
  -3   5  19         18.31          6.57        14.19 o
  -2   5  19         11.97         -4.18        24.86 o
  -1   5  19         55.26         68.59        17.55 o
   0   5  19          2.39         36.64        16.59 o
   1   5  19         77.43        124.50        20.72 o
   2   5  19        309.28        499.43        55.08 o
   3   5  19        102.24        193.04        30.66 o
  -5   6  19          1.72         -9.98         9.98 o
  -4   6  19         10.72         24.19        33.79 o
  -3   6  19         27.94         25.01        15.16 o
  -2   6  19          2.25         23.82        25.98 o
  -1   6  19         57.71         80.89        26.53 o
   0   6  19         33.66         43.40        20.33 o
   1   6  19          5.44        -19.21        39.57 o
   2   6  19         24.91         46.02        18.88 o
   3   6  19         37.87         83.13        21.43 o
  -5   7  19         14.21         12.94        10.08 o
  -4   7  19         52.85         63.09        45.50 o
  -3   7  19         23.08         26.59        14.39 o
  -2   7  19         25.53         65.13        24.33 o
  -1   7  19          0.68          4.07        21.38 o
   0   7  19          8.63        -15.16        22.50 o
   1   7  19         22.90         57.31        46.79 o
   2   7  19          0.75        -15.60        16.28 o
   3   7  19         83.44        124.79        23.81 o
  -5   8  19         23.18          7.18         8.37 o
  -4   8  19        134.81         88.65        36.32 o
  -3   8  19        127.01        105.11        21.02 o
  -2   8  19        489.48        562.20        83.88 o
  -1   8  19         11.53          3.23        35.65 o
   0   8  19         65.07         48.85        23.37 o
   1   8  19        329.48        533.44        90.53 o
   2   8  19         17.19         23.23        19.86 o
   3   8  19          4.37          4.57        13.48 o
  -5   9  19         12.91          9.52        10.20 o
  -4   9  19         47.19         25.21        12.59 o
  -3   9  19         85.55        121.62        21.32 o
  -2   9  19         34.54         56.56        15.56 o
  -1   9  19        193.26        199.10        48.83 o
   0   9  19         97.88        116.74        35.79 o
   1   9  19          0.49         27.72        40.85 o
   2   9  19         23.80         36.31        20.25 o
   3   9  19          6.74         23.12        13.42 o
  -5  10  19         90.63         30.36         9.85 o
  -4  10  19          6.52          0.28        10.87 o
  -3  10  19         74.06         46.20        16.63 o
  -2  10  19         32.57         26.27        14.82 o
  -1  10  19         27.00         -1.19        18.48 o
   0  10  19          0.20         -6.04        20.50 o
   1  10  19          0.23        -17.89        38.65 o
   2  10  19          7.67          5.24        15.81 o
  -5  11  19         22.64          1.03         7.42 o
  -4  11  19          4.48          0.93        10.34 o
  -3  11  19         37.80          7.07        12.45 o
  -2  11  19        166.65        108.17        19.13 o
  -1  11  19        520.40        556.26       100.10 o
   0  11  19         24.75         32.13        21.56 o
   1  11  19         18.34         25.73        41.08 o
   2  11  19         42.65         62.50        18.69 o
  -4  12  19         16.81         -1.64        11.07 o
  -3  12  19        117.39         59.69        18.20 o
  -2  12  19         14.23         28.39        18.83 o
  -1  12  19          8.10         -9.53        17.25 o
   0  12  19        182.17         85.41        40.21 o
   1  12  19        986.38       1791.31       198.12 o
   2  12  19         31.48         53.82        26.55 o
  -4  13  19          5.53         -5.73        10.80 o
  -3  13  19         10.36         10.48        15.58 o
  -2  13  19         19.61          5.34        16.48 o
  -1  13  19        255.31        190.93        48.08 o
   0  13  19         99.72        205.01        54.79 o
   1  13  19         84.80        202.77        51.10 o
   2  13  19          8.96         11.91        14.27 o
  -4  14  19          0.23          1.18         9.08 o
  -3  14  19          0.26        -11.30        13.57 o
  -2  14  19         49.24         22.33        17.35 o
  -1  14  19          1.12         -9.93        16.73 o
   0  14  19         85.77         76.28        39.66 o
   1  14  19          9.60          6.86        31.59 o
   2  14  19          0.97          3.60        11.64 o
  -3  15  19          8.42         -1.64        10.76 o
  -2  15  19         46.03         13.41        14.74 o
  -1  15  19         31.59         25.04        15.47 o
   0  15  19         80.20         69.79        36.29 o
   1  15  19        214.98        300.39        56.40 o
   2  15  19         18.55         10.73         9.92 o
  -3  16  19         27.83          7.76        10.87 o
  -2  16  19         10.14          7.64        13.97 o
  -1  16  19         16.69         12.37        31.20 o
   0  16  19          1.78         24.95        33.05 o
   1  16  19        692.58        819.66       100.05 o
  -1  17  19         33.46         48.65        31.75 o
   0  17  19        398.93        463.50        68.07 o
  -4   0  20          0.09         11.24        12.60 o
  -2   0  20         24.24         30.75        16.58 o
   0   0  20        161.10        137.41        21.40 o
   2   0  20         33.89         52.93        22.24 o
  -5   1  20         66.78         49.68        26.00 o
  -4   1  20         46.39         21.07        10.91 o
  -3   1  20        111.89        131.98        18.93 o
  -2   1  20         45.50         49.05        12.42 o
  -1   1  20         56.46         70.03        10.73 o
   0   1  20         78.21         49.84        12.76 o
   1   1  20         79.06        133.56        31.42 o
   2   1  20         37.50         92.53        17.94 o
  -5   2  20          0.01         -2.50         8.10 o
  -4   2  20        593.84        614.01        77.74 o
  -3   2  20          6.43         11.50        13.22 o
  -2   2  20        178.93        153.19        21.78 o
  -1   2  20          8.44         11.76        10.34 o
   0   2  20        668.07        900.84        88.30 o
   1   2  20          1.11         -6.38        15.85 o
   2   2  20          6.48        -13.11        14.09 o
   3   2  20         46.85         57.42        16.34 o
  -5   3  20          3.26         16.05         8.31 o
  -4   3  20          3.12         -2.58        10.88 o
  -3   3  20         21.96         13.68        13.37 o
  -2   3  20        150.93        187.75        23.83 o
  -1   3  20          3.87         14.36         9.69 o
   0   3  20          0.26         -1.55        11.45 o
   1   3  20        173.69        191.17        22.46 o
   2   3  20        166.55        271.39        40.81 o
   3   3  20        141.20        270.91        34.98 o
  -5   4  20         24.90         11.74         8.88 o
  -4   4  20         11.10          2.17        10.11 o
  -3   4  20         55.78         66.69        17.36 o
  -2   4  20          1.46         19.65        13.86 o
  -1   4  20         34.59         59.24        13.57 o
   0   4  20         82.96         69.56        14.83 o
   1   4  20          4.07         -3.39        12.54 o
   2   4  20          0.41          9.70        18.37 o
   3   4  20          4.10          5.95        12.12 o
  -5   5  20         70.14         24.46        10.21 o
  -4   5  20         16.00         23.62        13.74 o
  -3   5  20         58.48         59.93        14.58 o
  -2   5  20        141.38        130.04        20.20 o
  -1   5  20         53.80         82.48        14.29 o
   0   5  20        139.46        149.04        29.42 o
   1   5  20        167.34        300.11        36.99 o
   2   5  20        281.38        479.61        46.56 o
   3   5  20          0.43          1.88        11.19 o
  -5   6  20         12.43          6.19         8.99 o
  -4   6  20        202.98        161.62        83.09 o
  -3   6  20        116.68        112.58        17.79 o
  -2   6  20        101.16        133.22        19.87 o
  -1   6  20        163.26        135.09        19.80 o
   0   6  20        266.76        223.66        40.73 o
   1   6  20          9.39         45.00        18.81 o
   2   6  20          7.38          0.07        26.62 o
  -5   7  20         37.55         14.07         8.65 o
  -4   7  20         44.58         37.69        29.69 o
  -3   7  20         42.40         32.02        14.54 o
  -2   7  20          0.40         20.55        13.70 o
  -1   7  20        166.47        171.22        25.53 o
   0   7  20         10.86          9.80        13.84 o
   1   7  20         96.82        122.10        23.63 o
   2   7  20         26.89         64.67        17.45 o
  -5   8  20          5.72          2.14         7.83 o
  -4   8  20          2.06         -4.72        11.79 o
  -3   8  20         25.18         15.51        13.66 o
  -2   8  20          0.18          6.53        12.46 o
  -1   8  20          6.52         -1.17        10.79 o
   0   8  20         61.22         55.29        18.34 o
   1   8  20          2.57          2.96        15.49 o
   2   8  20         29.90         49.10        17.75 o
  -4   9  20          0.20          0.74         9.84 o
  -3   9  20         36.99         18.55        13.05 o
  -2   9  20          9.46         15.04        13.38 o
  -1   9  20         36.78         46.83        12.75 o
   0   9  20         55.10         17.38        18.16 o
   1   9  20        101.67        154.98        52.38 o
   2   9  20         45.40         56.20        16.11 o
  -4  10  20         44.31          3.17        10.53 o
  -3  10  20          3.64         -0.39        11.37 o
  -2  10  20         45.60         20.68        13.38 o
  -1  10  20         57.55         24.84        21.62 o
   0  10  20        427.56        714.29        99.04 o
   1  10  20         13.80         35.89        16.49 o
   2  10  20         80.27        134.30        21.04 o
  -4  11  20         48.71         -2.89        10.71 o
  -3  11  20         60.51         31.36        15.76 o
  -2  11  20         39.83          7.98        16.62 o
  -1  11  20          3.70          3.38        11.74 o
   0  11  20         20.29         42.65        35.43 o
   1  11  20         56.07        107.88        20.42 o
   2  11  20        120.96        229.20        25.95 o
  -4  12  20          2.50          1.25         9.34 o
  -3  12  20         35.11          1.92        12.73 o
  -2  12  20          8.59         22.41        18.30 o
  -1  12  20         20.18          6.08        11.06 o
   0  12  20          4.55          6.68        30.13 o
   1  12  20         12.14         11.22        14.67 o
   2  12  20          8.93         -5.71        12.15 o
  -3  13  20         10.91         -3.46        12.32 o
  -2  13  20         37.01          9.13        15.46 o
  -1  13  20         17.83         23.65        11.99 o
   0  13  20         64.30         92.76        38.62 o
   1  13  20         65.80         70.66        15.82 o
   2  13  20        104.17        132.69        20.28 o
  -3  14  20         13.97          4.39        10.27 o
  -2  14  20          0.18         22.52        15.20 o
  -1  14  20         86.83         91.79        19.29 o
   0  14  20        634.64        812.37        99.79 o
   1  14  20          0.28          6.93        13.08 o
  -2  15  20          1.54         20.55        13.95 o
  -1  15  20        198.40        164.51        23.57 o
   0  15  20         31.63         29.62        25.83 o
   1  15  20          9.79          1.75        10.06 o
   0  16  20         30.75         14.71        10.50 o
  -3   0  21        231.85        166.24        42.73 o
  -1   0  21        370.16        561.92       145.19 o
   1   0  21        221.48        389.82        52.03 o
  -4   1  21         30.30         27.85        21.69 o
  -3   1  21         43.57         18.87        11.45 o
  -2   1  21         47.47         35.73        13.72 o
  -1   1  21         35.56         32.29         9.94 o
   0   1  21        100.65        144.74        25.15 o
   1   1  21        177.58        341.89        33.53 o
   2   1  21        263.14        343.42        43.75 o
  -4   2  21          8.81          2.31         8.90 o
  -3   2  21          8.67          8.17        11.38 o
  -2   2  21         61.00         34.85        13.30 o
  -1   2  21         11.24          0.36        10.67 o
   0   2  21         15.92         14.66        13.37 o
   1   2  21         74.27         95.42        18.89 o
   2   2  21        151.18        229.76        33.88 o
  -4   3  21          0.79         -2.63         9.01 o
  -3   3  21         71.40         41.31        13.24 o
  -2   3  21          7.44        -10.57        12.53 o
  -1   3  21        257.62        191.60        24.08 o
   0   3  21          7.67          9.83        17.61 o
   1   3  21         90.54        150.31        30.23 o
   2   3  21        129.83        214.94        32.57 o
  -4   4  21          0.12        -10.30        10.30 o
  -3   4  21         96.92         80.30        14.21 o
  -2   4  21         30.92         17.14        12.92 o
  -1   4  21        105.61        119.06        29.41 o
   0   4  21         11.03         45.59        20.72 o
   1   4  21        100.36        169.49        30.63 o
   2   4  21          0.00         -4.79        14.46 o
  -4   5  21         76.82         42.35        18.64 o
  -3   5  21         60.28         40.40        13.29 o
  -2   5  21         34.30         48.25        13.84 o
  -1   5  21          0.37          2.79         9.46 o
   0   5  21          6.28         22.35        19.14 o
   1   5  21        167.63        357.80        47.37 o
   2   5  21         24.41         41.41        15.98 o
  -4   6  21         12.38         15.09         9.11 o
  -3   6  21          2.90          0.84        11.62 o
  -2   6  21          4.86         13.86        11.88 o
  -1   6  21          0.82        -10.68        10.68 o
   0   6  21          9.45         -6.24        16.00 o
   1   6  21          3.09          5.87        15.04 o
   2   6  21         26.38         54.67        16.92 o
  -4   7  21         35.55         14.94        11.25 o
  -3   7  21         11.93          2.86        12.09 o
  -2   7  21          0.54          1.57        11.14 o
  -1   7  21          0.38          2.51         9.89 o
   0   7  21        172.11        249.19        37.88 o
   1   7  21         46.74         78.88        20.61 o
   2   7  21         96.38        153.99        24.37 o
  -4   8  21          0.01          6.99         9.56 o
  -3   8  21         51.17         26.41        13.31 o
  -2   8  21          0.06         -0.61        12.89 o
  -1   8  21        226.16         92.79        23.55 o
   0   8  21          0.00          2.86        14.65 o
   1   8  21         29.96         60.11        16.73 o
   2   8  21         16.64         38.08        13.65 o
  -4   9  21         66.43         24.42        10.33 o
  -3   9  21          1.09         -7.75        14.17 o
  -2   9  21          0.27          8.91        11.35 o
  -1   9  21         16.89         14.28        10.22 o
   0   9  21        102.01        150.65        28.19 o
   1   9  21        174.87        317.01        32.47 o
   2   9  21         39.05         49.65        14.50 o
  -4  10  21         46.03          2.26         7.58 o
  -3  10  21         63.82         27.46        14.10 o
  -2  10  21          8.67         30.38        17.68 o
  -1  10  21          6.07         20.85        12.40 o
   0  10  21          2.65          2.50        13.41 o
   1  10  21          8.98         12.71        12.30 o
   2  10  21         21.24         31.32        11.15 o
  -3  11  21        100.10         18.31        14.30 o
  -2  11  21         53.23          2.20        14.46 o
  -1  11  21        183.03        183.68        91.31 o
   0  11  21         69.78         93.55        20.61 o
   1  11  21        410.19        627.36        66.17 o
  -3  12  21          4.89          5.90        10.26 o
  -2  12  21          0.02         -6.08        13.84 o
  -1  12  21        387.74        487.78        51.82 o
   0  12  21          2.12          2.04        11.41 o
   1  12  21         44.88         80.01        17.53 o
  -2  13  21         43.31         10.46        12.87 o
   0  13  21          1.04         -3.53        10.02 o
   1  13  21         30.72         35.26        11.45 o
  -2   0  22         94.99         91.43        30.78 o
   0   0  22         12.27        -17.85        17.94 o
  -3   1  22         24.35         20.90        14.10 o
  -2   1  22         13.37         11.88        16.00 o
  -1   1  22          2.01         -9.55        16.81 o
   0   1  22         39.25         56.19        19.01 o
   1   1  22        167.75        315.96        40.93 o
  -3   2  22          2.42          8.14        13.95 o
  -2   2  22         22.57          2.47        16.13 o
  -1   2  22          3.03         14.72        10.21 o
   0   2  22        378.61        714.53        76.07 o
   1   2  22          2.50        -16.57        16.94 o
  -3   3  22         22.83          7.96        14.56 o
  -2   3  22          0.21         -6.26        11.88 o
  -1   3  22          5.83          5.79         8.65 o
   0   3  22        139.75        186.77        30.09 o
   1   3  22        175.64        321.74        41.06 o
  -3   4  22         17.95          8.23         9.02 o
  -2   4  22        107.62         31.77        13.20 o
  -1   4  22          1.01         -3.19         9.38 o
   0   4  22          6.52          4.84        13.19 o
   1   4  22          2.86          4.48        12.38 o
  -3   5  22         23.84         13.27        10.42 o
  -2   5  22          4.41          2.81         9.72 o
  -1   5  22          2.28         -8.43         8.43 o
   0   5  22         13.45         23.39        13.77 o
   1   5  22         74.74        133.82        23.26 o
  -3   6  22          7.40        -11.86        12.80 o
  -2   6  22        283.57        124.10        34.16 o
  -1   6  22         26.81         38.52        15.41 o
   0   6  22        108.24        190.25        28.62 o
   1   6  22         21.33         67.56        16.85 o
  -3   7  22        111.86         32.77        13.12 o
  -2   7  22         20.31         12.77        14.96 o
  -1   7  22         27.54         12.74        13.41 o
   0   7  22        161.76        255.23        33.31 o
   1   7  22        274.51        451.58        50.02 o
  -3   8  22         50.56         24.71        12.66 o
  -2   8  22         58.87         14.33        16.14 o
  -1   8  22         34.38         73.95        15.81 o
   0   8  22         57.93         91.22        19.43 o
   1   8  22          1.42          1.75        10.08 o
  -3   9  22          3.26          4.31        10.99 o
  -2   9  22         11.73          5.84        13.55 o
   0   9  22        224.12        330.15        38.65 o
   1   9  22         51.68         50.15        12.27 o
  -3  10  22          0.34          8.87         9.14 o
  -2  10  22        269.63         39.41        15.15 o
   0  10  22         18.29         62.01        14.55 o
  -2   1  23          8.47          0.00        11.56 o
   0   4  23         13.94          1.55         9.45 o
                                                
