# Supplementary material for: Crystal structures of the sulfones of 2,3-diphenyl-2,3-di­hydro-4H-1,3-benzo­thia­zin-4-one and 2,3-diphenyl-2,3-di­hydro-4H-pyrido[3,2-e][1,3]thia­zin-4-one
Source: Acta Crystallogr E Crystallogr Commun. 2023 Feb 23;79(Pt 3):221–5. doi: 10.1107/S2056989023001524 (PMC9993925; doi:10.1107/S2056989023001524)
Supplement: Supplementary file 3 [file e-79-00221-1sup4.mol]

compound 1.mol
  ChemDraw02062311442D

 25 28  0  0  0  0  0  0  0  0999 V2000
   -1.0714    0.4125    0.0000 C   0  0  0  0  0  0  0  0  0  0  0  0
   -1.0714   -0.4125    0.0000 C   0  0  0  0  0  0  0  0  0  0  0  0
   -0.3570   -0.8250    0.0000 S   0  0  0  0  0  0  0  0  0  0  0  0
    0.3576   -0.4125    0.0000 C   0  0  0  0  0  0  0  0  0  0  0  0
    0.3576    0.4125    0.0000 N   0  0  0  0  0  0  0  0  0  0  0  0
   -0.3570    0.8250    0.0000 C   0  0  0  0  0  0  0  0  0  0  0  0
   -1.7862    0.8250    0.0000 C   0  0  0  0  0  0  0  0  0  0  0  0
   -2.5008    0.4125    0.0000 C   0  0  0  0  0  0  0  0  0  0  0  0
   -2.5008   -0.4125    0.0000 C   0  0  0  0  0  0  0  0  0  0  0  0
   -1.7862   -0.8250    0.0000 C   0  0  0  0  0  0  0  0  0  0  0  0
   -0.3570    1.6500    0.0000 O   0  0  0  0  0  0  0  0  0  0  0  0
    1.0719    0.8250    0.0000 C   0  0  0  0  0  0  0  0  0  0  0  0
    1.0719   -0.8250    0.0000 C   0  0  0  0  0  0  0  0  0  0  0  0
    1.0719   -1.6500    0.0000 C   0  0  0  0  0  0  0  0  0  0  0  0
    1.7862   -2.0625    0.0000 C   0  0  0  0  0  0  0  0  0  0  0  0
    2.5008   -1.6500    0.0000 C   0  0  0  0  0  0  0  0  0  0  0  0
    2.5008   -0.8250    0.0000 C   0  0  0  0  0  0  0  0  0  0  0  0
    1.7862   -0.4125    0.0000 C   0  0  0  0  0  0  0  0  0  0  0  0
    1.7862    0.4125    0.0000 C   0  0  0  0  0  0  0  0  0  0  0  0
    2.5008    0.8250    0.0000 C   0  0  0  0  0  0  0  0  0  0  0  0
    2.5008    1.6500    0.0000 C   0  0  0  0  0  0  0  0  0  0  0  0
    1.7862    2.0625    0.0000 C   0  0  0  0  0  0  0  0  0  0  0  0
    1.0719    1.6500    0.0000 C   0  0  0  0  0  0  0  0  0  0  0  0
   -0.9407   -1.6373    0.0000 O   0  0  0  0  0  0  0  0  0  0  0  0
    0.2264   -1.6373    0.0000 O   0  0  0  0  0  0  0  0  0  0  0  0
  1  2  2  0      
  2  3  1  0      
  3  4  1  0      
  4  5  1  0      
  5  6  1  0      
  6  1  1  0      
  1  7  1  0      
  7  8  2  0      
  8  9  1  0      
  9 10  2  0      
 10  2  1  0      
  6 11  2  0      
  5 12  1  0      
  4 13  1  0      
 13 14  2  0      
 14 15  1  0      
 15 16  2  0      
 16 17  1  0      
 17 18  2  0      
 18 13  1  0      
 12 19  2  0      
 19 20  1  0      
 20 21  2  0      
 21 22  1  0      
 22 23  2  0      
 23 12  1  0      
  3 24  2  0      
  3 25  2  0      
M  END
