# Supplementary material for: Crystal structures of the sulfones of 2,3-diphenyl-2,3-di­hydro-4H-1,3-benzo­thia­zin-4-one and 2,3-diphenyl-2,3-di­hydro-4H-pyrido[3,2-e][1,3]thia­zin-4-one
Source: Acta Crystallogr E Crystallogr Commun. 2023 Feb 23;79(Pt 3):221–5. doi: 10.1107/S2056989023001524 (PMC9993925; doi:10.1107/S2056989023001524)
Supplement: Supplementary file 4 [file e-79-00221-2sup3.hkl]

#
# h,k,l, Fc-squared, Fo-squared, sigma(Fo-squared), status flag
#
data_2
_shelx_title ' ljs54s in P21/n #  14'
_shelx_refln_list_code          4
_shelx_F_calc_maximum      302.36
_exptl_crystal_F_000      1456.00
_reflns_d_resolution_high  0.7482

loop_
 _space_group_symop_operation_xyz
 'x, y, z'
 '-x+1/2, y+1/2, -z+1/2'
 '-x, -y, -z'
 'x-1/2, -y-1/2, z-1/2'

_cell_length_a     6.8584
_cell_length_b    25.4867
_cell_length_c    19.0083
_cell_angle_alpha  90.000
_cell_angle_beta   94.669
_cell_angle_gamma  90.000

_shelx_F_squared_multiplier     1.000

loop_
 _refln_index_h
 _refln_index_k
 _refln_index_l
 _refln_F_squared_calc
 _refln_F_squared_meas
 _refln_F_squared_sigma
 _refln_observed_status
   2   0   0      22748.96      23854.76       635.00 o
   4   0   0       9006.37       9356.65       174.90 o
   6   0   0       1844.54       1698.20       108.42 o
   8   0   0          0.40         11.56        26.74 o
   1   1   0       5300.31       3957.28       118.42 o
   2   1   0      41631.36      41976.39       500.79 o
   3   1   0       4621.26       4954.61        68.41 o
   4   1   0       3920.81       4527.27        66.76 o
   5   1   0        487.84        383.27        16.46 o
   6   1   0       1041.04       1111.70        34.26 o
   7   1   0        105.88        111.84        21.57 o
   8   1   0        382.59        370.62        32.16 o
   0   2   0         27.95         30.21         2.17 o
   1   2   0          2.21          0.11         1.25 o
   2   2   0        160.88        166.63        14.39 o
   3   2   0         58.85         59.70         5.67 o
   4   2   0          7.33          7.08         3.16 o
   5   2   0          1.53         13.63        18.37 o
   6   2   0          4.23         12.47         6.10 o
   7   2   0          0.00         -7.07         7.07 o
   8   2   0          7.47         -0.45         7.58 o
   1   3   0      29383.59      30128.13       359.81 o
   2   3   0      10233.47      11930.86       147.88 o
   3   3   0       2359.53       2437.93        38.63 o
   4   3   0        660.35        642.79        19.90 o
   5   3   0        240.56        248.28        18.43 o
   6   3   0       1041.48        972.78        28.40 o
   7   3   0        506.88        566.86       122.65 o
   8   3   0         10.49         14.21         9.34 o
   0   4   0          1.82          4.81         1.70 o
   1   4   0       6884.27       7084.15        96.32 o
   2   4   0         13.45          6.39         2.35 o
   3   4   0         36.67         23.93         3.89 o
   4   4   0        147.76        176.22         9.90 o
   5   4   0       1563.74       1704.76        34.33 o
   6   4   0        482.24        448.49        20.08 o
   7   4   0          0.01         -0.81         8.10 o
   8   4   0        134.75         98.15        40.31 o
   9   4   0         44.81         30.88        26.91 o
   1   5   0       1102.76       1217.63        21.13 o
   2   5   0       4692.89       5015.72        66.46 o
   3   5   0        139.39        168.21         8.21 o
   4   5   0        115.53        110.98         8.16 o
   5   5   0        122.97        104.13         8.87 o
   6   5   0        221.10        258.15        16.47 o
   7   5   0         37.26         26.20         9.93 o
   8   5   0          3.78          4.47        10.17 o
   9   5   0          0.25          8.97        24.06 o
   0   6   0      14825.87      16190.07       276.21 o
   1   6   0       2352.35       2425.72        37.54 o
   2   6   0        223.81        212.77        11.56 o
   3   6   0          9.74          6.52         4.56 o
   4   6   0          0.20         -1.33         2.92 o
   5   6   0        137.06        150.66        10.13 o
   6   6   0         74.88         85.98        10.85 o
   7   6   0         25.62         -0.39         7.59 o
   8   6   0          4.22          7.61         9.80 o
   1   7   0       1053.66       1039.21        19.67 o
   2   7   0         23.55          7.79         2.21 o
   3   7   0         16.79         22.19         3.46 o
   4   7   0         22.10         28.12         4.82 o
   5   7   0          4.08          6.05         4.64 o
   6   7   0         85.45         83.84         9.88 o
   7   7   0          4.59         -2.86         7.74 o
   8   7   0          1.89          0.78         8.64 o
   0   8   0        749.10        973.83        23.28 o
   1   8   0        185.29        183.48         7.61 o
   2   8   0        308.28        286.09        10.52 o
   3   8   0        513.95        527.69        13.64 o
   4   8   0        946.35        997.23        22.13 o
   5   8   0         16.71          6.56         4.71 o
   6   8   0        177.17        155.49        13.45 o
   7   8   0         11.02         -0.70         9.56 o
   8   8   0         24.55         22.48        10.18 o
   1   9   0       3561.89       3947.90        53.27 o
   2   9   0        687.13        675.27        17.17 o
   3   9   0         81.18         99.89         7.09 o
   4   9   0         51.11         45.09         6.66 o
   5   9   0          2.11          9.22         4.96 o
   6   9   0        218.10        211.83        15.61 o
   7   9   0         80.89         64.53        13.17 o
   8   9   0          0.51          3.99        12.19 o
   0  10   0        973.88        906.86        23.71 o
   1  10   0         99.86         90.32         4.54 o
   2  10   0        262.33        245.85        10.52 o
   3  10   0         35.17         29.97         3.66 o
   4  10   0         15.44         11.66         4.69 o
   5  10   0         13.82         19.25         6.06 o
   6  10   0         29.48         31.86         7.52 o
   7  10   0         47.86         32.65        10.89 o
   8  10   0          0.24          0.55        10.46 o
   1  11   0         10.42          7.86         2.19 o
   2  11   0       1282.83       1187.40        25.64 o
   3  11   0          1.18         -0.37         3.13 o
   4  11   0        611.56        584.68        19.49 o
   5  11   0        282.62        327.88        17.49 o
   6  11   0        140.56        142.02        13.28 o
   7  11   0         84.00         95.20        19.27 o
   8  11   0         20.86         10.86        22.38 o
   0  12   0        201.59        284.03        14.41 o
   1  12   0       2968.29       3203.70        45.77 o
   2  12   0        116.85         76.22         7.15 o
   3  12   0        105.05        133.16        10.05 o
   4  12   0       1570.06       1472.43        34.35 o
   5  12   0        566.38        492.76        20.19 o
   6  12   0          0.79         -1.05         5.30 o
   7  12   0        171.36        152.53        19.90 o
   8  12   0         32.33         30.67        17.63 o
   1  13   0       4444.68       4561.03        62.94 o
   2  13   0        563.46        615.65        17.80 o
   3  13   0        235.28        231.42        12.99 o
   4  13   0         90.75         80.42         9.00 o
   5  13   0         48.66         74.28         9.13 o
   6  13   0         12.30          6.68         5.83 o
   7  13   0          1.16         -3.06         8.72 o
   8  13   0          0.13          6.07        10.85 o
   0  14   0       2773.80       2987.37        63.38 o
   1  14   0        370.65        348.70        10.33 o
   2  14   0          2.89          4.91         4.05 o
   3  14   0        109.47         93.82         9.10 o
   4  14   0         41.11         39.67         7.01 o
   5  14   0        197.47        189.45        14.39 o
   6  14   0          0.01         -4.85         5.16 o
   7  14   0         14.35          9.92         8.06 o
   8  14   0         11.70         12.12         9.12 o
   1  15   0        842.12        835.86        17.73 o
   2  15   0        800.60        768.80        21.14 o
   3  15   0        533.04        535.48        18.55 o
   4  15   0        555.83        492.22        19.39 o
   5  15   0         11.84         13.67         5.81 o
   6  15   0        182.82        158.29        27.69 o
   7  15   0         10.58          2.26         6.39 o
   8  15   0         31.30          4.56         7.26 o
   0  16   0       2051.62       2008.57        82.69 o
   1  16   0        644.21        685.36        19.01 o
   2  16   0          3.41          3.40         4.45 o
   3  16   0          4.26          0.91         4.06 o
   4  16   0       2962.36       2902.21        56.60 o
   5  16   0       2122.14       2013.67        64.87 o
   6  16   0        147.70        159.90        26.39 o
   7  16   0          0.00         -0.87         6.82 o
   8  16   0         75.45         36.74        14.58 o
   1  17   0       2679.66       2851.21        50.28 o
   2  17   0        445.34        417.94        20.51 o
   3  17   0        306.42        310.61        15.82 o
   4  17   0        307.26        313.58        17.77 o
   5  17   0          0.31          2.72         6.37 o
   6  17   0         42.70         43.93        11.86 o
   7  17   0         79.86         92.05        23.99 o
   0  18   0        864.76        878.01        28.36 o
   1  18   0        160.68        141.41        11.10 o
   2  18   0        115.91        114.30        10.23 o
   3  18   0         12.16          5.46         5.36 o
   4  18   0         15.56         22.30         6.34 o
   5  18   0         74.18         77.37        13.12 o
   6  18   0        183.82        175.10        15.17 o
   7  18   0         31.10         24.18        11.06 o
   1  19   0        274.99        280.30        13.63 o
   2  19   0       4999.50       5246.93        86.29 o
   3  19   0       2800.50       2762.03        54.21 o
   4  19   0       1076.51        994.80        32.83 o
   5  19   0          4.99          2.52         6.83 o
   6  19   0         99.05        103.21        21.29 o
   7  19   0        214.01        191.11        22.57 o
   0  20   0       8356.34       9021.32       210.50 o
   1  20   0        749.77        774.13        21.08 o
   2  20   0          3.59         17.32         7.54 o
   3  20   0        129.76        132.46        12.12 o
   4  20   0       1623.72       1676.47        41.66 o
   5  20   0          2.87          2.15         6.85 o
   6  20   0        303.46        258.43        22.01 o
   7  20   0          0.41         16.82        11.29 o
   1  21   0        434.17        464.07        17.45 o
   2  21   0        138.90        154.36        13.01 o
   3  21   0        576.89        621.16        22.64 o
   4  21   0        291.09        297.62        18.78 o
   5  21   0         40.82         36.48         8.12 o
   6  21   0        137.96        106.06        15.34 o
   7  21   0         75.74        111.44        39.07 o
   0  22   0         33.84         51.97        12.55 o
   1  22   0        897.08        838.01        27.94 o
   2  22   0        768.97        753.54        24.77 o
   3  22   0         62.66         74.97        10.05 o
   4  22   0          0.00          1.51         5.89 o
   5  22   0          7.74         10.58         7.17 o
   6  22   0        243.31        234.46        22.21 o
   1  23   0         38.89         35.47         7.71 o
   2  23   0         85.93         82.45         9.45 o
   3  23   0         23.89         21.46         7.07 o
   4  23   0         76.78         76.11        11.05 o
   5  23   0          2.50          3.95         7.69 o
   6  23   0         35.00         66.94        13.39 o
   0  24   0        180.54        168.78        21.93 o
   1  24   0        208.42        163.46        20.47 o
   2  24   0         14.84         13.96         6.29 o
   3  24   0        102.96        105.82        11.52 o
   4  24   0         14.12          9.33         7.62 o
   5  24   0        115.49        130.87        17.53 o
   6  24   0          3.86         10.83         8.99 o
   1  25   0        211.99        188.08        16.84 o
   2  25   0        397.49        370.26        21.84 o
   3  25   0          4.58          3.62         6.37 o
   4  25   0         34.04         46.35         9.46 o
   5  25   0          3.05         -8.95         8.95 o
   6  25   0         40.52         31.14        22.04 o
   0  26   0        349.56        329.60        31.10 o
   1  26   0        714.49        705.12        28.67 o
   2  26   0        173.01        188.39        17.74 o
   3  26   0          5.09          6.64         6.69 o
   4  26   0         29.60         36.86        10.90 o
   5  26   0         93.84        125.89        15.13 o
   1  27   0          7.55         14.17         7.92 o
   2  27   0       1086.24       1098.87        37.65 o
   3  27   0         42.00         39.43        11.50 o
   4  27   0        145.54        137.13        14.57 o
   5  27   0         16.53         27.60         9.87 o
   0  28   0        853.61        807.97        44.77 o
   1  28   0          0.65         -3.33         7.15 o
   2  28   0          1.69         12.03         7.72 o
   3  28   0          6.16          9.09        14.73 o
   4  28   0        461.78        582.88        27.00 o
   5  28   0         66.89         96.46        15.51 o
   1  29   0         47.06         38.62        10.66 o
   2  29   0        137.47        130.84        16.11 o
   3  29   0        161.63        203.07        20.61 o
   4  29   0         72.59         74.73        13.28 o
   0  30   0        243.29        348.01        35.13 o
   1  30   0         16.41         30.19        11.18 o
   2  30   0          1.57         -1.82         7.82 o
   3  30   0         78.21        106.00        15.46 o
   4  30   0          3.30         32.46        60.98 o
   1  31   0         35.31         42.98        12.84 o
   2  31   0        158.59        195.20        19.59 o
   3  31   0         45.72         49.83        14.70 o
   0  32   0         43.18         60.09        38.77 o
   1  32   0         44.18         45.78        11.37 o
   2  32   0          4.07          2.26         9.91 o
  -9   0   1          0.86         -2.50        12.33 o
  -7   0   1          3.75         -6.81         6.81 o
  -5   0   1        199.76        231.38        17.83 o
  -3   0   1         71.68         71.57         8.13 o
  -1   0   1         67.74         63.47         4.42 o
   1   0   1         92.89         26.57        10.78 o
   3   0   1        239.39        265.02        13.26 o
   5   0   1          2.45          4.36         6.48 o
   7   0   1          0.19        -12.70        12.70 o
  -9   1   1         83.89         73.34        14.44 o
  -8   1   1         42.54         28.88        13.81 o
  -7   1   1        186.97        243.29        23.26 o
  -6   1   1          6.32          4.15         4.52 o
  -5   1   1        204.50        164.82        10.80 o
  -4   1   1       3914.24       4660.63        82.49 o
  -3   1   1       1045.89       1080.48        21.00 o
  -2   1   1       1932.79       2069.09        41.36 o
  -1   1   1         88.14         73.82         3.97 o
   0   1   1       7774.66       6141.76       187.68 o
   2   1   1      46839.87      47992.82       571.19 o
   3   1   1       2988.64       3025.71        48.19 o
   4   1   1          4.85          4.13         4.18 o
   5   1   1        905.75        895.15        21.89 o
   6   1   1       3633.45       3844.60        57.00 o
   7   1   1         72.05         54.16        14.52 o
   8   1   1        346.19        347.33        35.42 o
  -9   2   1         87.40         78.86        64.60 o
  -8   2   1        134.71         96.20        22.43 o
  -7   2   1         20.92         41.75        13.62 o
  -6   2   1        151.37        150.67        11.94 o
  -5   2   1       2165.17       2215.13        36.38 o
  -4   2   1        226.99        185.78        10.92 o
  -3   2   1      10999.24      10000.90       154.23 o
  -1   2   1      91418.59      84977.28      1115.19 o
   0   2   1      14031.06      15390.49       200.73 o
   1   2   1      46127.16      47333.09       551.60 o
   2   2   1      13524.05      13079.22       226.84 o
   3   2   1         31.66          6.06         2.63 o
   4   2   1      12606.32      13700.23       147.92 o
   5   2   1       2916.91       3068.40        47.82 o
   6   2   1        225.10        250.25        14.84 o
   7   2   1        314.62        331.10        40.62 o
   8   2   1         63.07         42.55        16.11 o
  -9   3   1         51.91         25.15        18.98 o
  -8   3   1         24.83         18.01        13.61 o
  -7   3   1        198.59        235.12        31.46 o
  -6   3   1        577.55        500.26        25.96 o
  -5   3   1          0.02         -3.24         3.24 o
  -4   3   1          6.62          0.62         2.67 o
  -3   3   1       2929.71       2713.22       110.34 o
  -2   3   1       1332.57       1572.16        31.93 o
  -1   3   1       7931.54       6538.69       200.10 o
   0   3   1          8.12         -1.27         1.27 o
   1   3   1      24671.78      26748.32       319.70 o
   2   3   1       2683.58       2864.85        44.59 o
   3   3   1          9.08         11.80         3.14 o
   4   3   1        573.39        615.69        19.08 o
   5   3   1       1568.59       1540.64        41.41 o
   6   3   1         56.38         44.38        10.18 o
   7   3   1        399.83        416.30        46.19 o
   8   3   1          2.67          5.01         8.15 o
  -9   4   1          0.29          1.78         9.47 o
  -8   4   1          0.06         10.92         9.46 o
  -7   4   1          4.37         19.77         9.10 o
  -6   4   1          0.68          1.18         5.99 o
  -5   4   1          2.47          2.23         3.70 o
  -4   4   1        156.45        168.32        10.77 o
  -3   4   1         89.98        105.44         8.01 o
  -2   4   1        102.44         79.89         7.44 o
  -1   4   1        570.50        665.83        11.70 o
   0   4   1        370.11        376.19         7.72 o
   1   4   1        877.36        908.04        18.22 o
   2   4   1         26.92         27.52         3.79 o
   3   4   1         36.27         33.88         4.50 o
   4   4   1         32.22         26.86         4.81 o
   5   4   1         15.77         15.98         6.00 o
   6   4   1         44.18         44.75         7.94 o
   7   4   1          0.54         -1.71         9.42 o
   8   4   1          3.13          2.00        13.67 o
  -9   5   1          0.23         -6.99         8.46 o
  -8   5   1        100.69        164.80        39.11 o
  -7   5   1         24.08         10.01        11.28 o
  -6   5   1        187.74        202.66        20.45 o
  -5   5   1        181.85        172.51        12.21 o
  -4   5   1        939.62        902.84        23.10 o
  -3   5   1       2258.07       2612.34        52.29 o
  -2   5   1        103.22        134.90         6.08 o
  -1   5   1        343.09        280.73        10.09 o
   0   5   1       1056.19       1112.44        19.11 o
   1   5   1       3048.73       3097.56        45.71 o
   2   5   1       6188.44       6683.23        86.44 o
   3   5   1          3.44          1.14         2.49 o
   4   5   1          5.38          5.49         3.44 o
   5   5   1        392.12        358.38        15.25 o
   6   5   1         37.22         57.08        11.40 o
   7   5   1         98.25         88.40        28.34 o
   8   5   1         23.56          3.62        11.54 o
  -9   6   1          0.41         -1.88        14.06 o
  -8   6   1          0.46          4.98        10.70 o
  -7   6   1          4.90         -0.24         8.33 o
  -6   6   1          0.61         -0.43         6.12 o
  -5   6   1         18.28          9.99         4.03 o
  -4   6   1        871.02        863.47        26.02 o
  -3   6   1        722.94        848.13        18.08 o
  -2   6   1       1837.41       2056.70        33.87 o
  -1   6   1       3193.24       3091.65        41.71 o
   0   6   1          5.94         18.80         2.76 o
   1   6   1       3816.22       4095.39        59.15 o
   2   6   1        363.61        314.01        10.48 o
   3   6   1         81.05         49.31         4.76 o
   4   6   1          1.66         -1.80         3.63 o
   5   6   1        815.46        810.41        21.43 o
   6   6   1         49.47         52.35         8.61 o
   7   6   1         47.55         49.27        11.42 o
   8   6   1          0.04         14.11        12.02 o
  -8   7   1          0.56         -1.46         9.51 o
  -7   7   1         87.33         69.07        18.73 o
  -6   7   1        115.47        117.68        18.76 o
  -5   7   1         61.48         78.19         8.83 o
  -4   7   1        135.48        168.04         9.69 o
  -3   7   1        770.86        846.66        20.46 o
  -2   7   1         70.18         45.19         3.92 o
  -1   7   1         28.01         46.62         3.02 o
   0   7   1      53521.10      57279.83       678.90 o
   1   7   1       3384.80       3610.97        53.36 o
   2   7   1         22.12         49.42         4.15 o
   3   7   1        477.67        501.80        13.35 o
   4   7   1        903.90        881.61        23.39 o
   5   7   1          2.83          3.43         4.55 o
   6   7   1         27.85         32.92         7.30 o
   7   7   1         88.16         66.25        15.24 o
   8   7   1          4.49          9.03        11.34 o
  -8   8   1          3.03         -0.18         8.02 o
  -7   8   1          6.17          2.71         6.69 o
  -6   8   1          8.62         12.93         8.73 o
  -5   8   1          4.38          8.37         5.11 o
  -4   8   1          1.09          4.78         3.25 o
  -3   8   1        157.31        166.61         8.27 o
  -2   8   1         96.51        112.78         5.50 o
  -1   8   1        960.64        995.93        15.34 o
   0   8   1       5099.10       5682.99        79.58 o
   1   8   1        143.24        156.19         6.92 o
   2   8   1         18.86         30.24         5.33 o
   3   8   1        175.45        162.16        10.10 o
   4   8   1          0.52         -1.40         3.06 o
   5   8   1         49.20         40.33         7.22 o
   6   8   1         61.66         70.95         9.89 o
   7   8   1         43.71         27.73         9.30 o
   8   8   1          0.71          0.53        10.89 o
  -8   9   1         41.44         32.23        19.12 o
  -7   9   1        240.06        275.76        31.65 o
  -6   9   1         13.63         23.30         8.27 o
  -5   9   1          0.05          2.88         4.53 o
  -4   9   1        181.00        189.31        12.00 o
  -3   9   1         10.14          6.11         2.94 o
  -2   9   1       2861.21       2921.89        42.66 o
  -1   9   1        941.65        966.24        18.68 o
   0   9   1       1655.67       1862.34        30.66 o
   1   9   1          5.91          0.65         2.04 o
   2   9   1         60.94         85.04        10.47 o
   3   9   1          3.86         11.02         2.96 o
   4   9   1        343.86        325.48        15.03 o
   5   9   1        686.03        691.47        22.56 o
   6   9   1          5.68         12.87         9.86 o
   7   9   1         12.05         -7.29         8.12 o
   8   9   1          0.23          9.42        14.73 o
  -8  10   1         35.03         14.63        14.39 o
  -7  10   1         15.82          7.38         8.26 o
  -6  10   1        147.00        126.18        16.40 o
  -5  10   1       2763.76       2989.47        57.35 o
  -4  10   1         30.87         29.26         5.72 o
  -3  10   1          2.48          1.60         2.65 o
  -2  10   1       1595.57       1758.64        33.19 o
  -1  10   1       1385.27       1246.84        21.26 o
   0  10   1       5935.14       6651.64        93.53 o
   1  10   1       7174.38       7873.89       100.40 o
   2  10   1         46.50         45.72         5.32 o
   3  10   1         73.34         84.32         7.75 o
   4  10   1        645.23        615.91        19.95 o
   5  10   1         48.00         47.13         8.16 o
   6  10   1         35.53         41.80         8.91 o
   7  10   1        444.93        551.40        38.73 o
   8  10   1         15.69         10.51        15.42 o
  -8  11   1         11.92          3.81        12.29 o
  -7  11   1        101.24         79.08        22.43 o
  -6  11   1          1.12          7.06         6.08 o
  -5  11   1        297.41        335.63        17.63 o
  -4  11   1        754.56        705.65        21.69 o
  -3  11   1        706.22        705.08        23.01 o
  -2  11   1       1550.76       1628.99        31.75 o
  -1  11   1       6225.18       7126.05        92.37 o
   0  11   1        416.17        398.44        10.31 o
   1  11   1         14.29          8.47         2.19 o
   2  11   1         44.46         63.26         6.47 o
   3  11   1        287.50        361.94        14.05 o
   4  11   1         21.71         14.73         5.11 o
   5  11   1         15.32         17.28         5.85 o
   6  11   1          0.90          7.41         6.21 o
   7  11   1          1.35         -9.47        11.50 o
   8  11   1         17.19         11.45        13.06 o
  -8  12   1          1.86         -3.27        11.35 o
  -7  12   1          7.47         10.04        10.27 o
  -6  12   1          0.37         -5.09         6.69 o
  -5  12   1          0.22          0.59         4.91 o
  -4  12   1        317.80        311.93        15.86 o
  -3  12   1        128.46        113.74         9.24 o
  -2  12   1          4.73         -0.68         2.59 o
  -1  12   1        139.16        125.33         6.03 o
   0  12   1       1823.74       1937.23        30.62 o
   1  12   1       3321.82       3609.34        50.96 o
   2  12   1        871.68        944.55        22.36 o
   3  12   1         55.66         57.68         6.99 o
   4  12   1        326.97        349.81        16.97 o
   5  12   1         55.29         68.15         9.02 o
   6  12   1          0.04          9.96         8.33 o
   7  12   1          6.90         20.92        10.80 o
   8  12   1         12.95         14.91        12.79 o
  -8  13   1          0.38         -3.62         8.86 o
  -7  13   1         10.86          6.65        11.83 o
  -6  13   1          0.09          2.87         6.70 o
  -5  13   1        468.00        449.62        28.37 o
  -4  13   1        268.66        279.97        15.58 o
  -3  13   1       1130.10       1078.32        26.61 o
  -2  13   1        430.98        409.33        14.13 o
  -1  13   1        558.01        562.03        13.26 o
   0  13   1         40.52         45.39         4.53 o
   1  13   1       8597.18       8581.58       143.77 o
   2  13   1       1002.06       1007.83        23.93 o
   3  13   1        163.66        164.18        11.17 o
   4  13   1         13.94          8.42         5.13 o
   5  13   1        842.07        844.11        26.41 o
   6  13   1        139.06        143.40        14.95 o
   7  13   1          8.71         17.96         9.99 o
   8  13   1          0.11         -0.47        13.46 o
  -8  14   1         40.79         13.79        10.70 o
  -7  14   1         14.90          7.96        10.33 o
  -6  14   1        100.27         71.57        10.45 o
  -5  14   1        296.27        249.08        22.11 o
  -4  14   1        112.57        104.52        10.41 o
  -3  14   1         79.94         78.42         8.36 o
  -2  14   1        352.24        348.55        13.69 o
  -1  14   1       2075.28       2125.39        34.27 o
   0  14   1        322.40        285.09        13.71 o
   1  14   1        365.20        373.64        10.58 o
   2  14   1        417.54        405.82        14.43 o
   3  14   1       4170.97       4081.86        69.09 o
   4  14   1        506.66        531.69        32.55 o
   5  14   1         73.61         70.20         8.89 o
   6  14   1         34.87         29.06        10.81 o
   7  14   1          6.86          4.71         7.71 o
   8  14   1         39.12         16.13        13.57 o
  -8  15   1         12.81          5.69        10.70 o
  -7  15   1          0.15          2.28         6.94 o
  -6  15   1         35.16         28.08        11.78 o
  -5  15   1         23.34         33.78         7.28 o
  -4  15   1        429.10        385.18        17.42 o
  -3  15   1         19.79         19.90         4.89 o
  -2  15   1        811.94        858.01        22.69 o
  -1  15   1        342.62        369.18        10.98 o
   0  15   1        134.44        150.71         7.96 o
   1  15   1          9.58         19.31         3.24 o
   2  15   1        361.19        382.10        14.73 o
   3  15   1          2.62          4.50         3.92 o
   4  15   1         87.84         82.74         9.46 o
   5  15   1         30.37         15.55         6.01 o
   6  15   1        140.13        119.79        13.63 o
   7  15   1          6.32         -1.16         9.61 o
   8  15   1         15.38         10.61        24.75 o
  -8  16   1          0.92         20.15        12.08 o
  -7  16   1         10.22         10.17         7.48 o
  -6  16   1        180.74        201.02        22.82 o
  -5  16   1          0.74          5.72         5.14 o
  -4  16   1          5.21          9.08         5.19 o
  -3  16   1         24.35         26.22         6.03 o
  -2  16   1         33.77         31.77         5.75 o
  -1  16   1       2534.46       2653.26        60.42 o
   0  16   1         48.62         50.73         5.20 o
   1  16   1        628.51        600.79        17.52 o
   2  16   1        556.27        502.29        16.69 o
   3  16   1        487.33        454.61        16.77 o
   4  16   1          6.22         12.94         5.19 o
   5  16   1        119.93        109.21        11.55 o
   6  16   1         79.11         75.97        10.40 o
   7  16   1          0.20          6.85         8.13 o
  -7  17   1         67.14         53.21        20.53 o
  -6  17   1         13.85         18.00         7.53 o
  -5  17   1        596.36        579.78        24.02 o
  -4  17   1         21.08         24.26         6.59 o
  -3  17   1       3851.53       3974.43        69.69 o
  -2  17   1         96.28         91.10         8.82 o
  -1  17   1         75.42         80.91         8.08 o
   0  17   1        236.40        210.37         9.79 o
   1  17   1       3870.51       3948.50        65.40 o
   2  17   1        972.40       1007.77        25.68 o
   3  17   1        808.92        780.82        23.66 o
   4  17   1          6.16         11.80         9.54 o
   5  17   1        867.19        868.15        27.95 o
   6  17   1          4.21          4.06         6.07 o
   7  17   1        139.99        135.04        23.12 o
  -7  18   1         93.32         62.86        13.51 o
  -6  18   1         23.51         31.95         8.96 o
  -5  18   1       2256.54       2267.15        50.81 o
  -4  18   1        346.45        391.82        19.41 o
  -3  18   1         50.86         47.02         7.66 o
  -2  18   1         47.40         41.78         6.58 o
  -1  18   1       5537.43       5818.66        90.78 o
   0  18   1        380.87        350.11        12.07 o
   1  18   1        487.64        480.20        18.50 o
   2  18   1       1176.31       1142.20        28.54 o
   3  18   1       2580.29       2579.04        51.22 o
   4  18   1       2408.68       2388.50        60.85 o
   5  18   1       1313.48       1265.29        43.93 o
   6  18   1          1.43          1.28         6.23 o
   7  18   1         24.36         21.30        10.21 o
  -7  19   1        132.04        102.30        16.52 o
  -6  19   1         22.05         37.17        10.05 o
  -5  19   1        113.05        136.31        15.78 o
  -4  19   1        447.25        445.36        19.91 o
  -3  19   1       2173.38       2166.85        46.30 o
  -2  19   1       1576.23       1693.47        37.88 o
  -1  19   1         85.91         85.79         8.76 o
   0  19   1        166.50        162.06         9.72 o
   1  19   1         34.76         39.93         6.11 o
   2  19   1        756.54        795.31        23.84 o
   3  19   1        808.43        810.41        25.28 o
   4  19   1        391.84        409.43        21.05 o
   5  19   1         46.86         63.28        10.07 o
   6  19   1         15.19         25.20         8.55 o
   7  19   1         29.72         27.92        10.90 o
  -7  20   1         63.60         61.87        13.36 o
  -6  20   1         52.94         64.65        12.90 o
  -5  20   1         35.08         43.64         8.97 o
  -4  20   1        248.81        244.34        16.52 o
  -3  20   1         19.41         31.87         9.74 o
  -2  20   1       3495.05       3488.27        63.54 o
  -1  20   1         38.54         37.38         6.36 o
   0  20   1         53.12         53.48         8.21 o
   1  20   1          9.35         13.05         5.40 o
   2  20   1        209.63        196.27        12.90 o
   3  20   1        266.86        264.47        16.50 o
   4  20   1       1465.18       1463.70        37.96 o
   5  20   1          1.09          3.69         6.33 o
   6  20   1          5.19          1.04         7.11 o
   7  20   1          0.01         -6.89        12.01 o
  -7  21   1          4.59         13.13        13.60 o
  -6  21   1         65.04         52.09        12.72 o
  -5  21   1         11.56         22.20         7.84 o
  -4  21   1        321.66        336.39        23.31 o
  -3  21   1        271.41        283.10        17.52 o
  -2  21   1         99.09        117.82        11.37 o
  -1  21   1        845.43        779.33        22.88 o
   0  21   1       4400.02       4530.95        85.45 o
   1  21   1         28.31         28.42         6.36 o
   2  21   1       4066.69       4399.00        71.65 o
   3  21   1          0.21          1.48         5.31 o
   4  21   1         77.21         71.20        10.46 o
   5  21   1        139.36        145.45        14.56 o
   6  21   1        327.51        360.75        22.92 o
   7  21   1         21.29         31.14        14.94 o
  -6  22   1          6.19         15.33         9.66 o
  -5  22   1         27.44         24.02         8.53 o
  -4  22   1         22.41         30.01         8.93 o
  -3  22   1          6.25         11.80         5.75 o
  -2  22   1       1496.81       1482.82        36.25 o
  -1  22   1        372.16        395.15        19.92 o
   0  22   1       1244.87       1206.23        34.35 o
   1  22   1        147.42        137.74        11.50 o
   2  22   1         30.94         32.28         6.84 o
   3  22   1        629.40        615.38        22.46 o
   4  22   1         44.20         49.32        12.22 o
   5  22   1          2.58          9.32         6.98 o
   6  22   1          0.12          1.75         7.92 o
  -6  23   1        217.46        254.67        23.48 o
  -5  23   1          3.33          0.86         7.41 o
  -4  23   1        310.77        357.99        21.39 o
  -3  23   1         68.70         67.16         9.59 o
  -2  23   1        939.19        916.12        27.70 o
  -1  23   1        188.56        204.87        16.53 o
   0  23   1        509.63        491.89        21.87 o
   1  23   1          0.84          4.74         5.24 o
   2  23   1         13.44         13.95         6.01 o
   3  23   1        378.15        411.50        19.72 o
   4  23   1          0.98         -1.02         5.97 o
   5  23   1          2.87          2.16         7.36 o
   6  23   1          6.56          5.93         8.18 o
  -6  24   1          0.21         -4.72         8.54 o
  -5  24   1         24.07         21.30         8.47 o
  -4  24   1        727.41        702.74        26.57 o
  -3  24   1         78.74         77.96        10.61 o
  -2  24   1          3.74         -0.14         6.14 o
  -1  24   1         31.64         40.47         8.97 o
   0  24   1        777.04        717.36        26.77 o
   1  24   1         89.86         77.12        10.91 o
   2  24   1        561.88        520.96        28.42 o
   3  24   1         19.87         18.32         6.65 o
   4  24   1          1.40          6.12         6.41 o
   5  24   1         43.35         53.98        10.94 o
   6  24   1         20.30         23.15         9.10 o
  -6  25   1         71.96         92.20        15.69 o
  -5  25   1          1.49         -3.13         7.55 o
  -4  25   1         47.22         37.64         9.32 o
  -3  25   1        206.71        230.69        17.44 o
  -2  25   1          9.71          9.44         6.35 o
  -1  25   1         66.50         48.64         9.81 o
   0  25   1         20.15         33.47         8.78 o
   1  25   1       1339.02       1370.56        46.71 o
   2  25   1          1.46          8.41         6.89 o
   3  25   1        131.01        188.04        15.39 o
   4  25   1         64.76         65.06        10.81 o
   5  25   1         59.41         74.78        11.78 o
   6  25   1         21.69         13.48        10.34 o
  -5  26   1         22.97         47.32        11.17 o
  -4  26   1        172.21        186.89        16.77 o
  -3  26   1         33.34         50.03         9.60 o
  -2  26   1         87.85         76.27        11.15 o
  -1  26   1        129.92        146.40        14.98 o
   0  26   1        577.72        601.20        26.61 o
   1  26   1         32.67         50.42         9.74 o
   2  26   1        510.93        469.32        40.01 o
   3  26   1        412.22        409.92        24.07 o
   4  26   1        446.09        419.02        27.22 o
   5  26   1          3.92          6.31         7.76 o
  -5  27   1          3.87          6.92         8.88 o
  -4  27   1          1.43         -2.13        10.28 o
  -3  27   1         27.64         34.96         9.22 o
  -2  27   1        113.34        116.16        14.30 o
  -1  27   1          3.73         -3.06         6.91 o
   0  27   1          2.83         14.94         8.26 o
   1  27   1          0.36         -3.35         7.25 o
   2  27   1         37.45         40.40        10.66 o
   3  27   1        251.71        281.80        24.33 o
   4  27   1         78.32         67.79        13.08 o
   5  27   1         12.86         11.46        10.54 o
  -5  28   1          2.63          0.74        17.88 o
  -4  28   1         74.18         89.62        14.36 o
  -3  28   1         64.34         60.77        11.61 o
  -2  28   1        125.68        140.78        17.31 o
  -1  28   1          0.89          2.30         6.60 o
   0  28   1        367.70        378.34        24.72 o
   1  28   1          5.87         16.16         7.72 o
   2  28   1         58.33         59.53        11.89 o
   3  28   1          6.56         10.42         7.87 o
   4  28   1         93.19         94.13        13.57 o
   5  28   1         14.78         12.20         9.92 o
  -4  29   1          0.51          2.99         8.17 o
  -3  29   1        304.26        350.63        25.25 o
  -2  29   1        126.07        170.52        18.21 o
  -1  29   1          8.69         11.28         7.45 o
   0  29   1          7.67         -3.37         7.34 o
   1  29   1        889.95        900.04        34.69 o
   2  29   1        224.45        213.95        20.37 o
   3  29   1         51.12         75.23        13.76 o
   4  29   1         39.87         47.20        11.36 o
  -4  30   1          1.55          1.05        24.24 o
  -3  30   1          4.32          8.87         8.61 o
  -2  30   1         29.90         35.78        10.01 o
  -1  30   1        201.43        229.28        20.71 o
   0  30   1          2.46         15.77         9.66 o
   1  30   1         62.80         48.59        21.14 o
   2  30   1         26.78         34.83         9.84 o
   3  30   1        328.35        380.56        27.92 o
   4  30   1          4.81          5.35        27.08 o
  -3  31   1          5.05          3.11        10.39 o
  -2  31   1         53.46         53.74        12.62 o
  -1  31   1         62.81         71.60        12.85 o
   0  31   1         70.12         78.13        16.28 o
   1  31   1          4.53         -1.52        10.64 o
   2  31   1          0.43         18.70         8.85 o
   3  31   1          0.27          9.61         9.57 o
  -2  32   1         77.66         87.51        15.52 o
  -1  32   1         84.24         89.89        15.12 o
   0  32   1         41.63         10.12         9.27 o
   1  32   1         42.48         40.64        11.37 o
   2  32   1        239.44        224.05        22.50 o
  -8   0   2          0.73         11.45        25.57 o
  -6   0   2         53.62         33.71        13.84 o
  -4   0   2       1967.61       2014.54        49.52 o
  -2   0   2      10617.62      11176.25       195.32 o
   0   0   2      33702.80      37380.86       767.89 o
   2   0   2      72118.38      69370.06      1696.77 o
   4   0   2       7842.97       8717.62       164.70 o
   6   0   2        748.80        696.19        43.26 o
  -9   1   2         19.33         24.84        18.80 o
  -8   1   2         34.91         43.65        13.82 o
  -7   1   2         58.64         38.44         8.42 o
  -6   1   2          1.99         17.80         6.77 o
  -5   1   2         16.02          9.13         4.73 o
  -4   1   2         20.24         37.42         4.82 o
  -3   1   2        410.32        365.17        10.51 o
  -2   1   2        954.89       1300.66        45.02 o
  -1   1   2        314.99        351.78         7.91 o
   0   1   2       8221.63       8759.82       153.31 o
   1   1   2        250.11        230.47         5.67 o
   2   1   2       2361.50       2331.43        51.96 o
   3   1   2       1546.86       1434.22        66.57 o
   4   1   2       5390.71       5989.60        78.18 o
   5   1   2        781.97        729.93        19.40 o
   6   1   2       1046.94       1056.99        26.46 o
   7   1   2         38.35         39.19         7.26 o
  -9   2   2          0.00         10.63        11.00 o
  -8   2   2          2.21          0.80         9.23 o
  -7   2   2          0.01         -3.27         6.89 o
  -6   2   2         76.37         65.14         9.84 o
  -5   2   2         84.14         73.34         8.57 o
  -4   2   2          0.30         -1.19         3.22 o
  -3   2   2        130.58        125.65         9.01 o
  -2   2   2          1.19         -1.11         2.88 o
  -1   2   2         54.88         43.60         2.78 o
   0   2   2        310.80        289.42         6.69 o
   1   2   2       1417.56       1554.90        22.39 o
   2   2   2          1.98         -0.16         1.71 o
   3   2   2         22.55         21.99         3.74 o
   4   2   2        187.88        169.56         9.32 o
   5   2   2         86.93         95.25         8.43 o
   6   2   2         15.08         13.76         7.44 o
   7   2   2          0.66          4.27        12.32 o
   8   2   2         13.94          5.69        17.34 o
  -9   3   2         28.46         41.12        13.70 o
  -8   3   2        103.19        131.89        21.87 o
  -7   3   2         66.16         41.87        18.06 o
  -6   3   2        525.97        508.09        28.37 o
  -5   3   2        578.36        590.87        21.04 o
  -4   3   2       1197.31       1127.51        25.61 o
  -3   3   2        359.05        346.46        14.24 o
  -2   3   2        163.03        194.27         8.07 o
  -1   3   2       1732.43       1687.90        36.98 o
   0   3   2        157.81        173.28         5.59 o
   1   3   2       6251.89       6441.67        80.07 o
   2   3   2         81.37         67.67         6.10 o
   3   3   2       1083.03       1115.57        31.06 o
   4   3   2       1161.61       1156.67        31.64 o
   5   3   2        839.00        864.61        24.65 o
   6   3   2        625.74        621.29        23.79 o
   7   3   2         49.92         58.23        11.12 o
   8   3   2         22.23         -2.41         8.36 o
  -9   4   2          4.04         28.33        13.47 o
  -8   4   2         20.65         20.92        12.70 o
  -7   4   2          0.32          1.66         7.84 o
  -6   4   2        463.40        515.35        36.54 o
  -5   4   2          0.02          5.02         3.70 o
  -4   4   2       1219.83       1295.55        29.31 o
  -3   4   2       3608.04       3648.36        52.47 o
  -2   4   2       6819.46       6454.19       101.36 o
  -1   4   2      17953.30      19623.10       261.09 o
   0   4   2       1589.42       1514.08        21.26 o
   1   4   2       1690.12       1584.48        28.98 o
   2   4   2       5636.46       6632.40        93.41 o
   3   4   2       2207.53       2624.40        37.76 o
   4   4   2        128.29        139.12        10.10 o
   5   4   2        185.39        182.71        11.75 o
   6   4   2         54.11         68.56         8.66 o
   7   4   2        174.19        176.92        20.04 o
   8   4   2          4.54         -2.65         6.68 o
  -9   5   2          6.52         14.28        18.96 o
  -8   5   2         34.52         25.52        10.66 o
  -7   5   2         14.90          8.69         7.89 o
  -6   5   2         33.82         35.45         8.27 o
  -5   5   2          2.11         -3.41         3.41 o
  -4   5   2        387.95        361.86        12.60 o
  -3   5   2       2870.25       3117.40        46.65 o
  -2   5   2        832.16        800.13        19.78 o
  -1   5   2      10893.43      11480.00       140.56 o
   0   5   2         46.78         30.55         2.37 o
   1   5   2      18296.58      19490.37       215.38 o
   2   5   2       2891.04       2945.10        42.05 o
   3   5   2        189.65        204.72         9.38 o
   4   5   2         96.46         67.24         6.36 o
   5   5   2       1771.36       1740.27        35.96 o
   6   5   2         20.99         38.53         7.54 o
   7   5   2         39.56         45.56         9.92 o
   8   5   2          1.46          2.62         8.22 o
  -9   6   2          0.65          5.79        15.98 o
  -8   6   2          0.17          0.12         9.24 o
  -7   6   2          0.35         -6.79         6.79 o
  -6   6   2         11.56         24.17        12.04 o
  -5   6   2         54.95         53.72         6.64 o
  -4   6   2         74.52         80.02         6.82 o
  -3   6   2        192.24        166.67         9.16 o
  -2   6   2         34.70         36.65         3.69 o
  -1   6   2        879.09        870.77        15.09 o
   0   6   2       9437.29      10094.00       134.87 o
   1   6   2          2.86          1.14         1.35 o
   2   6   2          0.14          0.54         2.04 o
   3   6   2          9.12          6.09         2.75 o
   4   6   2          0.18         -0.46         2.85 o
   5   6   2         87.87         90.94         7.82 o
   6   6   2          5.02          0.91         5.40 o
   7   6   2          0.55         -1.24         6.78 o
   8   6   2          0.28         -7.01         7.01 o
  -8   7   2         14.81         12.36        10.27 o
  -7   7   2         47.76         29.49        11.28 o
  -6   7   2         21.33         17.99         7.65 o
  -5   7   2        231.35        268.88        14.91 o
  -4   7   2         95.09         71.22         7.48 o
  -3   7   2         91.80         93.09         7.18 o
  -2   7   2         92.54        108.30         5.51 o
  -1   7   2         79.42         93.39         4.41 o
   0   7   2      24611.66      27097.13       353.44 o
   1   7   2        834.25        799.29        13.63 o
   2   7   2         20.39         23.40         2.80 o
   3   7   2        677.90        683.46        15.83 o
   4   7   2       1256.65       1272.91        29.83 o
   5   7   2         75.57         86.46         9.84 o
   6   7   2         13.22         18.48         7.20 o
   7   7   2          5.60         12.75         7.52 o
   8   7   2          2.97         31.48        26.65 o
  -8   8   2         38.15         32.35        12.77 o
  -7   8   2         68.20         57.12        11.74 o
  -6   8   2        576.76        575.08        30.60 o
  -5   8   2       1065.91       1149.38        35.31 o
  -4   8   2        546.56        567.85        17.76 o
  -3   8   2         12.58         10.19         3.11 o
  -2   8   2       3231.55       3263.82        46.86 o
  -1   8   2       2702.95       2914.99        40.77 o
   0   8   2       3802.27       4138.93        59.81 o
   1   8   2       1859.49       1862.65        29.14 o
   2   8   2       1099.29        993.41        21.66 o
   3   8   2         13.54         25.88         3.56 o
   4   8   2        340.16        386.67        15.59 o
   5   8   2         50.66         45.10         8.91 o
   6   8   2       2755.62       2760.83        56.28 o
   7   8   2         23.97         17.30         8.66 o
   8   8   2         60.64        109.80        32.60 o
  -8   9   2         10.42          2.51         9.87 o
  -7   9   2        101.77         78.82        29.24 o
  -6   9   2         63.78         75.38        14.01 o
  -5   9   2        837.82        782.13        27.42 o
  -4   9   2          0.09         -0.50         3.09 o
  -3   9   2        367.57        406.51        14.85 o
  -2   9   2         40.73         40.75         3.86 o
  -1   9   2         22.29         16.44         2.55 o
   0   9   2       8153.82       8338.30       104.84 o
   1   9   2         38.70         60.90         4.58 o
   2   9   2         38.34         34.56         4.46 o
   3   9   2         56.53         45.25         4.50 o
   4   9   2       1177.65       1058.32        26.81 o
   5   9   2        908.14        910.06        26.53 o
   6   9   2        243.87        207.62        16.38 o
   7   9   2          2.74         -7.35         7.35 o
   8   9   2         35.67          6.99        23.20 o
  -8  10   2          0.02         -9.08         9.41 o
  -7  10   2          9.03         11.65         9.01 o
  -6  10   2          0.05          0.71         9.37 o
  -5  10   2         81.77         71.62         9.16 o
  -4  10   2         80.97         73.08         8.10 o
  -3  10   2          2.23          3.64         2.87 o
  -2  10   2          3.81          5.65         2.28 o
  -1  10   2        526.49        536.05        13.72 o
   0  10   2        235.14        256.33         8.02 o
   1  10   2       1660.20       1749.30        26.10 o
   2  10   2          0.01         -0.88         2.56 o
   3  10   2          7.86          4.38         3.48 o
   4  10   2        202.29        198.36        13.15 o
   5  10   2         82.43         73.81         9.05 o
   6  10   2        272.68        247.29        16.99 o
   7  10   2          0.44          8.45         8.75 o
   8  10   2          0.16         -2.93        20.27 o
  -8  11   2          2.01          0.97         9.21 o
  -7  11   2        237.55        270.85        34.74 o
  -6  11   2         17.72         15.53        10.12 o
  -5  11   2        267.99        300.73        16.81 o
  -4  11   2       1049.16       1056.89        27.43 o
  -3  11   2       4468.96       4788.43        76.25 o
  -2  11   2        237.87        250.62         8.53 o
  -1  11   2       1003.98       1041.89        19.10 o
   0  11   2       5479.32       5639.60        74.44 o
   1  11   2        108.24        116.36         5.63 o
   2  11   2        253.16        237.03        10.71 o
   3  11   2         15.23         11.38         4.05 o
   4  11   2        946.33        936.37        25.75 o
   5  11   2         35.66         48.65         7.96 o
   6  11   2         44.24         43.87         8.93 o
   7  11   2         12.71         27.07        10.05 o
   8  11   2          6.59          5.09        25.27 o
  -8  12   2          5.13          0.93         9.53 o
  -7  12   2          4.81         11.52         8.97 o
  -6  12   2        220.45        251.05        24.51 o
  -5  12   2        128.82        138.75        12.11 o
  -4  12   2        361.28        359.76        16.49 o
  -3  12   2        122.66        102.56         9.00 o
  -2  12   2       1207.57       1212.86        22.72 o
  -1  12   2         86.69         60.32         4.70 o
   0  12   2        461.90        486.02        12.13 o
   1  12   2       1662.14       1761.37        26.77 o
   2  12   2        330.67        261.04        11.68 o
   3  12   2        253.08        253.05        12.72 o
   4  12   2        973.00        952.00        30.87 o
   5  12   2         62.09         55.32         8.03 o
   6  12   2        812.77        840.74        28.05 o
   7  12   2         71.26         56.37        11.99 o
   8  12   2         41.98         34.59        28.64 o
  -8  13   2          0.05         -2.20         8.99 o
  -7  13   2         48.35         44.54        15.04 o
  -6  13   2         27.06         22.54         9.51 o
  -5  13   2         72.10         73.04         9.25 o
  -4  13   2         73.34         70.92         8.61 o
  -3  13   2        514.14        501.96        17.13 o
  -2  13   2          1.22          3.98         3.92 o
  -1  13   2       3273.62       3599.73        55.71 o
   0  13   2       7254.61       8135.20       105.44 o
   1  13   2        298.80        244.49         8.32 o
   2  13   2         14.98          9.43         3.51 o
   3  13   2         96.11         86.64         8.55 o
   4  13   2        385.28        343.56        17.01 o
   5  13   2         50.98         41.82         7.23 o
   6  13   2         12.62          8.17         5.84 o
   7  13   2          0.01         -6.00         6.00 o
   8  13   2          9.81         37.69        27.00 o
  -8  14   2          5.41         10.91        11.25 o
  -7  14   2         37.55         47.65        12.78 o
  -6  14   2          7.90          6.83        10.75 o
  -5  14   2          1.34          2.91         4.59 o
  -4  14   2        284.10        297.36        20.63 o
  -3  14   2        512.31        510.46        17.76 o
  -2  14   2         14.44         11.70         4.17 o
  -1  14   2        691.55        681.82        15.45 o
   0  14   2          6.79          4.97         2.75 o
   1  14   2         23.93         19.78         3.33 o
   2  14   2         41.25         32.06         6.38 o
   3  14   2         67.96         66.83         7.81 o
   4  14   2         75.30         72.93         9.07 o
   5  14   2          2.93          0.34         4.89 o
   6  14   2        232.03        213.47        16.40 o
   7  14   2         78.70         59.31        10.93 o
  -8  15   2          6.31          2.80         9.57 o
  -7  15   2         19.52         11.65        12.99 o
  -6  15   2         33.57         21.57         7.83 o
  -5  15   2          3.74          2.89         4.60 o
  -4  15   2       1671.56       1676.43        38.21 o
  -3  15   2         86.74         75.08         8.11 o
  -2  15   2        630.83        676.14        19.72 o
  -1  15   2        877.41        905.39        19.06 o
   0  15   2       3180.35       3412.59        50.61 o
   1  15   2       1369.76       1365.81        31.78 o
   2  15   2        346.48        310.23        12.78 o
   3  15   2          1.63          3.56         3.62 o
   4  15   2        346.37        366.75        23.20 o
   5  15   2         16.26         22.09         6.96 o
   6  15   2          1.16          9.38         6.12 o
   7  15   2          2.61          1.21         7.28 o
  -8  16   2          1.57         -3.20         7.97 o
  -7  16   2          3.16          7.16         8.08 o
  -6  16   2        333.97        388.74        40.66 o
  -5  16   2        758.43        767.02        39.07 o
  -4  16   2         38.28         27.09         8.17 o
  -3  16   2        452.38        427.94        17.00 o
  -2  16   2       1659.47       1615.98        34.66 o
  -1  16   2        232.74        209.83         9.24 o
   0  16   2        499.59        541.52        14.32 o
   1  16   2       1238.23       1293.40        31.19 o
   2  16   2        481.28        452.47        15.61 o
   3  16   2        590.26        556.81        19.24 o
   4  16   2        593.66        635.55        24.63 o
   5  16   2        658.24        623.38        30.65 o
   6  16   2          5.10          8.66         6.82 o
   7  16   2          8.20         13.34         8.09 o
  -7  17   2         24.40         28.10        11.39 o
  -6  17   2         48.80         34.17        16.08 o
  -5  17   2        208.64        190.86        17.04 o
  -4  17   2        157.27        155.13        13.09 o
  -3  17   2       1226.77       1218.01        42.17 o
  -2  17   2        123.27        132.21        10.55 o
  -1  17   2        507.25        534.18        20.23 o
   0  17   2        751.41        803.37        26.71 o
   1  17   2        829.31        812.77        23.99 o
   2  17   2          5.36         -1.24         4.53 o
   3  17   2        860.75        854.03        25.04 o
   4  17   2        217.57        234.90        15.71 o
   5  17   2         26.86         28.87         7.56 o
   6  17   2         13.54         15.70         8.55 o
   7  17   2        133.76        113.45        15.58 o
  -7  18   2         14.66         18.28         8.46 o
  -6  18   2          0.59         -2.17         5.00 o
  -5  18   2         25.86         15.14         6.70 o
  -4  18   2        377.72        356.58        17.81 o
  -3  18   2        758.22        725.66        23.01 o
  -2  18   2         93.77        113.39        10.22 o
  -1  18   2        348.99        277.74        13.22 o
   0  18   2         15.22          9.43         3.45 o
   1  18   2       3031.70       2953.93        58.77 o
   2  18   2         90.16         79.74         7.96 o
   3  18   2        341.84        325.89        15.54 o
   4  18   2          0.19          3.11         5.46 o
   5  18   2        160.07        169.37        15.14 o
   6  18   2          1.01          8.65         6.91 o
   7  18   2        105.29        102.80        20.03 o
  -7  19   2          4.39         15.21         8.38 o
  -6  19   2         13.85          2.56         6.47 o
  -5  19   2         17.12         20.84         6.93 o
  -4  19   2       1360.55       1288.53        34.49 o
  -3  19   2          7.31          7.27         5.10 o
  -2  19   2        464.85        511.61        19.55 o
  -1  19   2       3586.06       3566.75        62.17 o
   0  19   2       4028.54       4167.08        68.42 o
   1  19   2       3126.04       3158.53        62.92 o
   2  19   2          0.04          2.49         4.21 o
   3  19   2          6.47          0.29         4.28 o
   4  19   2       1776.43       1772.31        43.39 o
   5  19   2        476.86        568.99        23.65 o
   6  19   2        263.87        264.90        18.80 o
   7  19   2         34.91         36.83        21.55 o
  -7  20   2          3.70         17.57         9.77 o
  -6  20   2        125.22        129.96        18.63 o
  -5  20   2         41.12         30.97         8.35 o
  -4  20   2          0.11          5.32         5.41 o
  -3  20   2        225.14        214.17        14.94 o
  -2  20   2        703.39        734.20        23.23 o
  -1  20   2        177.89        167.41        12.58 o
   0  20   2       1122.80       1222.14        33.08 o
   1  20   2        515.17        472.09        24.92 o
   2  20   2       4577.20       4725.21        88.89 o
   3  20   2         66.32         62.17         8.54 o
   4  20   2        737.99        750.09        31.48 o
   5  20   2         42.71         54.75         9.43 o
   6  20   2         38.02         46.59        11.81 o
   7  20   2         71.91         77.30        35.06 o
  -7  21   2         77.10         88.17        19.00 o
  -6  21   2          0.83          0.19         9.42 o
  -5  21   2         62.56         74.08        10.81 o
  -4  21   2        155.43        143.22        17.60 o
  -3  21   2         55.45         45.36         8.07 o
  -2  21   2        268.49        313.63        16.44 o
  -1  21   2        151.21        137.65        13.03 o
   0  21   2         22.87         21.58         6.33 o
   1  21   2        220.70        215.91        13.81 o
   2  21   2       1330.88       1334.13        36.36 o
   3  21   2          3.22         -0.60         5.71 o
   4  21   2        116.30        116.04        12.17 o
   5  21   2         47.05         67.36        10.45 o
   6  21   2          0.01          1.03         7.36 o
   7  21   2         25.49         28.85        19.55 o
  -6  22   2          8.29          8.79        10.01 o
  -5  22   2        320.94        324.34        21.58 o
  -4  22   2         50.89         50.77         9.50 o
  -3  22   2         54.80         50.48         8.50 o
  -2  22   2          0.00          5.18         5.29 o
  -1  22   2        532.74        551.85        22.60 o
   0  22   2       1163.55       1085.04        38.38 o
   1  22   2          8.60         10.12         5.15 o
   2  22   2        350.80        337.66        17.45 o
   3  22   2        124.60        137.67        13.08 o
   4  22   2          2.38          9.51         6.06 o
   5  22   2          0.58         -3.51         6.54 o
   6  22   2         54.36         41.58        10.29 o
  -6  23   2         21.77         32.51        10.87 o
  -5  23   2         19.19         33.28         9.98 o
  -4  23   2        237.95        221.31        17.05 o
  -3  23   2          4.25         10.96         6.53 o
  -2  23   2         83.48         81.94        11.38 o
  -1  23   2        110.46         82.99        10.97 o
   0  23   2          7.07         34.14        11.09 o
   1  23   2        630.82        572.48        42.49 o
   2  23   2         70.06         53.46         8.19 o
   3  23   2         21.28         16.54         7.98 o
   4  23   2         19.93         19.77         7.53 o
   5  23   2          1.00          3.32         6.78 o
   6  23   2        137.29        128.41        16.92 o
  -6  24   2         20.40         40.67        17.76 o
  -5  24   2         34.39         40.67         9.08 o
  -4  24   2         26.44         37.66         8.92 o
  -3  24   2          4.39         16.32         7.03 o
  -2  24   2        145.09        164.01        15.36 o
  -1  24   2          2.53         -0.83         5.43 o
   0  24   2       1538.05       1487.98        40.76 o
   1  24   2        446.62        414.61        21.07 o
   2  24   2        711.78        718.94        24.85 o
   3  24   2         94.32        124.71        12.84 o
   4  24   2         18.84         12.06         9.79 o
   5  24   2          7.61         23.68         8.86 o
   6  24   2          6.43         12.42        10.09 o
  -6  25   2         30.84         53.83        16.39 o
  -5  25   2         92.89         92.87        13.12 o
  -4  25   2         23.30         31.46         8.61 o
  -3  25   2          2.93          4.26         5.79 o
  -2  25   2       1177.66       1088.91        35.55 o
  -1  25   2        640.85        618.53        26.03 o
   0  25   2         15.06         23.68         7.79 o
   1  25   2         71.80         55.18        10.41 o
   2  25   2       1224.10       1255.15        38.90 o
   3  25   2         55.05         59.56        11.01 o
   4  25   2        127.27         99.03        12.91 o
   5  25   2         44.82         42.53        11.47 o
   6  25   2          9.78         -4.37         9.39 o
  -5  26   2         93.56        182.28        66.80 o
  -4  26   2         30.53         26.97         8.77 o
  -3  26   2          0.16         -1.36         7.00 o
  -2  26   2        123.47        112.06        13.85 o
  -1  26   2        224.81        278.20        20.27 o
   0  26   2        239.04        251.80        19.44 o
   1  26   2         85.60         62.52        10.81 o
   2  26   2          6.47          9.10         7.20 o
   3  26   2        139.91        156.17        16.23 o
   4  26   2          2.51         11.42         8.90 o
   5  26   2        133.47        166.99        17.17 o
  -5  27   2         21.62         21.05        10.24 o
  -4  27   2        428.87        492.00        26.16 o
  -3  27   2        115.78        150.94        17.02 o
  -2  27   2         45.20         25.52         8.81 o
  -1  27   2         27.23         40.36        13.51 o
   0  27   2       1577.84       1628.34        46.24 o
   1  27   2         87.90         89.73        12.72 o
   2  27   2        558.43        547.13        27.36 o
   3  27   2          0.01          4.53         6.75 o
   4  27   2        281.66        260.86        20.32 o
   5  27   2          1.17         -4.45         8.49 o
  -5  28   2         58.54         71.44        23.15 o
  -4  28   2         34.74         44.86        11.98 o
  -3  28   2         16.40         22.68         9.60 o
  -2  28   2        351.43        344.37        24.30 o
  -1  28   2        160.07        157.42        16.75 o
   0  28   2         14.90         20.99         8.20 o
   1  28   2         44.68         43.57        10.62 o
   2  28   2        602.79        616.19        29.11 o
   3  28   2         68.25         54.54        11.64 o
   4  28   2         62.89         64.68        11.77 o
   5  28   2          1.61         11.63        11.09 o
  -4  29   2         40.11         65.47        13.65 o
  -3  29   2         71.84         82.15        13.98 o
  -2  29   2          2.51         -6.56         8.94 o
  -1  29   2          7.08         -1.82         7.68 o
   0  29   2         27.21         12.19        11.57 o
   1  29   2          3.48         12.54         8.52 o
   2  29   2         33.61         42.59        10.91 o
   3  29   2         29.87         33.22        10.68 o
   4  29   2        304.69        285.61        23.85 o
  -4  30   2         87.41        117.43        25.54 o
  -3  30   2         29.34         45.37        11.93 o
  -2  30   2         61.38         88.03        13.95 o
  -1  30   2         85.50        101.59        14.68 o
   0  30   2         52.36         55.81        11.57 o
   1  30   2         46.21         27.71         9.50 o
   2  30   2        307.05        318.18        24.74 o
   3  30   2        156.88        184.87        20.08 o
   4  30   2          2.54         39.07        16.73 o
  -3  31   2        260.05        299.25        24.85 o
  -2  31   2        174.78        188.76        19.64 o
  -1  31   2          5.19          4.40         8.67 o
   0  31   2        630.82        697.12        44.56 o
   1  31   2         50.03         62.79        12.76 o
   2  31   2         24.66         35.67        13.29 o
   3  31   2         12.34         30.20        12.24 o
  -2  32   2        198.20        185.26        26.35 o
  -1  32   2        124.13        127.01        17.01 o
   0  32   2          2.96          8.74         8.95 o
   1  32   2          0.43         -7.90         7.90 o
   2  32   2         48.44         65.60        15.77 o
  -9   0   3          0.05         13.71        15.44 o
  -7   0   3         69.52         23.36         9.05 o
  -5   0   3         42.77         35.87         7.82 o
  -3   0   3         94.57        102.12        10.22 o
  -1   0   3        182.58        163.47         9.81 o
   1   0   3       1063.14       1166.66        25.19 o
   3   0   3         14.74          9.40         3.95 o
   5   0   3        174.93        166.86        13.35 o
   7   0   3         44.30         38.08        13.21 o
  -9   1   3         40.56         42.61        21.56 o
  -8   1   3          5.86          7.78        12.09 o
  -7   1   3         29.38         10.05         7.32 o
  -6   1   3         42.33         25.30         7.55 o
  -5   1   3          1.53          5.72         4.35 o
  -4   1   3        408.08        435.10        13.06 o
  -3   1   3          5.89          6.47         2.35 o
  -2   1   3        260.87        248.28         7.04 o
  -1   1   3       2653.15       2461.12        46.88 o
   0   1   3         56.01         51.92         2.68 o
   1   1   3       5956.21       6430.96        80.30 o
   2   1   3         71.75         75.52         7.43 o
   3   1   3        208.65        234.97         8.07 o
   5   1   3          8.47          9.48         4.39 o
   6   1   3          1.59          4.53         7.05 o
   7   1   3         34.73         29.65         9.86 o
  -9   2   3          0.38         12.44        11.62 o
  -8   2   3          0.92          3.53         7.86 o
  -7   2   3        107.27         95.28        22.12 o
  -6   2   3        489.54        485.00        32.24 o
  -5   2   3         27.44         34.84         5.30 o
  -4   2   3       1139.05       1009.08        26.26 o
  -3   2   3         57.90         72.79         5.38 o
  -2   2   3        400.97        387.77         9.03 o
  -1   2   3       6016.15       6315.84        76.28 o
   0   2   3       9211.02       8815.95       170.09 o
   1   2   3      10476.91      11256.50       137.52 o
   2   2   3       4777.01       5118.24        73.56 o
   3   2   3        155.24        106.93         6.83 o
   4   2   3        284.28        236.94        11.90 o
   5   2   3        724.40        755.33        20.26 o
   6   2   3        831.85        929.91        23.29 o
   7   2   3         27.25         51.44        14.06 o
   8   2   3        128.40         73.14        15.87 o
  -9   3   3         12.19         15.86        16.39 o
  -8   3   3          8.29         13.54        13.61 o
  -7   3   3         18.08          3.93         7.07 o
  -6   3   3         45.31         46.48         8.85 o
  -5   3   3        223.39        245.22        15.27 o
  -4   3   3        386.45        366.57        12.89 o
  -3   3   3       1127.30       1139.43        20.64 o
  -2   3   3       2805.58       2914.86        60.85 o
  -1   3   3      28281.81      24066.32       507.21 o
   0   3   3        869.47        773.53        14.81 o
   1   3   3        964.14       1133.80        17.51 o
   2   3   3         10.06         17.31         4.80 o
   3   3   3        434.42        352.59        11.90 o
   4   3   3          4.43         -0.39         2.81 o
   5   3   3         41.16         27.74         5.71 o
   6   3   3         20.26         17.47         8.66 o
   7   3   3          0.01         -5.99         7.02 o
  -9   4   3          2.86         11.56        10.42 o
  -8   4   3          8.28          9.16        11.90 o
  -7   4   3          0.83         -4.20        11.29 o
  -6   4   3         77.79         89.37        14.59 o
  -5   4   3         29.11         21.73         4.50 o
  -4   4   3          1.88         -2.35         2.74 o
  -3   4   3        183.52        185.42         7.96 o
  -2   4   3        697.04        706.31        13.93 o
  -1   4   3       7015.90       5980.99       176.38 o
   0   4   3        804.86        804.44        14.51 o
   1   4   3       1158.55       1135.78        21.80 o
   2   4   3         38.99         40.97         3.81 o
   3   4   3        109.03        126.42         8.89 o
   4   4   3         48.38         38.13         5.49 o
   5   4   3         26.34         34.63         7.54 o
   6   4   3          4.26          9.97         6.04 o
   7   4   3         58.08         57.84        17.75 o
  -9   5   3          8.04         23.54        13.23 o
  -8   5   3         10.29         21.10        11.25 o
  -7   5   3          5.72         -6.67         6.67 o
  -6   5   3        147.91        156.07        18.05 o
  -5   5   3        361.73        300.32        13.47 o
  -4   5   3        790.45        764.26        18.67 o
  -3   5   3       4197.14       4640.47        64.66 o
  -2   5   3       1355.89       1285.23        21.71 o
  -1   5   3       9166.79       9225.69       126.29 o
   0   5   3       4394.56       4367.54        55.98 o
   2   5   3        277.65        244.62         8.31 o
   3   5   3        634.76        638.73        23.05 o
   4   5   3        181.65        196.49        10.17 o
   5   5   3        696.67        653.62        19.18 o
   6   5   3        175.15        171.10        15.19 o
   7   5   3         54.78         46.81        13.78 o
  -9   6   3         24.50         37.46        27.38 o
  -8   6   3         23.78         21.96         9.72 o
  -7   6   3         21.87         21.34        17.03 o
  -6   6   3         67.57         53.02        12.01 o
  -5   6   3        557.35        619.84        18.18 o
  -4   6   3         62.71         61.09         6.22 o
  -3   6   3       6806.71       7268.86        96.39 o
  -2   6   3       3073.07       3194.39        77.58 o
  -1   6   3       4974.69       5276.34        67.96 o
   0   6   3      12333.92      13025.13       158.51 o
   1   6   3       7695.28       7834.61        98.33 o
   2   6   3       3504.31       3941.15        55.21 o
   3   6   3       1437.87       1381.72        25.53 o
   4   6   3       1089.60       1026.59        22.96 o
   5   6   3       3892.51       3835.35        68.04 o
   6   6   3        159.85        151.34        12.49 o
   7   6   3        110.85        131.80        18.14 o
   8   6   3          5.77          4.14        11.64 o
  -8   7   3          0.07         12.75        11.41 o
  -7   7   3         22.24         30.46        11.02 o
  -6   7   3          3.31          2.80         7.52 o
  -5   7   3          8.44         10.39         4.18 o
  -4   7   3         90.65         86.90         7.44 o
  -3   7   3       2927.20       3051.14        46.05 o
  -2   7   3          7.50          8.27         2.04 o
  -1   7   3        699.05        659.83        12.94 o
   0   7   3      25153.86      25992.25       339.18 o
   1   7   3        377.03        344.72        12.26 o
   2   7   3       2654.55       2833.38        39.06 o
   3   7   3       3241.93       3442.23        51.40 o
   4   7   3       3762.03       3924.07        59.96 o
   5   7   3         22.25         20.51         6.17 o
   6   7   3        229.50        235.36        16.48 o
   7   7   3         49.56         78.11        15.47 o
  -8   8   3          1.48          0.49        10.03 o
  -7   8   3         33.47         17.94         8.59 o
  -6   8   3         48.92         52.57        12.21 o
  -5   8   3         13.91         16.14         5.56 o
  -4   8   3          0.04          2.18         3.36 o
  -3   8   3        773.56        766.57        19.35 o
  -2   8   3        170.49        157.67         6.95 o
  -1   8   3        235.43        257.99         7.69 o
   0   8   3         78.02         77.07         5.10 o
   1   8   3         80.13         74.07         4.34 o
   2   8   3        273.99        306.54        17.36 o
   3   8   3         46.90         51.56         5.28 o
   4   8   3        109.72        106.74         9.57 o
   5   8   3         60.01         65.70         9.00 o
   6   8   3         72.40         65.66         9.70 o
   7   8   3          0.20         22.26         9.49 o
   8   8   3          4.06          4.23        20.44 o
  -8   9   3         63.69         85.50        21.86 o
  -7   9   3          3.48         19.06         9.55 o
  -6   9   3        129.91        137.22        17.80 o
  -5   9   3       2875.68       2883.26        54.91 o
  -4   9   3       1626.23       1567.15        33.27 o
  -3   9   3        161.35        163.23         9.26 o
  -2   9   3         66.36         69.47         5.12 o
  -1   9   3       5301.20       5636.81        73.89 o
   0   9   3       7039.91       7506.66       104.33 o
   1   9   3         42.82         42.02         3.76 o
   2   9   3        168.87        185.30         6.62 o
   3   9   3        137.73        126.15         7.05 o
   4   9   3        921.17        890.58        28.46 o
   5   9   3        155.90        135.48        12.03 o
   6   9   3          0.49          7.58         5.58 o
   7   9   3         22.54         15.89        10.10 o
   8   9   3          8.79         32.34        25.10 o
  -8  10   3          2.57          5.35         9.85 o
  -7  10   3        309.61        355.29        36.57 o
  -6  10   3         70.42         64.61        13.04 o
  -5  10   3        350.22        337.61        16.92 o
  -4  10   3         20.45          7.00         3.75 o
  -3  10   3      12866.05      14628.97       185.18 o
  -2  10   3        395.45        382.69        10.66 o
  -1  10   3      11763.52      13316.16       165.12 o
   0  10   3       3718.15       4072.31        60.94 o
   1  10   3       8928.24       9504.12       120.11 o
   2  10   3        199.61        178.06         8.69 o
   3  10   3         74.56         67.82         7.02 o
   4  10   3        341.58        279.14        18.07 o
   5  10   3        648.19        677.98        24.18 o
   6  10   3         65.24         64.98         9.15 o
   7  10   3        293.78        251.50        28.56 o
  -8  11   3          1.13         -6.99        13.70 o
  -7  11   3          7.49          9.63         9.86 o
  -6  11   3         81.35         75.12        14.26 o
  -5  11   3        500.97        471.67        22.51 o
  -4  11   3        314.81        323.18        21.12 o
  -3  11   3        409.88        412.19        12.78 o
  -2  11   3        118.78        136.44         6.94 o
  -1  11   3       5584.35       6445.35        84.91 o
   0  11   3         55.61         35.51         4.28 o
   1  11   3       1239.87       1470.12        24.86 o
   2  11   3       1376.49       1463.80        27.79 o
   3  11   3        672.22        630.43        18.86 o
   4  11   3        355.39        309.10        16.99 o
   5  11   3         63.70         67.75        10.30 o
   6  11   3         11.44         12.65         8.51 o
   7  11   3          3.85          9.49         9.05 o
  -8  12   3          0.10          3.85        12.01 o
  -7  12   3         95.44         96.19        20.29 o
  -6  12   3         10.84          4.73         7.39 o
  -5  12   3        208.13        218.83        16.98 o
  -4  12   3         69.80         64.52         8.79 o
  -3  12   3         20.19         22.86         5.00 o
  -2  12   3       1314.94       1366.18        25.04 o
  -1  12   3       1036.49       1142.27        21.13 o
   0  12   3        273.22        245.16         8.67 o
   1  12   3        662.87        733.99        15.66 o
   2  12   3        444.80        396.13        17.35 o
   3  12   3        683.63        699.39        19.37 o
   4  12   3         83.82         89.90         9.29 o
   5  12   3        287.04        288.61        17.37 o
   6  12   3         30.64         28.91         7.44 o
   7  12   3         41.83         13.51         9.83 o
  -8  13   3          1.48         -4.49         9.68 o
  -7  13   3         19.51         20.44        11.01 o
  -6  13   3          2.50          3.07         7.58 o
  -5  13   3        209.89        186.68        14.01 o
  -4  13   3        174.09        180.59        12.73 o
  -3  13   3       1635.90       1632.58        53.89 o
  -2  13   3        445.10        446.60        12.32 o
  -1  13   3         68.93         49.59         4.60 o
   0  13   3       3945.49       4466.48        62.31 o
   1  13   3        643.81        681.14        15.38 o
   2  13   3        103.39         81.55         6.88 o
   3  13   3       1932.14       1955.78        37.16 o
   4  13   3        305.79        317.16        17.79 o
   5  13   3        175.50        181.32        13.24 o
   6  13   3        108.08         85.60        11.42 o
   7  13   3        105.31         90.96        14.53 o
  -8  14   3          1.60          6.06        11.27 o
  -7  14   3          2.30         -0.13         9.65 o
  -6  14   3         28.12         15.38         8.42 o
  -5  14   3        205.98        233.19        16.30 o
  -4  14   3         23.66         19.03         5.82 o
  -3  14   3        149.75         99.44         9.19 o
  -2  14   3          1.53         10.14         3.98 o
  -1  14   3        322.93        293.69         9.85 o
   0  14   3        930.07       1063.23        21.08 o
   1  14   3        527.65        466.48        12.43 o
   2  14   3        720.74        756.81        19.41 o
   3  14   3        464.41        421.56        15.61 o
   4  14   3        360.82        316.19        15.93 o
   5  14   3        901.51        961.33        27.95 o
   6  14   3         49.19         52.38         8.61 o
   7  14   3          2.63          4.39        14.17 o
  -8  15   3          2.26         17.40         8.03 o
  -7  15   3         35.83         44.00        19.46 o
  -6  15   3        126.14         82.48        14.51 o
  -5  15   3         15.11         15.71         6.06 o
  -4  15   3        235.63        252.16        15.24 o
  -3  15   3        428.26        446.62        17.07 o
  -2  15   3        810.88        879.16        22.98 o
  -1  15   3       1979.21       1984.65        43.12 o
   0  15   3        237.33        230.02         9.43 o
   1  15   3          0.88          4.74         3.12 o
   2  15   3        275.36        327.03        14.12 o
   3  15   3        299.42        318.52        14.37 o
   4  15   3         27.81         36.38         7.17 o
   5  15   3        298.95        256.86        16.24 o
   6  15   3         10.61          5.14         7.31 o
   7  15   3        112.18        140.08        20.00 o
  -8  16   3          9.84         -2.33         9.40 o
  -7  16   3          0.03          8.58         8.37 o
  -6  16   3         59.23         38.88        10.49 o
  -5  16   3         12.13          9.52         5.47 o
  -4  16   3        714.27        711.98        23.20 o
  -3  16   3          3.60          0.07         4.01 o
  -2  16   3        203.41        189.20        12.18 o
  -1  16   3        126.45        136.42         8.11 o
   0  16   3        588.24        593.94        15.42 o
   1  16   3         53.28         43.93         5.78 o
   2  16   3         43.49         46.60         6.90 o
   3  16   3        367.30        334.71        14.97 o
   4  16   3         89.98         65.35         8.45 o
   5  16   3        201.81        203.99        14.89 o
   6  16   3        173.26        178.51        15.00 o
   7  16   3         16.58          7.13        12.71 o
  -7  17   3          8.35         -7.48         9.93 o
  -6  17   3          6.28          9.68        14.80 o
  -5  17   3        836.05        829.24        38.55 o
  -4  17   3         54.04         49.01         7.31 o
  -3  17   3         49.98         56.93         7.96 o
  -2  17   3        610.66        600.77        19.44 o
  -1  17   3        243.38        192.70        11.76 o
   0  17   3        332.89        316.99        11.47 o
   1  17   3         40.07         27.86         5.02 o
   2  17   3        115.29        102.97        12.44 o
   3  17   3        323.57        304.77        14.93 o
   4  17   3          2.33          0.11         4.62 o
   5  17   3        310.55        304.86        18.39 o
   6  17   3          0.07          2.47         6.77 o
   7  17   3         62.91         97.99        18.11 o
  -7  18   3         53.65         37.03        10.82 o
  -6  18   3          5.23         -0.41         6.77 o
  -5  18   3         73.16         61.93        11.18 o
  -4  18   3          3.03          7.03         4.96 o
  -3  18   3        866.23        821.87        28.35 o
  -2  18   3        289.79        286.40        14.71 o
  -1  18   3          2.63          4.30         3.97 o
   0  18   3        130.31        138.78         9.53 o
   1  18   3        946.95        892.54        37.98 o
   2  18   3       1097.21       1156.57        35.07 o
   3  18   3        490.58        507.95        18.35 o
   4  18   3        874.66        793.26        31.71 o
   5  18   3         62.97         54.12         8.86 o
   6  18   3        226.94        235.62        17.63 o
   7  18   3        115.36        107.99        36.40 o
  -7  19   3          0.55          9.13         8.09 o
  -6  19   3         65.22         54.86        15.02 o
  -5  19   3         10.60         10.66         6.59 o
  -4  19   3         49.50         40.12         7.79 o
  -3  19   3        426.54        433.76        19.16 o
  -2  19   3        380.82        365.38        16.91 o
  -1  19   3        338.83        318.52        14.94 o
   0  19   3        685.78        666.96        19.63 o
   1  19   3         15.80         10.57         4.14 o
   2  19   3       1294.33       1285.39        31.25 o
   3  19   3        347.73        352.08        18.71 o
   4  19   3         83.60         73.09         9.54 o
   5  19   3         25.61         27.76         8.55 o
   6  19   3         21.27         30.53         8.70 o
   7  19   3          8.67         43.13        23.12 o
  -7  20   3          0.01         11.26         9.41 o
  -6  20   3          7.05         21.84        11.23 o
  -5  20   3         26.46         21.22        10.94 o
  -4  20   3        268.50        257.41        17.36 o
  -3  20   3         69.92         70.84         8.91 o
  -2  20   3         34.59         47.60         7.16 o
  -1  20   3        286.13        285.79        15.21 o
   0  20   3        879.33        895.39        27.39 o
   1  20   3         31.23         19.02         5.00 o
   2  20   3        592.35        563.60        20.00 o
   3  20   3        102.43         94.06        11.23 o
   4  20   3          7.84          2.55         5.94 o
   5  20   3        102.64         91.87        11.47 o
   6  20   3        467.10        492.91        26.44 o
   7  20   3         69.10         96.08        37.26 o
  -7  21   3         33.20         31.31        15.87 o
  -6  21   3          7.94          9.22         9.58 o
  -5  21   3        242.19        297.79        22.64 o
  -4  21   3         45.43         35.41         8.14 o
  -3  21   3         18.93         18.36         6.53 o
  -2  21   3       1460.08       1409.41        36.20 o
  -1  21   3        214.70        219.29        15.83 o
   0  21   3        526.59        512.15        21.49 o
   1  21   3         10.40         14.85         5.10 o
   2  21   3        176.29        170.20        12.75 o
   3  21   3         38.28         15.08         7.02 o
   4  21   3        955.13        883.78        31.40 o
   5  21   3         14.87         19.30         8.12 o
   6  21   3         45.17         27.63        14.85 o
   7  21   3         30.86        226.58        49.08 o
  -6  22   3        141.90        159.47        21.74 o
  -5  22   3          2.04         -3.40         7.48 o
  -4  22   3          7.57         10.30         6.90 o
  -3  22   3        196.29        217.92        18.46 o
  -2  22   3        321.36        329.70        17.34 o
  -1  22   3        158.48        145.95        13.45 o
   0  22   3        525.41        505.09        21.82 o
   1  22   3       2270.22       2212.62        45.51 o
   2  22   3        224.71        222.14        15.27 o
   3  22   3        451.04        463.61        22.36 o
   4  22   3          8.40         11.21         6.60 o
   5  22   3        134.55        136.35        15.98 o
   6  22   3         86.23        102.78        14.39 o
  -6  23   3         16.94         28.62        12.38 o
  -5  23   3          7.14          5.07         8.44 o
  -4  23   3        159.92        177.12        15.31 o
  -3  23   3         60.43         46.87         8.38 o
  -2  23   3        789.51        733.11        24.10 o
  -1  23   3        160.70        171.24        14.97 o
   0  23   3         19.41         27.50         7.79 o
   1  23   3         49.00         70.81         9.86 o
   2  23   3        423.17        416.62        20.20 o
   3  23   3        515.91        540.48        31.62 o
   4  23   3        140.40        145.68        14.33 o
   5  23   3          4.12          5.88         7.79 o
   6  23   3         71.14         90.54        14.41 o
  -6  24   3         20.39         22.60        11.46 o
  -5  24   3         25.66         24.22         9.88 o
  -4  24   3        128.54        115.21        18.54 o
  -3  24   3         88.73         90.35        11.21 o
  -2  24   3         32.05         50.43         9.77 o
  -1  24   3         24.01         16.08         7.10 o
   0  24   3        342.14        317.58        27.43 o
   1  24   3          1.55          9.90         7.20 o
   2  24   3         14.62         24.09         7.09 o
   3  24   3          4.04          7.71         5.75 o
   4  24   3        240.15        245.89        18.36 o
   5  24   3         71.25         80.25        12.27 o
   6  24   3         62.12         42.49        11.96 o
  -6  25   3          0.02        -12.42        18.46 o
  -5  25   3        163.65        208.28        20.79 o
  -4  25   3        338.28        339.27        21.53 o
  -3  25   3         80.29         80.08        11.01 o
  -2  25   3         37.16         41.11         8.80 o
  -1  25   3       1049.14        957.95        32.45 o
   0  25   3          8.69          0.10         6.16 o
   1  25   3         76.56         91.07        12.55 o
   2  25   3         65.79         65.94         9.96 o
   3  25   3        274.60        265.56        18.18 o
   4  25   3         77.81         69.39        10.87 o
   5  25   3         54.36         41.43        12.82 o
   6  25   3         11.47         66.84        25.62 o
  -5  26   3          1.78          1.07         7.88 o
  -4  26   3         50.35         42.74        10.54 o
  -3  26   3        283.87        322.57        23.20 o
  -2  26   3         93.60        106.43        13.54 o
  -1  26   3        109.13        117.00        14.25 o
   0  26   3          0.04         -1.93         5.90 o
   1  26   3       1282.31       1270.28        39.41 o
   2  26   3        754.15        747.63        29.92 o
   3  26   3        155.66        127.91        14.22 o
   4  26   3        168.96        186.03        17.08 o
   5  26   3        139.20        171.89        17.10 o
  -5  27   3          0.44         -7.41         9.06 o
  -4  27   3         33.47         40.86        11.73 o
  -3  27   3         33.67         28.62         9.96 o
  -2  27   3         40.75         37.66         9.34 o
  -1  27   3          0.72          7.44         7.39 o
   0  27   3        261.04        267.45        20.81 o
   1  27   3        197.78        213.04        18.70 o
   2  27   3         37.31         28.86         9.31 o
   3  27   3        557.59        522.90        24.95 o
   4  27   3        164.92        191.19        17.55 o
   5  27   3          1.81         -1.49         9.15 o
  -5  28   3          2.57         10.32        15.72 o
  -4  28   3          7.62         18.79         9.65 o
  -3  28   3         22.02         22.53         9.83 o
  -2  28   3        166.93        169.51        17.35 o
  -1  28   3          1.03         -1.43         6.11 o
   0  28   3         54.89         46.72         9.95 o
   1  28   3         11.63         29.97         8.89 o
   2  28   3        285.20        330.57        23.79 o
   3  28   3         15.13         14.12         9.07 o
   4  28   3         26.61         21.80        11.63 o
   5  28   3         37.45         50.20        30.88 o
  -4  29   3         51.30         70.21        12.46 o
  -3  29   3          7.62         25.21        10.06 o
  -2  29   3         47.18         51.95        19.47 o
  -1  29   3        866.52        879.63        35.25 o
   0  29   3          9.67         22.26         8.95 o
   1  29   3        242.69        253.72        21.94 o
   2  29   3         58.36         64.98        13.83 o
   3  29   3        224.95        264.84        22.55 o
   4  29   3         26.79         19.55         8.85 o
  -4  30   3          1.17          3.35        17.64 o
  -3  30   3        218.16        264.11        41.43 o
  -2  30   3         27.55         29.61        13.23 o
  -1  30   3          2.90          5.08         9.97 o
   0  30   3         52.19         33.82        11.17 o
   1  30   3        191.50        260.98        39.80 o
   2  30   3         13.11          0.06         9.27 o
   3  30   3         76.60        107.50        15.03 o
   4  30   3          1.09        -11.13        11.13 o
  -3  31   3         44.70         37.96        22.17 o
  -2  31   3         67.79         68.91        16.52 o
  -1  31   3          0.61         13.15         9.54 o
   0  31   3         63.83         51.81        12.62 o
   1  31   3        189.98        201.61        20.60 o
   2  31   3          3.39         40.82        12.92 o
   3  31   3         93.37        131.63        29.41 o
  -3  32   3         13.58         12.25        26.57 o
  -2  32   3         26.37         37.41        19.40 o
  -1  32   3         29.04         51.57        13.91 o
   0  32   3        172.39        177.82        20.04 o
   1  32   3        401.79        391.05        27.90 o
   2  32   3        474.50        508.67        42.29 o
  -8   0   4          8.49         14.21        11.10 o
  -6   0   4         48.65         47.46        13.39 o
  -4   0   4         22.30          5.94         7.26 o
  -2   0   4       3756.62       3902.44       235.25 o
   0   0   4       4104.68       4050.01        93.05 o
   2   0   4       4334.80       4711.70        89.12 o
   4   0   4       3868.50       4100.15       180.17 o
   6   0   4        303.49        342.09        26.06 o
  -9   1   4          3.83          7.76        16.56 o
  -8   1   4          0.16          1.66        11.22 o
  -7   1   4         12.16          7.49         5.58 o
  -6   1   4          4.39         11.08         6.60 o
  -5   1   4         31.16         36.64         8.45 o
  -4   1   4       1217.14       1266.95        28.46 o
  -3   1   4        547.15        600.71        13.54 o
  -2   1   4       5579.03       6080.58       100.81 o
  -1   1   4         84.63        123.72         6.74 o
   0   1   4       1089.04       1205.91        17.74 o
   1   1   4       4395.70       4785.25        61.30 o
   2   1   4       1852.64       2033.52        30.23 o
   3   1   4          0.36          4.13         2.40 o
   4   1   4        264.26        292.89        11.95 o
   5   1   4          0.02         -3.92         3.92 o
   6   1   4       1193.24       1222.20        38.48 o
   7   1   4          5.92         11.20        11.35 o
  -9   2   4          1.52         -7.26         9.55 o
  -8   2   4          1.39         14.95         9.69 o
  -7   2   4          8.27          6.32         6.82 o
  -6   2   4         11.72         -3.59         5.24 o
  -5   2   4         85.70         63.64         8.43 o
  -4   2   4        147.11        154.85        10.01 o
  -3   2   4         14.91         12.42         2.82 o
  -2   2   4        266.61        246.89         9.27 o
  -1   2   4       4658.90       4946.78        53.89 o
   0   2   4        719.94        796.25        14.06 o
   1   2   4        648.98        624.69        10.92 o
   2   2   4         89.62         79.09         4.94 o
   3   2   4          1.05          0.38         2.50 o
   4   2   4        307.84        317.61        11.89 o
   5   2   4          0.86         -0.64         3.95 o
   6   2   4        134.21        138.00        13.56 o
   7   2   4          3.33         16.31        15.35 o
  -9   3   4          1.25         10.22        15.99 o
  -8   3   4          0.87         13.49        19.87 o
  -7   3   4          1.83          0.13         9.09 o
  -6   3   4          6.72         10.96         6.57 o
  -5   3   4        960.98        999.69        31.61 o
  -4   3   4         50.46         50.94         5.09 o
  -3   3   4        652.32        680.82        13.68 o
  -2   3   4       6180.87       6025.85        71.14 o
  -1   3   4       4965.26       4954.26        63.45 o
   0   3   4         69.84         62.07         3.32 o
   1   3   4        108.45         90.44         4.16 o
   2   3   4       2123.44       2052.38        31.42 o
   3   3   4         81.39         91.04         6.67 o
   4   3   4        418.95        415.04        13.14 o
   5   3   4        108.39         96.91        10.85 o
   6   3   4          0.78          1.34         7.62 o
   7   3   4         58.62         60.67        14.40 o
   8   3   4         85.26         42.61        13.46 o
  -9   4   4          2.20         14.71        10.29 o
  -8   4   4         21.21         29.90        22.21 o
  -7   4   4          2.11          1.40         8.00 o
  -6   4   4          0.05          4.67         8.07 o
  -5   4   4        162.85        127.92        27.79 o
  -4   4   4       4005.09       3470.23        97.61 o
  -3   4   4        261.57        228.84         9.52 o
  -2   4   4       1984.02       1956.60        80.39 o
  -1   4   4        418.53        410.48         9.09 o
   0   4   4      14224.77      15275.14       202.17 o
   1   4   4       6943.56       7468.80        93.51 o
   2   4   4       1805.50       2063.78        31.66 o
   3   4   4          6.48         13.78         3.23 o
   4   4   4        339.74        282.37        10.95 o
   5   4   4          4.83          1.12         4.35 o
   6   4   4         74.57         73.59         9.13 o
   7   4   4          0.29         -4.87         8.69 o
   8   4   4         12.56          7.07         6.38 o
  -9   5   4         17.27         55.68        21.86 o
  -8   5   4          5.28          8.85        10.67 o
  -7   5   4          2.77         -1.61         7.47 o
  -6   5   4        107.22         84.74        18.57 o
  -5   5   4        132.55        110.14        16.06 o
  -4   5   4        641.65        708.83        17.82 o
  -3   5   4        255.47        253.58        11.32 o
  -2   5   4        682.27        627.26        13.05 o
  -1   5   4       2748.29       2271.79        99.96 o
   0   5   4       7728.69       8142.36       110.63 o
   1   5   4       6671.91       7116.87        89.76 o
   2   5   4        791.02        751.15        17.07 o
   3   5   4       4793.56       5473.99        76.09 o
   4   5   4        106.95        105.18         9.62 o
   5   5   4       1655.17       1677.36        34.97 o
   6   5   4         67.07         69.49         9.55 o
   7   5   4         34.20         51.21        14.51 o
   8   5   4          1.95          4.31         6.73 o
  -8   6   4         28.62          3.48        10.81 o
  -7   6   4          0.24         11.18         9.80 o
  -6   6   4         27.35         21.20         9.52 o
  -5   6   4         18.28         11.43         6.31 o
  -4   6   4          9.80          9.98         3.88 o
  -3   6   4        302.79        301.86        10.23 o
  -2   6   4        243.24        235.65         8.07 o
  -1   6   4        170.29        149.97         7.87 o
   0   6   4       9475.13      10656.74       131.27 o
   1   6   4       2927.86       2609.95       106.26 o
   2   6   4        532.53        513.54        11.89 o
   3   6   4         19.89         14.34         3.25 o
   4   6   4        190.61        195.25        15.53 o
   5   6   4          1.78         -0.77         4.52 o
   6   6   4         47.25         51.89         8.51 o
   7   6   4          1.04         -2.90        11.58 o
   8   6   4          0.08         -5.78         5.78 o
  -8   7   4         22.57         22.78        18.62 o
  -7   7   4          0.03          6.34         7.93 o
  -6   7   4        556.81        608.29        41.28 o
  -5   7   4          7.19          6.96         4.67 o
  -4   7   4        278.30        270.51        11.31 o
  -3   7   4         73.79         61.96         5.41 o
  -2   7   4       1962.93       1930.86        30.99 o
  -1   7   4       1261.54       1116.87        19.26 o
   0   7   4       3924.59       4112.41        54.59 o
   1   7   4         34.48         28.27         5.70 o
   2   7   4       1084.08       1011.97        29.97 o
   3   7   4        413.00        395.77        12.52 o
   4   7   4       2615.44       2761.40        47.08 o
   5   7   4         33.16         30.04         6.56 o
   6   7   4        134.79        134.54        12.83 o
   7   7   4        179.31        179.37        24.28 o
   8   7   4         69.36         32.17        11.64 o
  -8   8   4        160.39        200.91        30.92 o
  -7   8   4         82.07         48.05        11.94 o
  -6   8   4          0.37          1.36         8.11 o
  -5   8   4          0.01          8.08         5.77 o
  -4   8   4       7013.86       7749.11       105.72 o
  -3   8   4       3634.09       4070.80        58.91 o
  -1   8   4        511.05        503.45        14.16 o
   0   8   4       5780.18       5972.06        77.13 o
   1   8   4       5317.90       6074.59        78.91 o
   2   8   4       4120.22       4115.58       102.58 o
   3   8   4       2275.96       2298.68        49.65 o
   4   8   4       1006.41        930.12        29.83 o
   5   8   4        608.79        615.65        20.71 o
   6   8   4       2038.72       2135.90        45.13 o
   7   8   4         11.85         18.66        13.29 o
   8   8   4          3.06          7.50         6.81 o
  -8   9   4          0.32          6.95         9.66 o
  -7   9   4          0.22          2.00         8.80 o
  -6   9   4         22.42         29.23        10.03 o
  -5   9   4        966.11       1005.52        31.93 o
  -4   9   4        317.61        316.31        12.72 o
  -3   9   4          3.75          1.37         2.84 o
  -2   9   4       2793.89       2857.67        42.88 o
  -1   9   4       3695.05       4274.97        58.42 o
   0   9   4         29.35         45.71         4.05 o
   1   9   4        942.45        979.96        17.97 o
   2   9   4       1663.40       1734.33        28.26 o
   3   9   4       1324.86       1372.77        24.37 o
   4   9   4        517.62        560.52        18.48 o
   5   9   4       1012.80       1073.21        28.27 o
   6   9   4         74.22         82.87        10.31 o
   7   9   4          1.16          4.96        14.23 o
   8   9   4         64.64         47.09        14.40 o
  -8  10   4          3.35         -9.29         9.79 o
  -7  10   4          0.42         -2.32         8.87 o
  -6  10   4          9.26         16.45         8.57 o
  -5  10   4        256.24        285.08        28.02 o
  -4  10   4         78.65         82.00         9.76 o
  -3  10   4          7.35          2.26         2.58 o
  -2  10   4        865.31        817.57        17.17 o
  -1  10   4       1291.08       1352.69        23.55 o
   0  10   4        492.16        554.01        13.83 o
   1  10   4       1491.29       1681.80        27.35 o
   2  10   4        991.70        936.20        18.28 o
   3  10   4        780.02        771.88        25.14 o
   4  10   4        320.90        288.50        13.94 o
   5  10   4          3.69          2.32         5.08 o
   6  10   4         16.87         21.36         7.54 o
   7  10   4          8.54          6.69        14.71 o
   8  10   4         40.58         48.39        13.37 o
  -8  11   4          5.03         38.88        19.89 o
  -7  11   4         78.30         96.00        22.50 o
  -6  11   4        150.79        137.32        18.65 o
  -5  11   4        892.78       1004.36        56.95 o
  -4  11   4         47.82         48.69         6.86 o
  -3  11   4        840.60        750.63        19.66 o
  -2  11   4        229.43        187.45         8.39 o
  -1  11   4      17400.90      19898.65       243.69 o
   0  11   4        337.79        320.06        10.97 o
   1  11   4       8841.75      10305.22       130.68 o
   2  11   4       1283.47       1374.43        44.51 o
   3  11   4        263.24        250.53        11.95 o
   4  11   4        596.22        543.51        17.94 o
   5  11   4        447.17        488.55        27.48 o
   6  11   4        468.43        571.63        30.62 o
   7  11   4          5.07          5.31        26.26 o
   8  11   4         40.60         45.71        13.80 o
  -8  12   4         24.87         54.48        13.51 o
  -7  12   4          1.19          6.91         9.93 o
  -6  12   4          7.03          3.61         7.22 o
  -5  12   4         37.16         26.78         7.74 o
  -4  12   4       2334.32       2353.38        64.88 o
  -3  12   4       4404.23       4989.28        80.06 o
  -2  12   4        489.32        543.53        14.35 o
  -1  12   4        126.35        153.17        13.09 o
   0  12   4       4836.13       5139.17        76.34 o
   1  12   4          5.42         10.99         2.80 o
   2  12   4         38.36         24.41         4.41 o
   3  12   4        214.79        250.87        15.13 o
   4  12   4        378.11        378.29        17.94 o
   5  12   4        143.34        135.70        11.69 o
   6  12   4        436.16        479.22        21.53 o
   7  12   4        315.26        284.41        31.87 o
   8  12   4          2.11         14.49         8.37 o
  -8  13   4          5.48        -10.86        10.86 o
  -7  13   4        143.61        150.34        21.22 o
  -6  13   4         18.63         11.49         9.06 o
  -5  13   4         75.65         38.20        11.80 o
  -4  13   4         24.03         17.81         5.44 o
  -3  13   4         13.56          8.68         4.33 o
  -2  13   4       2321.09       2502.95        40.00 o
  -1  13   4         21.05         41.81         4.50 o
   0  13   4        173.46        251.84        10.76 o
   1  13   4        382.91        388.22        11.51 o
   2  13   4          8.94         14.56         3.70 o
   3  13   4        109.02         85.94         9.09 o
   4  13   4        326.80        298.87        16.47 o
   5  13   4        234.55        227.81        15.07 o
   6  13   4          1.68          1.41         7.60 o
   7  13   4          0.15        -12.01        12.01 o
  -8  14   4          3.83         -4.08        11.91 o
  -7  14   4          8.30         19.88        10.40 o
  -6  14   4         58.65         79.70        14.45 o
  -5  14   4          3.86          5.72         9.65 o
  -4  14   4         44.65         51.05         7.39 o
  -3  14   4         94.28         76.56         8.16 o
  -2  14   4         91.04         90.70         6.66 o
  -1  14   4        160.24        151.34         7.78 o
   0  14   4        311.72        336.03        10.65 o
   1  14   4        240.93        247.19         9.21 o
   2  14   4          1.62         -0.90         3.24 o
   3  14   4        212.81        210.77        16.70 o
   4  14   4         29.72         29.84         6.05 o
   5  14   4        526.49        475.63        20.59 o
   6  14   4         60.00         78.11        27.15 o
   7  14   4         21.50         10.12         9.85 o
  -8  15   4          6.27          9.71        27.90 o
  -7  15   4          3.36         10.24        11.56 o
  -6  15   4        140.88        135.19        18.87 o
  -5  15   4         82.94         39.43         9.04 o
  -4  15   4         20.79         26.65         6.12 o
  -3  15   4        775.09        781.81        39.95 o
  -2  15   4        102.42         89.57         8.79 o
  -1  15   4          5.89         12.27         3.35 o
   0  15   4          0.80         -2.50         2.50 o
   1  15   4        272.20        286.16        11.86 o
   2  15   4        831.82        737.81        22.64 o
   3  15   4        226.53        218.41        13.30 o
   4  15   4         70.86         75.05         8.81 o
   5  15   4         16.11          8.75         7.13 o
   6  15   4        142.69        140.17        17.79 o
   7  15   4         83.75         94.70        16.69 o
  -7  16   4          0.11         -2.02         6.30 o
  -6  16   4         16.16         12.39         7.35 o
  -5  16   4          5.63          3.15         5.12 o
  -4  16   4        551.86        565.85        24.54 o
  -3  16   4        684.36        682.23        21.30 o
  -2  16   4         61.07         57.65         7.07 o
  -1  16   4        271.77        292.49        10.87 o
   0  16   4       1849.75       1795.36        31.79 o
   1  16   4        203.17        202.55        11.31 o
   2  16   4        121.05        110.56         9.18 o
   3  16   4        974.87        999.87        27.01 o
   4  16   4        615.58        565.12        22.79 o
   5  16   4         24.50         20.52        11.81 o
   6  16   4        127.03        124.92        18.72 o
   7  16   4          4.93         20.47        11.90 o
  -7  17   4          0.13          0.89         6.07 o
  -6  17   4          1.35          3.10         5.68 o
  -5  17   4        164.97        171.75        15.75 o
  -4  17   4          0.06          7.45         4.91 o
  -3  17   4         15.62         12.23         4.59 o
  -2  17   4        188.91        203.69        13.03 o
  -1  17   4        980.38        894.69        20.37 o
   0  17   4       1592.67       1659.03        30.59 o
   1  17   4        240.58        257.12        12.50 o
   2  17   4         94.52        108.33        13.49 o
   3  17   4         92.18         87.59         9.12 o
   4  17   4       1623.36       1579.34        41.93 o
   5  17   4          0.26          1.22         6.62 o
   6  17   4        138.67        147.34        19.69 o
   7  17   4         25.51         12.95        18.52 o
  -7  18   4          4.15          7.06         7.06 o
  -6  18   4          0.06          5.58         8.86 o
  -5  18   4         10.13          8.87         6.53 o
  -4  18   4          1.76         -3.03         4.79 o
  -3  18   4        320.72        336.55        16.92 o
  -2  18   4         53.01         65.75         7.98 o
  -1  18   4         78.19         80.32        10.57 o
   0  18   4         30.63         30.90         5.99 o
   1  18   4        187.67        171.53        11.40 o
   2  18   4        694.93        689.43        21.15 o
   3  18   4        177.09        159.30        12.43 o
   4  18   4        246.36        264.58        16.68 o
   5  18   4        125.61        124.41        18.43 o
   6  18   4         32.46         31.65        10.70 o
   7  18   4          0.09          8.61         9.58 o
  -7  19   4          8.34          9.14         9.78 o
  -6  19   4         66.79         57.91        20.24 o
  -5  19   4          0.03         10.27         7.01 o
  -4  19   4          8.80         10.20         6.03 o
  -3  19   4        213.96        205.65        14.27 o
  -2  19   4        260.48        222.11        14.21 o
  -1  19   4        381.25        375.75        15.47 o
   0  19   4         73.94        101.44         8.89 o
   1  19   4        167.54        138.34        10.31 o
   2  19   4        674.24        629.24        20.45 o
   3  19   4        734.16        664.95        22.19 o
   4  19   4        186.00        194.85        15.30 o
   5  19   4          8.06          8.66         6.50 o
   6  19   4        315.28        314.83        24.95 o
   7  19   4         56.68         89.45        23.29 o
  -7  20   4          9.42          3.00         8.74 o
  -6  20   4         22.06         14.68         8.98 o
  -5  20   4         14.47          9.84         7.05 o
  -4  20   4        103.26        108.64        12.03 o
  -3  20   4        192.42        199.63        14.85 o
  -2  20   4        789.16        718.58        22.93 o
  -1  20   4          3.27         -3.96         3.96 o
   0  20   4       2022.05       2034.71        40.47 o
   1  20   4         54.09         53.38         7.31 o
   2  20   4       1275.99       1297.13        32.32 o
   3  20   4        274.12        285.00        15.78 o
   4  20   4        641.38        640.84        23.91 o
   5  20   4        111.02        109.42        12.33 o
   6  20   4        177.48        181.94        20.95 o
   7  20   4         41.83         41.91        17.81 o
  -6  21   4          1.30          7.21        12.61 o
  -5  21   4         28.93         32.04         9.62 o
  -4  21   4         60.91         63.51        11.05 o
  -3  21   4         13.36         11.86         5.64 o
  -2  21   4        249.69        238.32        15.40 o
  -1  21   4        198.79        192.31        14.99 o
   0  21   4         46.69         34.29         7.20 o
   1  21   4          0.06         -4.10         4.10 o
   2  21   4         88.94         78.79         9.10 o
   3  21   4         95.46         91.79        10.41 o
   4  21   4        255.93        260.32        17.41 o
   5  21   4          0.02          0.41         6.62 o
   6  21   4          0.05         14.70        10.04 o
  -6  22   4         19.61         25.60        10.85 o
  -5  22   4         17.67         14.40        15.84 o
  -4  22   4        339.23        348.53        20.11 o
  -3  22   4        508.28        497.59        21.86 o
  -2  22   4         18.49         22.65         6.53 o
  -1  22   4        449.23        452.38        21.57 o
   0  22   4          0.77         -3.16         5.12 o
   1  22   4        517.18        515.72        22.24 o
   2  22   4          4.73          1.79         4.99 o
   3  22   4          3.33          1.42         5.78 o
   4  22   4         17.48          7.61         6.46 o
   5  22   4          5.24         11.32         8.92 o
   6  22   4         15.63         15.02        14.05 o
  -6  23   4        233.46        272.83        36.27 o
  -5  23   4        117.83        135.66        16.75 o
  -4  23   4          2.72          2.90         6.00 o
  -3  23   4        119.19        128.83        12.57 o
  -2  23   4        993.03        961.65        28.84 o
  -1  23   4          4.80         10.96         6.14 o
   0  23   4        313.35        299.28        18.94 o
   1  23   4        197.18        193.10        15.95 o
   2  23   4        341.80        346.64        17.82 o
   3  23   4        206.34        220.14        16.58 o
   4  23   4         32.53         35.84         8.48 o
   5  23   4          6.60          3.34         7.62 o
   6  23   4          7.89         10.79        11.87 o
  -6  24   4         29.15         38.57        13.51 o
  -5  24   4          1.52          7.13         8.49 o
  -4  24   4        232.49        239.62        18.12 o
  -3  24   4          9.57          3.73         7.86 o
  -2  24   4        147.90        132.62        14.52 o
  -1  24   4          7.23          5.01         6.27 o
   0  24   4       1797.25       1860.82        47.49 o
   1  24   4        811.42        745.59        29.84 o
   2  24   4        249.97        241.84        20.87 o
   3  24   4        210.67        241.73        17.53 o
   4  24   4        126.35        151.60        15.13 o
   5  24   4         23.07         36.30         9.05 o
   6  24   4          6.62         17.95        17.71 o
  -5  25   4        112.98        120.93        16.08 o
  -4  25   4          2.42          3.85         6.77 o
  -3  25   4         23.91         24.00         7.38 o
  -2  25   4         53.12         46.71        10.34 o
  -1  25   4        274.81        272.84        19.96 o
   0  25   4        333.55        372.87        22.39 o
   1  25   4        150.36        148.45        15.31 o
   2  25   4        466.45        476.78        21.87 o
   3  25   4         20.94         22.43         7.99 o
   4  25   4         56.51         52.14        10.38 o
   5  25   4         14.96         29.54         9.49 o
  -5  26   4          3.31          9.14         7.94 o
  -4  26   4         33.06         15.07         7.92 o
  -3  26   4          1.97          0.49         6.10 o
  -2  26   4          0.26          6.36         7.77 o
  -1  26   4        183.97        188.18        17.76 o
   0  26   4        175.52        199.61        21.54 o
   1  26   4        147.97        177.08        16.37 o
   2  26   4        569.71        548.12        26.60 o
   3  26   4         16.73         16.27         7.49 o
   4  26   4        180.41        171.47        16.01 o
   5  26   4          5.12          7.31         8.45 o
  -5  27   4          0.15          7.39         9.16 o
  -4  27   4          0.91         -5.97         7.06 o
  -3  27   4          0.14          8.02         9.75 o
  -2  27   4        297.25        330.87        23.60 o
  -1  27   4         11.49         10.70         8.33 o
   0  27   4        263.87        284.17        21.34 o
   1  27   4         19.95         30.67        10.00 o
   2  27   4        399.04        406.72        25.68 o
   3  27   4         74.14         65.07        11.60 o
   4  27   4        539.90        631.88        37.82 o
   5  27   4          4.54         -7.49         8.70 o
  -5  28   4         10.87          8.19        19.67 o
  -4  28   4         44.24         37.25        11.82 o
  -3  28   4          4.15         -1.58         7.92 o
  -2  28   4          0.32          4.16         8.35 o
  -1  28   4          7.42          7.28         8.14 o
   0  28   4        193.03        184.89        18.43 o
   1  28   4        215.36        203.85        19.26 o
   2  28   4        328.70        387.44        25.79 o
   3  28   4         74.01         61.83        12.65 o
   4  28   4         68.12         66.06        15.22 o
  -4  29   4        113.79        138.70        17.84 o
  -3  29   4         32.14         40.43        11.38 o
  -2  29   4         70.91         52.57        11.96 o
  -1  29   4          1.93         -6.90         6.90 o
   0  29   4        149.08        172.90        18.18 o
   1  29   4         22.85         37.71        10.02 o
   2  29   4        208.60        212.96        25.31 o
   3  29   4         51.14         77.03        13.74 o
   4  29   4         85.65         87.33        16.93 o
  -4  30   4          1.22         13.61        20.22 o
  -3  30   4        184.26        215.17        21.47 o
  -2  30   4         16.91         30.71        10.17 o
  -1  30   4          4.22         10.19         8.66 o
   0  30   4         10.75         26.39         9.85 o
   1  30   4        483.60        491.74        39.43 o
   2  30   4          3.62          5.75         8.29 o
   3  30   4         79.70         82.67        14.22 o
  -3  31   4          3.97        -13.65        17.38 o
  -2  31   4        135.60        156.92        18.56 o
  -1  31   4        153.80        190.99        20.23 o
   0  31   4         15.55         12.92         8.65 o
   1  31   4          0.82          1.56         9.33 o
   2  31   4        231.61        277.61        24.31 o
   3  31   4         74.53         95.25        21.65 o
  -2  32   4         23.51         17.01        20.79 o
  -1  32   4         12.47         32.34        12.94 o
   0  32   4         97.92        137.17        18.51 o
   1  32   4         43.53         19.64         9.80 o
   2  32   4          5.85         18.25        18.41 o
  -9   0   5          1.71         -7.25        12.25 o
  -7   0   5         22.91         -1.24         7.41 o
  -5   0   5          3.99          6.98         6.77 o
  -3   0   5        742.46        805.03        54.42 o
  -1   0   5       1341.47       1577.61        63.61 o
   1   0   5       6044.92       6452.78       200.23 o
   3   0   5        868.91        916.23        24.04 o
   5   0   5         59.33         53.88        13.25 o
   7   0   5          4.67         16.75        10.13 o
  -9   1   5          0.38          2.16        19.32 o
  -8   1   5          8.60          4.86         9.05 o
  -7   1   5          1.35         -5.78         5.78 o
  -6   1   5        253.78        245.16        18.05 o
  -5   1   5        303.60        322.25        20.25 o
  -4   1   5        649.70        744.07        17.12 o
  -3   1   5        266.07        239.43        13.40 o
  -2   1   5          2.39         18.47         4.50 o
  -1   1   5        124.49        124.01         7.51 o
   0   1   5       2304.30       2494.65        34.64 o
   1   1   5       7348.21       8019.92       123.75 o
   2   1   5        102.35        114.58         5.52 o
   3   1   5         45.21         55.03         4.89 o
   4   1   5        600.11        609.99        15.46 o
   5   1   5        356.87        379.40        15.63 o
   6   1   5        761.66        722.32        27.31 o
   7   1   5         10.86         14.50        14.84 o
   8   1   5         13.00          8.19        20.36 o
  -8   2   5          0.14         -3.02         8.44 o
  -7   2   5          1.95         -1.06         7.10 o
  -6   2   5         54.54         56.36        11.02 o
  -5   2   5       2126.87       2005.77        79.59 o
  -4   2   5         59.70         42.26         4.84 o
  -3   2   5        733.20        752.55        18.38 o
  -2   2   5        187.67        167.35         9.92 o
  -1   2   5         47.42         38.08         2.75 o
   0   2   5      21908.09      23916.73       316.71 o
   1   2   5       2133.67       2298.72        32.55 o
   2   2   5        137.42        128.29         6.40 o
   3   2   5       2677.05       3153.08        47.74 o
   4   2   5        151.04        135.45         9.27 o
   5   2   5        606.17        623.41        18.73 o
   6   2   5         16.29          3.94        10.16 o
   7   2   5        153.67        147.72        23.57 o
   8   2   5         34.52         31.55        14.75 o
  -9   3   5          0.06        -22.08        26.22 o
  -8   3   5          0.01          1.70         8.96 o
  -7   3   5          1.27         -6.96         6.96 o
  -6   3   5          2.69          2.62         5.82 o
  -5   3   5         98.18         85.87        10.20 o
  -4   3   5          4.55         11.55         3.10 o
  -3   3   5        405.05        403.54         9.87 o
  -2   3   5       1410.71       1330.96        26.30 o
  -1   3   5       3556.34       3834.80        50.89 o
   0   3   5      21923.28      24157.66       289.64 o
   1   3   5       1670.28       1680.08        24.69 o
   2   3   5       4940.18       5105.44        67.73 o
   3   3   5       2933.65       3274.77        49.11 o
   4   3   5        512.58        470.41        14.43 o
   5   3   5        572.77        508.56        16.53 o
   6   3   5         32.33         25.72         8.17 o
   7   3   5         11.08         21.89         9.91 o
   8   3   5          3.08         -1.06        10.38 o
  -9   4   5          3.86         27.86        28.55 o
  -8   4   5          9.08         10.67        12.13 o
  -7   4   5          2.86         -5.41         8.25 o
  -6   4   5         50.68         40.87         9.85 o
  -5   4   5          2.69          7.30         6.15 o
  -4   4   5        190.96        228.76        10.09 o
  -3   4   5        487.31        483.82        12.16 o
  -2   4   5         56.02         54.21         4.38 o
  -1   4   5       2341.44       2354.05        33.47 o
   0   4   5      12132.54      13382.76       168.66 o
   1   4   5       8545.54       8932.66       111.13 o
   2   4   5        371.55        401.57        10.86 o
   3   4   5        318.10        292.20        10.26 o
   4   4   5        235.46        263.56        11.36 o
   5   4   5         73.72         71.14         7.74 o
   6   4   5          8.30          8.24         7.49 o
   7   4   5         27.51         20.72        12.04 o
   8   4   5          0.07         22.09         8.70 o
  -8   5   5          9.24          6.88        11.29 o
  -7   5   5         36.06         43.26        11.68 o
  -6   5   5         54.82         31.45        16.03 o
  -5   5   5          0.02         -2.41         4.03 o
  -4   5   5         87.55         85.15         7.59 o
  -3   5   5        978.20        892.99        23.90 o
  -2   5   5         98.43         70.93         5.10 o
  -1   5   5        212.93        224.44         7.04 o
   0   5   5          7.63         -1.58         1.58 o
   1   5   5       7631.58       7928.04        99.62 o
   2   5   5         74.15         52.19         4.79 o
   3   5   5       2136.97       2382.07        38.47 o
   4   5   5        229.36        229.27        11.89 o
   5   5   5        138.14        139.80        10.25 o
   6   5   5        213.02        221.66        20.97 o
   7   5   5         45.56         40.00        10.52 o
   8   5   5          9.54        -24.06        26.74 o
  -8   6   5          0.06         16.10        10.58 o
  -7   6   5          1.88         -2.31        13.57 o
  -6   6   5        182.33        160.54        19.66 o
  -5   6   5       1710.87       1735.12        45.65 o
  -4   6   5         65.11         54.12         5.65 o
  -3   6   5         68.62         83.23         5.81 o
  -2   6   5        695.81        756.77        16.90 o
  -1   6   5         54.91         28.17         3.55 o
   0   6   5         86.23         78.12         4.81 o
   1   6   5        106.10        123.19         5.10 o
   2   6   5       8580.90       9702.23       123.41 o
   3   6   5        280.33        234.82         9.73 o
   4   6   5          4.61          5.90         3.86 o
   5   6   5       1584.84       1736.43        39.81 o
   6   6   5          0.55         15.02         8.62 o
   7   6   5         25.04         33.03        15.04 o
   8   6   5          5.10          9.48        14.75 o
  -8   7   5         12.12         -0.36        10.10 o
  -7   7   5          8.15         10.86        12.16 o
  -6   7   5         96.19         77.44        14.60 o
  -5   7   5        379.28        386.70        28.55 o
  -4   7   5          0.06          4.07         3.31 o
  -3   7   5       1781.79       1797.90        30.95 o
  -2   7   5         58.62         51.66         4.41 o
  -1   7   5          8.27          2.12         1.91 o
   0   7   5       2356.93       2380.68        34.52 o
   1   7   5         32.61         42.59         3.53 o
   2   7   5       2448.11       2625.47        39.41 o
   3   7   5         69.07         80.82         6.38 o
   4   7   5       3783.42       4260.48        64.73 o
   5   7   5        742.48        803.72        25.15 o
   6   7   5         18.00          3.59         9.62 o
   7   7   5         18.87         39.86        15.88 o
   8   7   5         66.87         52.59        49.21 o
  -8   8   5          0.05          0.82        10.30 o
  -7   8   5          3.66         14.29        11.47 o
  -6   8   5          5.10          5.01         8.92 o
  -5   8   5         74.45         55.24         8.93 o
  -4   8   5         74.90         65.61         6.57 o
  -3   8   5        509.99        458.93        13.01 o
  -2   8   5       2178.08       2291.18        35.76 o
  -1   8   5       3734.81       4256.45        63.57 o
   0   8   5       1308.39       1543.39        24.82 o
   1   8   5         16.38         30.56         3.82 o
   2   8   5        134.60        126.73         6.65 o
   3   8   5         13.79         17.76         3.73 o
   4   8   5         83.58         95.24         9.44 o
   5   8   5          6.99         16.53         7.91 o
   6   8   5          8.93         21.17         9.69 o
   7   8   5          3.02          7.23         8.66 o
   8   8   5          0.01          7.53        16.91 o
  -8   9   5         15.26         -3.49        10.03 o
  -7   9   5         44.78         30.42        12.62 o
  -6   9   5         60.41         69.18        13.21 o
  -5   9   5         32.56         30.22         8.72 o
  -4   9   5        724.66        752.42        23.18 o
  -3   9   5       3106.32       3235.61        49.56 o
  -1   9   5       4707.74       5423.24        72.63 o
   0   9   5       9286.97      10519.48       131.95 o
   1   9   5       6875.19       7798.02       100.35 o
   2   9   5        114.03        100.28         7.67 o
   3   9   5       2359.27       2326.87        90.37 o
   4   9   5        505.95        565.98        21.41 o
   5   9   5          8.14          9.70         5.27 o
   6   9   5        113.94        171.16        20.29 o
   7   9   5         13.00          6.58         8.30 o
   8   9   5         90.06         64.04        47.18 o
  -8  10   5          0.32        -10.05        10.60 o
  -7  10   5         47.71         44.77        12.87 o
  -6  10   5         63.89         65.67        13.11 o
  -5  10   5       1343.52       1428.86       102.35 o
  -4  10   5         25.90         26.34         4.49 o
  -3  10   5       3253.81       3743.32        55.95 o
  -2  10   5        422.47        476.33        14.32 o
  -1  10   5       8852.17       9105.64       116.29 o
   0  10   5       1966.31       1901.76        30.17 o
   1  10   5      11203.21      13316.77       166.00 o
   2  10   5        368.31        374.27        10.50 o
   3  10   5        126.25         90.79        10.78 o
   4  10   5         36.09         44.49         7.67 o
   5  10   5       1130.01       1121.51        34.75 o
   6  10   5        170.14        169.89        20.76 o
   7  10   5        353.87        273.76        38.28 o
   8  10   5         22.53          4.84        17.64 o
  -8  11   5          3.98          5.09        12.20 o
  -7  11   5          0.19         -3.35         8.77 o
  -6  11   5        110.97         92.72        16.36 o
  -5  11   5          4.25         13.06         7.92 o
  -4  11   5        116.55         94.50         9.16 o
  -3  11   5        531.20        478.12        21.55 o
  -2  11   5        947.09        891.50        19.07 o
  -1  11   5       2685.41       3257.35        47.92 o
   0  11   5          2.05          1.73         2.41 o
   1  11   5          3.05          2.63         2.38 o
   2  11   5        726.99        678.60        15.19 o
   3  11   5        909.38       1015.13        25.03 o
   4  11   5        249.48        259.42        14.13 o
   5  11   5        291.91        268.33        16.63 o
   6  11   5          8.38         19.91         9.59 o
   7  11   5          5.83          2.18         9.01 o
   8  11   5         12.50         10.34        16.47 o
  -8  12   5          0.49         11.67        18.88 o
  -7  12   5          7.54         -2.54        10.17 o
  -6  12   5          0.35          4.59        12.03 o
  -5  12   5        126.99        147.95        18.15 o
  -4  12   5        315.05        316.10        15.33 o
  -3  12   5        606.55        604.43        17.91 o
  -2  12   5        302.17        325.24        11.77 o
  -1  12   5        160.67        144.18         7.52 o
   0  12   5        407.02        463.13        12.69 o
   1  12   5        428.74        419.24        11.45 o
   2  12   5         14.00         14.02         3.87 o
   3  12   5        200.05        191.94        11.13 o
   4  12   5          3.33         -0.87         6.03 o
   5  12   5        808.87        848.37        27.14 o
   6  12   5         14.05         50.84        19.24 o
   7  12   5         73.71         34.06        13.07 o
   8  12   5          3.42         18.98        31.31 o
  -8  13   5         21.60         20.39        12.44 o
  -7  13   5          3.47         -5.50        10.13 o
  -6  13   5         14.99          1.77         7.38 o
  -5  13   5         39.04         29.47         9.99 o
  -4  13   5        533.65        535.68        25.14 o
  -3  13   5          2.31          2.54         5.21 o
  -2  13   5       1499.06       1625.84        29.43 o
  -1  13   5        174.07        240.65         9.71 o
   0  13   5       1023.54       1127.10        23.92 o
   1  13   5        558.73        494.13        12.88 o
   2  13   5       1057.06       1048.33        24.75 o
   3  13   5        221.37        234.03        12.61 o
   4  13   5        181.92        169.76        14.76 o
   5  13   5       1699.46       1812.51        42.57 o
   6  13   5        101.79        116.95        18.48 o
   7  13   5         13.63         26.44        11.17 o
   8  13   5         58.94        111.35        38.47 o
  -8  14   5          1.87          3.96        13.00 o
  -7  14   5          0.48          2.01        10.15 o
  -6  14   5         20.08         13.98         8.12 o
  -5  14   5        242.99        269.87        24.55 o
  -4  14   5         19.92          8.73         4.39 o
  -3  14   5        472.69        463.60        16.99 o
  -2  14   5        975.57        927.79        20.39 o
  -1  14   5       1666.76       1467.58        27.00 o
   0  14   5       1213.31       1222.17        38.16 o
   1  14   5        764.92        940.18        19.58 o
   2  14   5        667.47        695.74        19.30 o
   3  14   5        101.77        110.48         9.66 o
   4  14   5        332.16        318.27        16.35 o
   5  14   5        225.51        231.18        16.08 o
   6  14   5        125.48        138.40        33.29 o
   7  14   5        268.29        291.58        38.80 o
  -7  15   5         51.72         50.35        14.13 o
  -6  15   5        323.25        320.76        28.94 o
  -5  15   5        200.08        204.93        21.24 o
  -4  15   5         53.61         60.89         7.88 o
  -3  15   5        194.31        185.31        13.30 o
  -2  15   5        150.15        130.65        10.48 o
  -1  15   5        491.31        421.08        12.56 o
   0  15   5         43.60         30.17         6.12 o
   1  15   5        562.70        549.40        16.39 o
   2  15   5         18.28         17.49         4.40 o
   3  15   5        739.22        722.77        21.86 o
   4  15   5         99.99        113.68        14.75 o
   5  15   5        341.24        304.64        17.61 o
   6  15   5         46.72         21.91        11.13 o
   7  15   5          0.03          3.96         9.95 o
  -7  16   5         23.62         24.57         9.60 o
  -6  16   5         35.58         30.59        10.57 o
  -5  16   5         54.45         53.85        11.73 o
  -4  16   5        111.04        126.84        18.42 o
  -3  16   5         46.26         42.06         6.84 o
  -2  16   5          1.27          3.74         3.96 o
  -1  16   5        153.06        157.74         8.79 o
   0  16   5         19.38         20.66         3.92 o
   1  16   5          0.41          5.83         3.36 o
   2  16   5          0.01         11.28         4.28 o
   3  16   5        142.32        126.78        10.95 o
   4  16   5         32.68         42.02         7.38 o
   5  16   5        194.22        227.41        16.85 o
   6  16   5         16.28         13.15         9.99 o
   7  16   5          8.84          4.66        14.04 o
  -7  17   5         11.18          7.76         8.99 o
  -6  17   5          3.11         -0.71         7.09 o
  -5  17   5          3.32         10.62         7.30 o
  -4  17   5          4.73          5.09         5.08 o
  -3  17   5         72.99         71.36         8.43 o
  -2  17   5        900.74        847.12        23.78 o
  -1  17   5       1166.14       1250.36        25.51 o
   0  17   5         14.57         10.72         3.90 o
   1  17   5       1413.67       1390.89        41.64 o
   2  17   5        568.80        566.22        18.36 o
   3  17   5         59.18         46.79         6.88 o
   4  17   5          0.07          3.61         4.94 o
   5  17   5        372.80        434.61        21.41 o
   6  17   5         20.37         48.79        12.96 o
   7  17   5         32.01         50.53        13.95 o
  -7  18   5          2.22          5.64        11.05 o
  -6  18   5          3.60          5.31         7.61 o
  -5  18   5         26.65         33.74        22.37 o
  -4  18   5         30.80         25.09         7.01 o
  -3  18   5        389.37        377.39        17.89 o
  -2  18   5         78.79        114.76        10.37 o
  -1  18   5       4284.72       4337.35        72.22 o
   0  18   5        398.41        375.73        14.46 o
   1  18   5        512.39        525.36        17.22 o
   2  18   5        138.96        138.04        10.56 o
   3  18   5       1445.43       1440.06        34.91 o
   4  18   5         53.89         43.47         7.98 o
   5  18   5        102.98         85.80        10.94 o
   6  18   5         30.65         32.07        12.10 o
   7  18   5          5.59          3.25        14.11 o
  -7  19   5          6.76         -6.74        12.63 o
  -6  19   5          5.79          7.03         7.77 o
  -5  19   5         19.70         24.33        10.77 o
  -4  19   5        155.67        151.72        13.71 o
  -3  19   5          7.93         21.44         6.11 o
  -2  19   5        204.53        197.77        13.19 o
  -1  19   5         18.21         10.72         5.19 o
   0  19   5         91.43         95.59         9.96 o
   1  19   5        964.04        907.28        29.21 o
   2  19   5         53.01         54.18         7.46 o
   3  19   5         55.66         39.38         7.57 o
   4  19   5        394.35        382.23        19.19 o
   5  19   5        171.00        195.47        23.54 o
   6  19   5         50.05         59.38        13.80 o
   7  19   5          3.98         -2.80        13.46 o
  -7  20   5          0.13         -1.62        10.47 o
  -6  20   5          0.16          5.69         8.89 o
  -5  20   5        120.74         92.18        15.34 o
  -4  20   5        483.96        529.28        22.05 o
  -3  20   5        179.53        216.37        14.72 o
  -2  20   5          9.05         28.25         5.98 o
  -1  20   5         29.50         41.47         6.74 o
   0  20   5        384.68        370.27        17.60 o
   1  20   5        342.22        329.61        14.62 o
   2  20   5          4.24          7.27         4.47 o
   3  20   5        250.02        285.64        18.96 o
   4  20   5        114.66        132.40        13.12 o
   5  20   5          6.97          4.07         6.80 o
   6  20   5          1.06          5.84        21.40 o
   7  20   5          3.55         15.28        13.61 o
  -6  21   5          1.65         -3.27         7.57 o
  -5  21   5         20.90         19.76        10.01 o
  -4  21   5         20.24         11.28         6.09 o
  -3  21   5        679.34        660.39        25.86 o
  -2  21   5        126.53        120.26        11.38 o
  -1  21   5       1269.33       1193.77        34.09 o
   0  21   5          1.54         -4.56         4.56 o
   1  21   5        852.46        849.76        34.65 o
   2  21   5        407.31        429.91        18.29 o
   3  21   5        156.97        173.88        14.14 o
   4  21   5          0.01          4.68         5.60 o
   5  21   5        100.74         88.35        11.78 o
   6  21   5         63.94         90.31        17.18 o
  -6  22   5         11.20         19.97        13.37 o
  -5  22   5        357.84        350.77        29.67 o
  -4  22   5        283.57        275.51        18.54 o
  -3  22   5          0.19         -4.71         5.25 o
  -2  22   5        129.56        136.61        12.62 o
  -1  22   5        691.53        693.62        25.68 o
   0  22   5       1120.14       1192.06        44.97 o
   1  22   5        703.00        648.67        24.26 o
   2  22   5         58.85         33.19         7.74 o
   3  22   5         41.57         44.37         8.08 o
   4  22   5          5.47         10.16         6.48 o
   5  22   5         32.12         23.12        11.65 o
   6  22   5         70.05         76.83        16.22 o
  -6  23   5         95.79        147.26        30.40 o
  -5  23   5         14.74          8.39        16.64 o
  -4  23   5        214.31        223.77        17.84 o
  -3  23   5          2.55          3.57         5.45 o
  -2  23   5        590.36        592.45        25.03 o
  -1  23   5        257.21        253.27        18.67 o
   0  23   5          0.39         -4.42         5.06 o
   1  23   5         20.95         15.12         5.76 o
   2  23   5          1.16          2.96         5.40 o
   3  23   5         26.07         24.85         6.93 o
   4  23   5          0.13          0.14         6.61 o
   5  23   5         31.62         52.74        13.74 o
   6  23   5          0.06          8.12        14.92 o
  -6  24   5          2.24         30.96        18.80 o
  -5  24   5         79.31         42.53        13.87 o
  -4  24   5          0.28         -3.84         6.83 o
  -3  24   5          7.57         12.50         6.81 o
  -2  24   5        157.12        129.29        14.15 o
  -1  24   5          7.40         16.35         7.08 o
   0  24   5        333.65        355.22        21.30 o
   1  24   5        377.27        384.76        23.35 o
   2  24   5         10.05         16.66         6.58 o
   3  24   5        223.47        218.57        18.18 o
   4  24   5        139.39        134.10        13.51 o
   5  24   5         53.43         42.37        12.62 o
   6  24   5         27.13         35.19        23.55 o
  -5  25   5         38.13         63.78        13.28 o
  -4  25   5         57.42         52.23        10.83 o
  -3  25   5        502.44        566.77        24.57 o
  -2  25   5        254.81        304.61        21.64 o
  -1  25   5         33.72         26.10         7.74 o
   0  25   5          0.08         -2.26         6.31 o
   1  25   5       1279.31       1294.73        38.92 o
   2  25   5        170.94        161.04        14.37 o
   3  25   5        359.50        426.50        24.06 o
   4  25   5         22.25         21.10         7.97 o
   5  25   5         24.83         15.37        11.54 o
  -5  26   5         49.87         92.66        17.64 o
  -4  26   5          0.01         30.54        19.10 o
  -3  26   5         17.40          9.24         8.63 o
  -2  26   5         23.02         17.06         8.18 o
  -1  26   5        460.21        485.20        25.32 o
   0  26   5        190.05        196.80        17.60 o
   1  26   5         99.62        118.89        13.99 o
   2  26   5        450.99        470.18        25.86 o
   3  26   5        128.30        155.63        18.46 o
   4  26   5         29.47         37.06        11.99 o
   5  26   5         22.07         46.49        13.12 o
  -5  27   5         69.96         31.65        20.61 o
  -4  27   5         91.16        117.02        15.24 o
  -3  27   5         42.04         48.89        11.11 o
  -2  27   5         59.69         44.89        11.99 o
  -1  27   5        120.53        116.63        14.20 o
   0  27   5         83.44         98.06        13.82 o
   1  27   5        114.32        125.19        15.02 o
   2  27   5          6.85          7.94         7.85 o
   3  27   5         81.84         74.78        11.23 o
   4  27   5        149.67        114.65        15.11 o
   5  27   5         27.00         18.58        17.08 o
  -5  28   5         24.20         32.09        23.55 o
  -4  28   5        153.42        194.63        27.05 o
  -3  28   5         73.05        131.06        27.39 o
  -2  28   5         23.36         35.79        10.27 o
  -1  28   5          0.47          6.52         7.87 o
   0  28   5        709.30        763.89        31.68 o
   1  28   5        192.34        184.78        18.41 o
   2  28   5         18.65         15.20         9.72 o
   3  28   5         25.70         19.84         9.69 o
   4  28   5         46.44         37.67        10.54 o
  -4  29   5         11.81         20.27        24.06 o
  -3  29   5        213.21        196.20        22.66 o
  -2  29   5        253.08        306.99        23.77 o
  -1  29   5          1.82         18.58        13.27 o
   0  29   5          3.71         -4.36         7.66 o
   1  29   5        327.85        354.89        25.24 o
   2  29   5        126.32        115.94        17.85 o
   3  29   5        266.27        278.86        23.61 o
   4  29   5          9.76          9.13         9.50 o
  -4  30   5          0.01         22.34        23.20 o
  -3  30   5         98.42        120.69        19.15 o
  -2  30   5          0.22          0.29         8.74 o
  -1  30   5         62.37         66.31        12.63 o
   0  30   5        237.58        257.16        22.03 o
   1  30   5         51.83         60.87        12.94 o
   2  30   5         12.40         16.40         8.77 o
   3  30   5         73.08         99.39        23.33 o
  -3  31   5         18.32         69.01        49.16 o
  -2  31   5         73.39         77.97        19.65 o
  -1  31   5        280.95        343.23        31.61 o
   0  31   5         23.34          5.41         9.50 o
   1  31   5         27.08         17.07         9.15 o
   2  31   5         70.14         52.33        11.63 o
   3  31   5         29.48         37.60        20.40 o
  -2  32   5         35.90         28.47        28.72 o
  -1  32   5         18.05         14.23        10.35 o
   0  32   5         54.13         87.12        15.33 o
   1  32   5         65.38         80.87        16.16 o
   2  32   5         16.91         14.40        13.97 o
  -8   0   6        100.65        142.23        35.36 o
  -6   0   6        780.24        871.72        46.92 o
  -4   0   6         38.47         40.51        11.00 o
  -2   0   6       2263.66       1934.34        57.38 o
   0   0   6       1011.06       1019.11        23.83 o
   2   0   6      11592.25      13158.94       284.93 o
   4   0   6       3042.90       3071.82        58.11 o
   6   0   6         96.25         88.58        22.08 o
   8   0   6         90.94         63.74        27.34 o
  -8   1   6          1.49        -11.81        13.34 o
  -7   1   6          8.36         -4.19         6.36 o
  -6   1   6        539.69        482.59        22.59 o
  -5   1   6         11.02          4.55         5.43 o
  -4   1   6       2519.63       2705.25        59.52 o
  -3   1   6        382.14        352.68        15.24 o
  -2   1   6          1.67         -0.03         2.89 o
  -1   1   6         11.08         10.77         2.23 o
   0   1   6      10628.07      11655.16       143.00 o
   1   1   6       8384.43       8567.67       132.70 o
   2   1   6       2114.69       2283.61        47.35 o
   3   1   6        941.31        988.78        20.22 o
   4   1   6        164.68        160.66         9.10 o
   5   1   6        174.21        162.89        14.36 o
   6   1   6         41.39         44.73        17.81 o
   7   1   6          0.02         15.92         9.96 o
   8   1   6         30.23         26.13        20.61 o
  -8   2   6          0.08         -7.11         8.64 o
  -7   2   6         10.63          3.67         7.36 o
  -6   2   6         32.11         26.55         7.47 o
  -5   2   6         21.08         16.88         6.07 o
  -4   2   6        594.44        603.66        41.11 o
  -3   2   6          2.00          1.50         3.10 o
  -2   2   6        582.13        510.39        16.28 o
  -1   2   6       1654.48       1601.43        23.44 o
   0   2   6      15308.15      16273.40       217.85 o
   1   2   6         32.43         32.59         2.80 o
   2   2   6        269.79        269.20         9.31 o
   3   2   6        675.18        665.67        15.59 o
   4   2   6          7.40          9.63         3.95 o
   5   2   6          3.77          6.39         7.61 o
   6   2   6         89.23         82.96        14.11 o
   7   2   6          2.77         -2.49         9.24 o
   8   2   6          4.73          8.52        14.10 o
  -9   3   6          1.17         31.74        28.64 o
  -8   3   6         20.90         20.18        13.75 o
  -7   3   6          0.17         -1.61         7.01 o
  -6   3   6         80.78         53.38        10.31 o
  -5   3   6        246.15        250.53        16.14 o
  -4   3   6        203.23        218.57        13.53 o
  -3   3   6       1681.57       1678.32        36.28 o
  -2   3   6        850.59        958.36        22.48 o
  -1   3   6        527.92        489.76        10.69 o
   0   3   6       4591.10       4763.43        62.01 o
   1   3   6       4839.58       5240.80        67.95 o
   2   3   6        186.98        187.09         8.62 o
   3   3   6         93.13        104.98         6.80 o
   4   3   6        474.69        446.46        14.31 o
   5   3   6        193.36        192.55        15.24 o
   6   3   6         11.12          2.56         9.38 o
   7   3   6         13.63          9.24         9.40 o
   8   3   6         19.22         22.07        18.13 o
  -8   4   6         14.92         17.51        12.48 o
  -7   4   6         28.05         38.34        12.58 o
  -6   4   6        221.78        212.97        18.70 o
  -5   4   6        473.37        462.01        25.90 o
  -4   4   6        825.65        867.34        28.76 o
  -3   4   6        405.68        367.40        12.39 o
  -2   4   6        821.36       1017.98        22.35 o
  -1   4   6       1373.26       1455.27        40.96 o
   0   4   6          1.91          0.66         1.66 o
   1   4   6        212.34        220.70         6.27 o
   2   4   6      10366.03      11450.68       143.83 o
   3   4   6        263.53        275.80        10.02 o
   4   4   6        891.87        899.81        21.13 o
   5   4   6          8.76          8.55         5.97 o
   6   4   6        845.03        867.61        46.00 o
   7   4   6         17.86         16.05         9.19 o
   8   4   6          3.05         15.58        12.59 o
  -8   5   6          5.15         -1.31        19.60 o
  -7   5   6         48.47         46.92        16.79 o
  -6   5   6          0.59         -0.55         6.39 o
  -5   5   6        195.04        176.01        15.75 o
  -4   5   6        344.63        338.76        18.49 o
  -3   5   6          7.11          1.45         2.37 o
  -2   5   6       2933.18       3141.91        44.88 o
  -1   5   6         33.92         40.29         3.67 o
   0   5   6        466.71        529.07        11.28 o
   1   5   6       3412.96       3588.55        48.90 o
   2   5   6        498.71        534.85        12.64 o
   3   5   6        615.60        661.59        15.92 o
   4   5   6       3298.20       3537.66        55.70 o
   5   5   6        141.40        159.95        14.47 o
   6   5   6         11.64         18.47         9.44 o
   7   5   6         16.32         22.75         9.58 o
   8   5   6         38.51         73.22        14.52 o
  -8   6   6          0.50         -1.54        10.61 o
  -7   6   6          2.77         15.18        10.04 o
  -6   6   6         16.28         -0.62         8.09 o
  -5   6   6         21.70          4.57         8.86 o
  -4   6   6        314.05        296.64        15.85 o
  -3   6   6         39.70         29.91         4.11 o
  -2   6   6        385.46        383.91        10.57 o
  -1   6   6       1654.97       1731.87        27.24 o
   0   6   6         91.19        102.08         6.09 o
   1   6   6       3604.11       4155.43        55.97 o
   2   6   6        926.36        929.73        17.88 o
   3   6   6          0.01         -2.85         2.85 o
   4   6   6          3.85         16.41         5.38 o
   5   6   6          4.04          3.83         6.78 o
   6   6   6         74.45         92.07        15.03 o
   7   6   6          0.03          3.25         8.15 o
   8   6   6          0.05         24.76        10.77 o
  -8   7   6          8.87          9.30        13.71 o
  -7   7   6        106.08        105.33        23.28 o
  -6   7   6          0.11         -1.48        10.67 o
  -5   7   6         13.22          2.82         6.47 o
  -4   7   6       2184.99       2285.81        44.78 o
  -3   7   6        395.59        326.68        10.68 o
  -2   7   6        263.30        234.43         9.53 o
  -1   7   6        201.05        215.45         8.71 o
   0   7   6      18585.68      20794.46       276.25 o
   1   7   6        428.55        538.54        11.83 o
   2   7   6        517.22        515.89        12.30 o
   3   7   6        112.27        134.58         7.79 o
   4   7   6        123.88        129.95         8.97 o
   5   7   6        433.14        433.53        38.96 o
   6   7   6        181.91        166.31        19.63 o
   7   7   6          0.60         11.18         9.44 o
   8   7   6         39.00         28.04        18.83 o
  -8   8   6          5.01         -6.01        10.44 o
  -7   8   6          4.70         11.33        10.38 o
  -6   8   6        775.59        816.02        38.12 o
  -5   8   6         15.60          9.61         5.84 o
  -4   8   6         14.67         15.02         4.84 o
  -3   8   6       1044.33       1282.56        24.55 o
  -2   8   6       1552.64       1530.98        26.74 o
  -1   8   6        316.92        302.91        11.51 o
   0   8   6       4475.66       5020.13        67.02 o
   1   8   6        237.43        228.15         7.70 o
   2   8   6        114.40        160.76         6.90 o
   3   8   6        224.52        191.98         8.62 o
   4   8   6       2168.17       2260.80        45.26 o
   5   8   6         85.21         86.46        13.76 o
   6   8   6        117.48        109.88        17.19 o
   7   8   6         43.86         51.37        16.66 o
   8   8   6         21.78         20.36         9.06 o
  -8   9   6          3.55         -5.63        12.04 o
  -7   9   6          1.15         -9.81         9.81 o
  -6   9   6        129.13        128.86        19.82 o
  -5   9   6         11.57         11.61         7.00 o
  -4   9   6       1018.78       1043.72        26.76 o
  -3   9   6        118.90        111.71         7.56 o
  -2   9   6        130.68        162.77         7.90 o
  -1   9   6       8306.97       8124.56       185.43 o
   0   9   6        382.15        476.50        11.84 o
   1   9   6        730.25        685.00        20.03 o
   2   9   6         74.78         86.27         5.76 o
   3   9   6       1477.97       1580.07        28.60 o
   4   9   6        216.46        195.31        12.32 o
   5   9   6          0.07         -3.53         6.55 o
   6   9   6          0.32          6.77         9.87 o
   7   9   6          8.43          6.69        17.23 o
   8   9   6         29.91         13.87        10.95 o
  -8  10   6         10.93         26.87        13.52 o
  -7  10   6          8.57          3.46        10.16 o
  -6  10   6          6.25         11.79         8.53 o
  -5  10   6         33.48         29.76         9.12 o
  -4  10   6       1291.21       1240.04        30.00 o
  -3  10   6       1793.93       1816.57        32.17 o
  -2  10   6         55.30         52.64         5.58 o
  -1  10   6       1857.63       1946.95        56.75 o
   0  10   6         30.83         33.82         4.12 o
   1  10   6        204.49        212.85         8.48 o
   2  10   6          1.32          2.89         2.46 o
   3  10   6        297.53        325.01        13.48 o
   4  10   6        510.94        491.81        18.62 o
   5  10   6          9.50          0.44         6.95 o
   6  10   6         96.66         87.79        15.89 o
   7  10   6         44.42         55.45        14.52 o
   8  10   6          4.03        -16.80        22.54 o
  -8  11   6          6.38        -10.12        10.12 o
  -7  11   6          0.46         -9.30         9.78 o
  -6  11   6         10.12          4.10         8.82 o
  -5  11   6        214.09        214.87        21.90 o
  -4  11   6        176.17        173.55        18.48 o
  -3  11   6       2894.37       3035.93        53.21 o
  -2  11   6        162.83        146.56         7.99 o
  -1  11   6       1620.95       1684.94        35.91 o
   0  11   6       1862.73       1903.00        31.03 o
   1  11   6       3230.85       3326.09        48.46 o
   2  11   6          5.85          7.39         2.46 o
   3  11   6        129.63        175.81        12.38 o
   4  11   6        149.29        148.98        14.92 o
   5  11   6        207.68        197.84        21.77 o
   6  11   6        147.72        131.56        19.22 o
   7  11   6        309.52        333.85        36.74 o
   8  11   6          0.42          0.85        15.52 o
  -8  12   6          8.09         17.18        12.24 o
  -7  12   6         71.67         54.53        15.45 o
  -6  12   6        107.47        114.85        18.17 o
  -5  12   6        189.14        158.85        19.30 o
  -4  12   6        102.04         80.92        11.30 o
  -3  12   6         66.09         54.38         5.81 o
  -2  12   6       1330.15       1205.10        24.04 o
  -1  12   6       1347.20       1656.14        30.11 o
   0  12   6       2539.06       2563.90        39.64 o
   1  12   6        516.65        577.31        14.09 o
   2  12   6        563.09        544.49        16.17 o
   3  12   6        424.21        380.70        17.47 o
   4  12   6        438.14        409.88        30.31 o
   5  12   6         71.88         32.07        17.94 o
   6  12   6         31.28         33.96        25.66 o
   7  12   6        216.82        224.55        24.99 o
   8  12   6         19.01         22.05        58.61 o
  -8  13   6          3.29          5.60        11.57 o
  -7  13   6         94.29        113.92        19.04 o
  -6  13   6         38.95         42.92        12.41 o
  -5  13   6         26.03         24.51        10.03 o
  -4  13   6         81.62         71.98         9.73 o
  -3  13   6        507.19        517.65        20.01 o
  -2  13   6         11.52          5.07         3.53 o
  -1  13   6         40.24         33.14         4.43 o
   0  13   6        245.57        205.59         8.74 o
   1  13   6         59.03         38.18         4.42 o
   2  13   6        509.74        484.89        15.45 o
   3  13   6        572.71        503.42        17.16 o
   4  13   6        784.30        734.63        27.94 o
   5  13   6        311.88        294.84        25.79 o
   6  13   6         11.96          7.71         9.05 o
   7  13   6          1.11         17.27        13.93 o
  -7  14   6          5.00         11.40        10.37 o
  -6  14   6         18.05         29.19        11.56 o
  -5  14   6         12.58         -1.04         6.44 o
  -4  14   6        418.36        418.24        21.03 o
  -3  14   6         58.06         78.51         8.41 o
  -2  14   6          8.95         11.03         3.67 o
  -1  14   6          0.69          0.68         2.58 o
   0  14   6        122.71        106.56         7.34 o
   1  14   6         88.53        101.36         8.97 o
   2  14   6        495.60        503.90        16.17 o
   3  14   6        158.83        176.84        11.74 o
   4  14   6        739.46        668.34        23.82 o
   5  14   6         42.08         41.07        10.28 o
   6  14   6        165.33        157.66        24.80 o
   7  14   6        109.57        119.92        19.29 o
  -7  15   6         13.35         25.51        12.21 o
  -6  15   6         47.13         31.24        11.25 o
  -5  15   6         55.36         46.22        10.33 o
  -4  15   6        447.24        423.22        30.27 o
  -3  15   6        601.26        508.84        27.82 o
  -2  15   6        450.21        426.21        15.58 o
  -1  15   6         64.63         63.88         5.99 o
   0  15   6        293.30        287.48        12.17 o
   1  15   6        161.06        138.35        10.03 o
   2  15   6        351.01        352.28        14.20 o
   3  15   6        823.68        880.46        24.69 o
   4  15   6       1063.14       1108.13        29.73 o
   5  15   6        174.94        149.06        16.55 o
   6  15   6          3.06         -5.55        11.13 o
   7  15   6         30.14         25.24        11.46 o
  -7  16   6          1.34         -6.17         6.17 o
  -6  16   6          0.05         -1.81         6.18 o
  -5  16   6          0.52         -6.25         6.25 o
  -4  16   6         43.65         32.41         7.26 o
  -3  16   6        126.74        125.63        10.91 o
  -2  16   6       2922.61       2910.65        52.89 o
  -1  16   6        548.06        521.25        14.91 o
   0  16   6       1407.17       1404.81        30.11 o
   1  16   6          2.61          8.52         4.02 o
   2  16   6        757.02        694.87        20.05 o
   3  16   6        279.84        256.12        14.05 o
   4  16   6        753.36        741.09        23.92 o
   5  16   6         31.36         44.76         9.69 o
   6  16   6        365.47        398.71        31.01 o
   7  16   6         27.91         19.38        10.69 o
  -7  17   6          0.10          1.23         4.97 o
  -6  17   6         27.35         21.66        16.10 o
  -5  17   6         99.29         83.32        13.47 o
  -4  17   6          6.42         14.72         6.60 o
  -3  17   6          6.46         11.58         5.46 o
  -2  17   6          7.71          9.17         4.71 o
  -1  17   6         30.92         47.35         7.38 o
   0  17   6        932.40        989.52        24.56 o
   1  17   6       1439.78       1467.43        31.73 o
   2  17   6         58.55         52.38         6.94 o
   3  17   6         62.39         53.43         7.63 o
   4  17   6        531.76        504.90        20.95 o
   5  17   6        167.79        186.64        19.67 o
   6  17   6          7.36         13.95        12.73 o
   7  17   6          2.12         18.82        32.80 o
  -7  18   6          8.68         20.23        17.27 o
  -6  18   6         14.81         12.19         7.38 o
  -5  18   6         74.91         77.12        13.72 o
  -4  18   6        255.83        259.56        18.64 o
  -3  18   6        268.37        265.29        15.85 o
  -2  18   6         69.27         79.25         9.08 o
  -1  18   6          2.07          6.00         4.35 o
   0  18   6          0.29          1.53         3.56 o
   1  18   6         50.31         41.94         6.30 o
   2  18   6         24.57         21.29         5.52 o
   3  18   6          2.02          8.44         4.97 o
   4  18   6         10.19          7.21         5.18 o
   5  18   6         53.71         59.44        12.27 o
   6  18   6         91.93        121.38        19.90 o
   7  18   6          1.11         31.61        16.28 o
  -7  19   6          0.10          6.35        10.57 o
  -6  19   6          1.27          5.52         7.77 o
  -5  19   6          5.11          9.43         9.63 o
  -4  19   6        628.92        600.48        25.65 o
  -3  19   6        291.03        272.00        16.08 o
  -2  19   6         16.91         17.55         5.42 o
  -1  19   6        137.34        149.16        11.70 o
   0  19   6        729.14        678.74        20.48 o
   1  19   6         81.96         76.18         8.25 o
   2  19   6          3.39         18.28        11.07 o
   3  19   6          8.29          8.21         5.49 o
   4  19   6         76.71         66.99         9.31 o
   5  19   6         65.02         67.85        12.86 o
   6  19   6        165.96        175.90        23.69 o
   7  19   6          9.83        -11.31        13.06 o
  -6  20   6         37.84         29.17        11.52 o
  -5  20   6        328.63        345.73        32.01 o
  -4  20   6         99.54         86.56        13.37 o
  -3  20   6        450.15        435.04        19.85 o
  -2  20   6       1475.78       1435.69        34.89 o
  -1  20   6       1575.34       1471.71        34.02 o
   0  20   6         41.64         40.44         8.49 o
   1  20   6         85.64         82.12         9.71 o
   2  20   6        159.90        151.41        11.99 o
   3  20   6         82.45         89.23        11.16 o
   4  20   6        225.28        231.27        16.16 o
   5  20   6         40.89         27.81        11.48 o
   6  20   6         13.94         26.51        12.43 o
  -6  21   6         12.30         19.80        10.11 o
  -5  21   6          0.42          2.89         9.79 o
  -4  21   6         38.72         27.57         8.72 o
  -3  21   6         83.37         98.41        11.05 o
  -2  21   6       1098.51        962.84        28.25 o
  -1  21   6         63.83         57.13         9.08 o
   0  21   6        300.04        311.42        18.61 o
   1  21   6        293.19        292.80        22.13 o
   2  21   6        271.13        272.71        16.32 o
   3  21   6        421.90        424.36        22.00 o
   4  21   6         80.17         88.54        11.69 o
   5  21   6          2.94          5.52         9.13 o
   6  21   6         13.14          7.83        10.98 o
  -6  22   6          8.68          5.88        10.37 o
  -5  22   6         16.54         13.71        14.92 o
  -4  22   6          3.03         13.02         6.76 o
  -3  22   6         28.40         33.06         7.71 o
  -2  22   6         25.56         12.08         6.00 o
  -1  22   6        426.20        432.89        21.46 o
   0  22   6        350.93        307.50        18.18 o
   1  22   6          3.33         -2.93         4.71 o
   2  22   6        236.33        266.73        16.63 o
   3  22   6        271.10        230.81        19.69 o
   4  22   6          0.10         -2.12         5.95 o
   5  22   6        143.91        130.12        18.58 o
   6  22   6          9.20         32.63        13.32 o
  -6  23   6        227.92        311.19        29.41 o
  -5  23   6          0.49         -6.17         8.37 o
  -4  23   6        239.00        253.18        20.50 o
  -3  23   6        516.18        533.41        23.15 o
  -2  23   6        370.42        312.96        23.18 o
  -1  23   6         61.17         63.94        10.16 o
   0  23   6        565.33        626.04        24.49 o
   1  23   6         32.38         31.58         7.28 o
   2  23   6        329.86        368.47        18.76 o
   3  23   6         49.98         38.32         8.19 o
   4  23   6         24.98         28.79        11.46 o
   5  23   6          0.76         17.76        11.80 o
   6  23   6          0.77         18.37        17.16 o
  -6  24   6        106.10        114.37        35.02 o
  -5  24   6         36.53         43.00        10.54 o
  -4  24   6        321.02        273.30        21.73 o
  -3  24   6          0.95          3.33         6.45 o
  -2  24   6        104.26        115.08        13.64 o
  -1  24   6        510.98        515.20        24.49 o
   0  24   6        983.51        907.06        31.07 o
   1  24   6        367.73        336.41        21.40 o
   2  24   6        153.80        155.05        13.63 o
   3  24   6          3.79         -0.67         5.48 o
   4  24   6         62.48         61.31        10.36 o
   5  24   6         18.42         28.62        12.18 o
  -5  25   6         22.58         21.61        10.07 o
  -4  25   6         90.43         91.53        16.69 o
  -3  25   6         11.07         18.54         9.15 o
  -2  25   6          1.04          3.47         7.28 o
  -1  25   6          3.54          3.63         6.11 o
   0  25   6        150.40        167.49        15.64 o
   1  25   6          1.56          0.68         6.61 o
   2  25   6         48.89         40.79         7.79 o
   3  25   6        115.30         77.96        10.67 o
   4  25   6         45.08         43.92        15.55 o
   5  25   6         12.42         16.54        11.09 o
  -5  26   6         11.44         18.62         9.95 o
  -4  26   6          5.31          9.42         8.02 o
  -3  26   6         65.28         76.12        13.02 o
  -2  26   6         53.54         43.83        10.46 o
  -1  26   6         69.07         60.37        10.71 o
   0  26   6          2.98         -6.30         6.44 o
   1  26   6         15.25         13.74         7.30 o
   2  26   6        600.93        586.89        49.05 o
   3  26   6        384.15        365.66        24.91 o
   4  26   6          4.03         16.58         8.17 o
   5  26   6         23.84         49.94        18.80 o
  -5  27   6          0.12         -1.47        16.56 o
  -4  27   6        310.64        344.61        28.43 o
  -3  27   6        150.37        153.63        17.19 o
  -2  27   6         10.05         -6.81         6.81 o
  -1  27   6          2.89         -7.07         7.94 o
   0  27   6        826.55        809.75        31.28 o
   1  27   6         78.25         75.72        13.47 o
   2  27   6        593.03        572.01        27.05 o
   3  27   6         18.33         13.84         9.98 o
   4  27   6          0.28         -5.14         8.04 o
  -4  28   6          2.23          9.66         9.82 o
  -3  28   6          0.04         -1.05         9.81 o
  -2  28   6        133.42        124.33        15.88 o
  -1  28   6        133.09        153.11        16.67 o
   0  28   6         12.62         16.84         8.00 o
   1  28   6          4.38         -4.90         7.50 o
   2  28   6         28.83         23.67        12.61 o
   3  28   6         12.67         28.04        10.50 o
   4  28   6          9.79         -5.77        12.03 o
  -4  29   6          7.24          6.81        29.07 o
  -3  29   6          0.66          5.31         9.68 o
  -2  29   6        159.45        179.17        18.97 o
  -1  29   6         60.94         67.04        13.93 o
   0  29   6         22.95         30.75        12.13 o
   1  29   6          0.08         -5.73        12.14 o
   2  29   6         51.82         55.50        11.69 o
   3  29   6         83.21        117.47        16.03 o
   4  29   6          5.12          0.99        13.55 o
  -3  30   6         84.52         86.50        20.59 o
  -2  30   6         35.83         43.35        13.19 o
  -1  30   6        126.55        126.87        15.61 o
   0  30   6        397.01        391.25        26.63 o
   1  30   6         17.30         12.49        13.47 o
   2  30   6        186.55        212.59        20.65 o
   3  30   6        101.64         88.84        16.99 o
  -3  31   6        110.17         72.11        22.80 o
  -2  31   6         20.25         29.12        12.70 o
  -1  31   6          4.98         11.02        12.31 o
   0  31   6        264.71        268.35        29.07 o
   1  31   6        189.63        191.05        20.10 o
   2  31   6          5.89          2.67        14.88 o
  -2  32   6         91.09         83.92        35.71 o
  -1  32   6          0.75         -0.64         9.41 o
   0  32   6          0.21         -8.04         9.01 o
   1  32   6          4.29         16.27        10.86 o
   2  32   6        208.46        333.53        48.04 o
  -7   0   7        152.73        110.71        19.54 o
  -5   0   7        201.98        229.83        26.16 o
  -3   0   7        802.53        886.83        37.28 o
  -1   0   7         85.54         67.80         5.97 o
   1   0   7         89.44         87.01        10.05 o
   3   0   7         92.94        111.07        14.30 o
   5   0   7        554.71        575.94        33.49 o
   7   0   7          4.86         10.70        18.29 o
  -8   1   7         69.62         37.85        15.73 o
  -7   1   7         42.06         48.39        13.47 o
  -6   1   7          2.35         -6.15         6.15 o
  -5   1   7        956.88        904.67        31.70 o
  -4   1   7        943.78        941.87        30.26 o
  -3   1   7         95.69        105.77        10.41 o
  -2   1   7       1675.36       1931.99        41.03 o
  -1   1   7        142.01        125.97         5.65 o
   0   1   7       1966.68       2104.02        30.84 o
   1   1   7        155.70        152.60         8.71 o
   2   1   7       2111.60       2264.39        33.44 o
   3   1   7        369.09        361.13        11.16 o
   4   1   7         29.67         37.40         7.03 o
   5   1   7         99.22        110.37        11.84 o
   6   1   7        375.00        413.34        28.23 o
   7   1   7         33.99         32.39        11.40 o
   8   1   7          3.92         65.90        31.91 o
  -8   2   7          0.12          3.46         8.60 o
  -7   2   7         10.07         24.44         8.95 o
  -6   2   7        440.93        473.20        23.26 o
  -5   2   7        226.55        201.15        19.34 o
  -4   2   7       2062.65       2094.44        66.22 o
  -3   2   7        295.82        250.75        14.53 o
  -2   2   7        245.16        208.79        17.83 o
  -1   2   7       1162.67       1150.13        27.30 o
   0   2   7       2109.65       2292.64        33.33 o
   1   2   7      11875.07      13262.70       179.60 o
   2   2   7        360.03        300.48         8.03 o
   3   2   7       5191.77       5799.78        79.42 o
   4   2   7         20.43         27.41         6.46 o
   5   2   7        173.73        180.74        14.55 o
   6   2   7         98.01        102.15        13.98 o
   7   2   7         67.16         69.94        14.82 o
   8   2   7         16.62         27.04        20.36 o
  -8   3   7         65.78         88.84        23.83 o
  -7   3   7        253.02        265.11        33.37 o
  -6   3   7         58.85         36.48         9.89 o
  -5   3   7        674.48        701.35        24.82 o
  -4   3   7        759.01        788.82        28.09 o
  -3   3   7        195.46        172.21        10.85 o
  -2   3   7       3144.02       3250.24        60.81 o
  -1   3   7       1285.01       1357.99        24.22 o
   0   3   7      12897.42      13473.24       189.71 o
   1   3   7        456.44        568.12        11.42 o
   2   3   7         77.40         93.35         6.71 o
   3   3   7       1811.69       1872.63        31.87 o
   4   3   7        134.58        126.50        11.98 o
   5   3   7         84.03         79.09        10.69 o
   6   3   7          4.87         24.92        21.38 o
   7   3   7          8.23          6.18         9.80 o
   8   3   7         10.15         35.41        16.86 o
  -8   4   7         25.38         20.39        11.81 o
  -7   4   7         27.87         25.79        12.21 o
  -6   4   7         57.52         79.90        12.44 o
  -5   4   7        877.48        951.57        66.49 o
  -4   4   7         67.30         46.04         9.17 o
  -3   4   7         92.89         86.72        14.55 o
  -2   4   7        428.05        473.85        12.95 o
  -1   4   7        870.66        842.30        16.10 o
   0   4   7       2635.48       2806.29        39.76 o
   1   4   7       1998.53       2032.89        30.19 o
   2   4   7         22.51         27.26         3.07 o
   3   4   7        298.03        275.76         9.90 o
   4   4   7         39.27         50.02        16.16 o
   5   4   7        576.48        618.79        23.85 o
   6   4   7          0.06         -1.08         7.77 o
   7   4   7         11.36         34.90        11.61 o
   8   4   7          0.00          4.67        11.83 o
  -8   5   7         28.35         40.31        20.17 o
  -7   5   7         96.44         88.08        16.35 o
  -6   5   7        193.81        178.96        18.05 o
  -5   5   7        360.32        342.13        21.82 o
  -4   5   7        222.84        247.73        22.32 o
  -3   5   7         17.07         23.24         4.35 o
  -2   5   7        229.27        189.25         7.31 o
  -1   5   7       1854.48       1810.47        28.51 o
   0   5   7       2695.22       2936.75        41.72 o
   1   5   7         20.10         17.08         2.55 o
   2   5   7         42.62         35.31         3.43 o
   3   5   7          8.42          6.07         3.06 o
   4   5   7        135.22        148.50        13.01 o
   5   5   7         53.60         48.43        10.37 o
   6   5   7         22.14         24.41        11.00 o
   7   5   7         24.28         21.26        10.90 o
   8   5   7          6.44         25.04        17.74 o
  -8   6   7          7.73         12.05        12.43 o
  -7   6   7        173.01        240.53        26.17 o
  -6   6   7        235.77        227.55        26.83 o
  -5   6   7        668.49        625.95        30.46 o
  -4   6   7        154.78        166.95        14.08 o
  -3   6   7        846.79        776.68        22.86 o
  -2   6   7         59.44         55.27         4.70 o
  -1   6   7       1060.13       1125.89        20.41 o
   0   6   7       7428.64       8192.02       104.13 o
   1   6   7       3794.75       3775.41        52.04 o
   2   6   7          0.16          4.08         3.42 o
   3   6   7          4.96         16.17         3.39 o
   4   6   7        513.58        574.90        20.54 o
   5   6   7        248.62        262.34        28.25 o
   6   6   7         34.90         48.92        11.78 o
   7   6   7          1.88          7.04        10.65 o
   8   6   7         39.30         49.38        12.23 o
  -8   7   7          9.06         15.89        14.82 o
  -7   7   7          0.58         15.89        10.27 o
  -6   7   7         42.95         28.16        10.80 o
  -5   7   7        610.83        561.56        39.10 o
  -4   7   7       1162.88       1164.52        41.38 o
  -3   7   7         74.69         86.77         6.48 o
  -2   7   7         34.81         55.51         4.80 o
  -1   7   7         14.51         21.59         3.47 o
   0   7   7        716.38        732.11        16.77 o
   1   7   7       7218.49       8220.26       105.38 o
   2   7   7        733.13        816.73        16.67 o
   3   7   7        941.36        992.75        30.34 o
   4   7   7         34.04         39.59         6.14 o
   5   7   7          0.23          8.16         9.14 o
   6   7   7         67.03         84.35        18.14 o
   7   7   7         16.13         32.38        10.92 o
   8   7   7         15.91          7.02        10.16 o
  -8   8   7          1.90          2.95        11.36 o
  -7   8   7          0.07         -0.03         9.12 o
  -6   8   7          0.34         -0.45         7.94 o
  -5   8   7        365.58        377.52        21.35 o
  -4   8   7        114.67         94.44        11.10 o
  -3   8   7          0.27          4.21         2.88 o
  -2   8   7        131.44        126.69         7.89 o
  -1   8   7         57.81         71.40         6.12 o
   0   8   7       5842.37       6633.91        95.76 o
   1   8   7        250.41        237.25         8.08 o
   2   8   7        905.50        883.06        17.87 o
   3   8   7         58.77         61.78         5.60 o
   4   8   7         15.02         21.23         6.52 o
   5   8   7        151.55        133.73        17.26 o
   6   8   7         11.05         14.99         9.64 o
   7   8   7          4.90         16.69        10.01 o
   8   8   7         15.52         14.96        10.60 o
  -8   9   7          7.13         19.60        12.87 o
  -7   9   7         77.15         78.09        16.53 o
  -6   9   7          4.16        -12.47        15.09 o
  -5   9   7        268.26        215.57        21.64 o
  -4   9   7        603.01        619.89        23.76 o
  -3   9   7        585.19        565.84        15.03 o
  -2   9   7        145.67        140.29         8.75 o
  -1   9   7       4670.94       4736.22        65.22 o
   0   9   7        413.00        377.14        11.76 o
   1   9   7       1324.17       1542.72        26.19 o
   2   9   7         13.27         11.73         3.20 o
   3   9   7         99.97        102.18         6.89 o
   4   9   7        208.70        197.03        15.44 o
   5   9   7        951.37        939.57        38.63 o
   6   9   7        276.65        296.30        26.76 o
   7   9   7          2.67         15.78        10.83 o
   8   9   7         29.78         15.95        20.37 o
  -8  10   7          1.17         -8.57        10.76 o
  -7  10   7        121.70        157.86        23.30 o
  -6  10   7          0.23         -7.04         7.04 o
  -5  10   7         45.61         29.94         9.07 o
  -4  10   7         10.29         13.26         6.29 o
  -3  10   7       1105.27       1146.91        23.73 o
  -2  10   7       1097.94       1244.67        24.00 o
  -1  10   7       5528.01       6183.29        83.10 o
   0  10   7        234.25        221.38         8.44 o
   1  10   7       1615.74       1490.60        28.69 o
   2  10   7        266.99        252.20         9.06 o
   3  10   7        587.60        604.68        18.05 o
   4  10   7         30.66         24.42         7.44 o
   5  10   7          8.10          7.18         7.62 o
   6  10   7         82.89        105.89        24.63 o
   7  10   7          2.86          2.97        28.88 o
   8  10   7         13.85         11.55        21.98 o
  -8  11   7          0.01         15.87        13.53 o
  -7  11   7         24.62         28.03        13.68 o
  -6  11   7          2.90         -4.83         8.12 o
  -5  11   7        221.70        190.67        19.92 o
  -4  11   7        477.06        498.25        28.22 o
  -3  11   7        144.73        164.22         9.14 o
  -2  11   7        917.32        985.00        23.56 o
  -1  11   7        967.10        838.19        20.15 o
   0  11   7         13.64         22.37         3.65 o
   1  11   7         73.59         64.33         9.04 o
   2  11   7         40.56         54.93         5.57 o
   3  11   7        225.44        181.56        18.65 o
   4  11   7         33.53         21.00         7.11 o
   5  11   7         49.55         34.53        10.21 o
   6  11   7          9.76          2.26         9.64 o
   7  11   7          0.03          0.44         9.94 o
   8  11   7          2.71         -3.25        19.02 o
  -8  12   7         17.23         18.35        13.65 o
  -7  12   7         46.54         49.21        15.23 o
  -6  12   7          1.99         -0.44         8.37 o
  -5  12   7        152.25        151.27        29.18 o
  -4  12   7         72.27         56.73        11.38 o
  -3  12   7        123.47        128.52         8.50 o
  -2  12   7          7.03          8.62         2.96 o
  -1  12   7        367.98        311.86        11.90 o
   0  12   7        225.45        214.75         8.74 o
   1  12   7         65.55         53.39         5.19 o
   2  12   7         51.60         40.88         6.24 o
   3  12   7        964.90        939.80        29.18 o
   4  12   7         88.00        108.59        14.69 o
   5  12   7        900.76        896.28        38.88 o
   6  12   7        344.55        306.56        27.59 o
   7  12   7         67.04         66.70        15.23 o
  -7  13   7         22.24         20.83        12.17 o
  -6  13   7        124.58        108.56        17.77 o
  -5  13   7        121.21        146.07        18.62 o
  -4  13   7        423.53        415.00        26.28 o
  -3  13   7        295.87        298.62        13.33 o
  -2  13   7        128.48        118.84         8.05 o
  -1  13   7        783.58        666.59        20.08 o
   0  13   7        175.20        154.07         8.36 o
   1  13   7        551.71        618.65        15.25 o
   2  13   7          0.95         -0.17         2.82 o
   3  13   7        400.74        388.61        17.72 o
   4  13   7       1227.61       1201.25        36.86 o
   5  13   7         93.85         96.08        16.06 o
   6  13   7        130.52        144.82        19.74 o
   7  13   7        160.79        182.58        23.49 o
  -7  14   7         23.78         18.06        15.13 o
  -6  14   7          9.01          3.48         8.29 o
  -5  14   7          5.34          3.78         7.10 o
  -4  14   7          0.47          0.06         4.74 o
  -3  14   7       2466.39       2299.08        78.88 o
  -2  14   7        149.12        170.78         9.56 o
  -1  14   7        781.99        715.13        17.63 o
   0  14   7        416.77        384.98        12.22 o
   1  14   7       1980.58       1919.48        33.32 o
   2  14   7         38.16         42.90         5.98 o
   3  14   7          3.80         -2.31         4.35 o
   4  14   7        124.47        135.51        17.56 o
   5  14   7         97.94         78.87        15.23 o
   6  14   7         61.77         72.82        16.78 o
   7  14   7         69.32        110.39        19.16 o
  -7  15   7          7.19         11.67        11.68 o
  -6  15   7         92.20         91.09        16.16 o
  -5  15   7        159.04        168.24        20.19 o
  -4  15   7         36.49         45.54         8.69 o
  -3  15   7        187.76        185.49        12.42 o
  -2  15   7         23.54         27.22         4.78 o
  -1  15   7       2465.45       2573.15        42.43 o
   0  15   7        294.71        270.36        10.74 o
   1  15   7        833.28        756.97        20.02 o
   2  15   7        431.44        484.73        28.49 o
   3  15   7        416.52        435.11        17.28 o
   4  15   7        487.70        479.52        30.82 o
   5  15   7          2.90         -6.04        14.53 o
   6  15   7          6.72         -0.50         8.72 o
   7  15   7          3.37         -9.40         9.40 o
  -7  16   7         14.58          7.95         9.71 o
  -6  16   7         14.29          7.58         8.55 o
  -5  16   7        109.96        110.39        17.87 o
  -4  16   7         10.22         -1.51         5.19 o
  -3  16   7        340.11        364.09        17.03 o
  -2  16   7        788.00        744.70        23.92 o
  -1  16   7         65.72         67.01         6.70 o
   0  16   7        129.90        142.18         9.89 o
   1  16   7        404.01        403.99        18.84 o
   2  16   7         79.09         79.30         8.34 o
   3  16   7        432.10        386.17        16.56 o
   4  16   7          4.98         -2.61         8.67 o
   5  16   7        115.07        133.76        18.44 o
   6  16   7         42.71         52.64        13.80 o
   7  16   7         13.65         12.77        10.63 o
  -7  17   7         21.95          5.23         7.00 o
  -6  17   7         10.14         -3.57         7.86 o
  -5  17   7        323.50        276.75        25.44 o
  -4  17   7        318.02        343.99        26.56 o
  -3  17   7        270.32        235.68        14.42 o
  -2  17   7        711.34        667.67        20.95 o
  -1  17   7       1270.60       1317.49        27.21 o
   0  17   7        182.00        158.17         9.43 o
   1  17   7        971.40        950.96        24.24 o
   2  17   7          7.27         16.91         5.01 o
   3  17   7        832.25        747.25        23.08 o
   4  17   7         99.15         78.41        11.78 o
   5  17   7        130.71        149.48        20.84 o
   6  17   7         60.20        101.15        24.49 o
   7  17   7          1.60         -5.05        41.83 o
  -7  18   7         13.61         18.81        21.45 o
  -6  18   7         34.34         22.98        10.55 o
  -5  18   7         68.82         61.09        12.25 o
  -4  18   7        175.24        143.81        14.96 o
  -3  18   7       1482.89       1448.84        35.19 o
  -2  18   7        714.53        656.17        21.37 o
  -1  18   7        215.05        259.01        11.94 o
   0  18   7        414.14        427.23        18.06 o
   1  18   7        540.16        489.85        17.46 o
   2  18   7        242.24        256.20        13.95 o
   3  18   7       1011.89        964.17        27.34 o
   4  18   7        184.60        210.04        18.65 o
   5  18   7        297.93        321.54        28.49 o
   6  18   7         66.94         91.14        17.70 o
   7  18   7         27.85         57.53        22.32 o
  -7  19   7         63.03         32.09        13.71 o
  -6  19   7         48.21         42.95        18.28 o
  -5  19   7         58.44         39.71        10.62 o
  -4  19   7          5.48         16.15         6.97 o
  -3  19   7        326.54        269.59        16.26 o
  -2  19   7        134.85        118.74        12.18 o
  -1  19   7        164.77        156.87        12.21 o
   0  19   7        435.91        400.40        24.18 o
   1  19   7         93.35         81.42         8.77 o
   2  19   7        131.68        148.30        11.83 o
   3  19   7        373.50        363.63        19.22 o
   4  19   7          0.52         -4.36         7.59 o
   5  19   7         24.45         31.97        12.00 o
   6  19   7         34.55         34.20        13.87 o
  -6  20   7          0.22         -3.10         7.43 o
  -5  20   7          1.64          3.02         7.63 o
  -4  20   7         26.73         18.01         7.51 o
  -3  20   7         34.61         40.56         8.24 o
  -2  20   7        331.25        315.26        17.46 o
  -1  20   7        350.67        339.25        25.46 o
   0  20   7         36.00         42.97         6.91 o
   1  20   7        137.78        155.35        12.05 o
   2  20   7        639.97        614.16        21.66 o
   3  20   7        144.07        129.31        13.38 o
   4  20   7        110.43         88.87        15.04 o
   5  20   7        117.70        147.51        20.29 o
   6  20   7         22.33          2.90        10.70 o
  -6  21   7         85.25         75.72        14.18 o
  -5  21   7         41.24         32.55        11.34 o
  -4  21   7        220.36        184.65        17.70 o
  -3  21   7        107.85         98.03        10.92 o
  -2  21   7        321.66        291.41        17.19 o
  -1  21   7         16.20         18.14         6.47 o
   0  21   7          4.37          4.49         9.67 o
   1  21   7        550.71        555.11        19.45 o
   2  21   7         91.67         70.90         9.05 o
   3  21   7          3.47          5.05         5.74 o
   4  21   7        116.86         90.96        13.37 o
   5  21   7         95.54         62.61        14.29 o
   6  21   7          9.60         12.88        12.59 o
  -6  22   7        128.41        109.83        17.49 o
  -5  22   7        202.38        183.48        21.61 o
  -4  22   7         68.77         76.31        12.21 o
  -3  22   7        330.02        301.47        21.62 o
  -2  22   7        537.94        486.02        24.86 o
  -1  22   7         70.93         74.97        10.78 o
   0  22   7       1963.63       1800.74        45.45 o
   1  22   7         54.41         64.42         8.66 o
   2  22   7          3.82          3.60         5.56 o
   3  22   7        126.73        122.45        12.20 o
   4  22   7        207.24        218.62        23.59 o
   5  22   7          7.01          4.29        10.52 o
   6  22   7          5.52         27.11        16.22 o
  -6  23   7          0.12          3.19        15.91 o
  -5  23   7          3.45         -5.80         7.97 o
  -4  23   7          2.14         -5.28         7.31 o
  -3  23   7        118.59        103.91        12.35 o
  -2  23   7        123.65        104.18        12.67 o
  -1  23   7        394.09        407.77        21.67 o
   0  23   7       1713.68       1599.63        42.54 o
   1  23   7        236.68        240.72        15.73 o
   2  23   7        602.95        553.43        22.11 o
   3  23   7        147.29        146.63        13.41 o
   4  23   7         46.41         33.32        10.54 o
   5  23   7        123.31         88.35        17.00 o
  -5  24   7          1.78         14.98        12.29 o
  -4  24   7         34.82         32.64        11.35 o
  -3  24   7          1.51          2.29         6.32 o
  -2  24   7          2.52         10.57         7.79 o
  -1  24   7        155.82        132.88        13.95 o
   0  24   7         25.17         24.76         8.26 o
   1  24   7         83.28         92.20        12.22 o
   2  24   7        131.15        145.08        15.10 o
   3  24   7         61.36         64.62        10.11 o
   4  24   7         69.47         63.66        12.70 o
   5  24   7         36.99         44.25        14.09 o
  -5  25   7         34.81         30.98        11.70 o
  -4  25   7        339.22        308.07        23.67 o
  -3  25   7          2.11          3.27         8.78 o
  -2  25   7        117.22         98.39        12.82 o
  -1  25   7        124.68        142.61        15.19 o
   0  25   7          0.04         -4.16         8.35 o
   1  25   7        411.45        452.85        24.19 o
   2  25   7        218.93        185.75        15.25 o
   3  25   7          6.37          2.47         8.57 o
   4  25   7          0.36         -7.87         7.87 o
   5  25   7         25.82         38.25        14.07 o
  -5  26   7          2.83          4.83        21.56 o
  -4  26   7          3.46         -4.40         7.70 o
  -3  26   7         77.76         90.52        14.31 o
  -2  26   7          0.70          4.99         7.11 o
  -1  26   7         62.23         42.26        10.32 o
   0  26   7          0.16         -5.80         5.80 o
   1  26   7        178.94        175.18        17.04 o
   2  26   7         42.65         29.31         8.92 o
   3  26   7        104.67        113.29        15.56 o
   4  26   7        165.23        184.84        29.87 o
  -5  27   7         40.01         32.26        20.79 o
  -4  27   7         20.99         22.01        13.56 o
  -3  27   7          7.86          6.12         8.44 o
  -2  27   7          4.48         11.00         7.98 o
  -1  27   7         80.29         73.77        12.48 o
   0  27   7         37.66         35.05         9.89 o
   1  27   7          1.63         11.03         8.13 o
   2  27   7         25.03         36.73        10.14 o
   3  27   7          1.88          2.91         7.88 o
   4  27   7        118.89        120.53        18.96 o
  -4  28   7         21.19         24.25        14.04 o
  -3  28   7         44.81         49.72        15.70 o
  -2  28   7        275.28        323.83        25.83 o
  -1  28   7         73.31         89.27        13.64 o
   0  28   7         28.65         42.76        10.54 o
   1  28   7        541.91        540.64        27.56 o
   2  28   7        979.70       1009.45        37.36 o
   3  28   7          0.43         -4.32         8.83 o
   4  28   7         58.75         35.39        22.08 o
  -3  29   7         31.77         41.52        11.82 o
  -2  29   7         30.24         11.67         9.82 o
  -1  29   7        434.66        471.95        28.19 o
   0  29   7         65.74         48.95        13.79 o
   1  29   7        207.78        181.94        18.43 o
   2  29   7         33.10         45.45        11.26 o
   3  29   7         26.09         23.22         9.69 o
  -3  30   7         26.37         50.37        29.67 o
  -2  30   7          0.03         -7.24        13.79 o
  -1  30   7         26.27         32.81        10.96 o
   0  30   7          1.68         10.27        11.09 o
   1  30   7         18.98         10.40         8.80 o
   2  30   7        179.49        196.58        20.34 o
   3  30   7         40.77         40.99        14.62 o
  -3  31   7         90.47        110.23        42.35 o
  -2  31   7         24.87          2.26        12.08 o
  -1  31   7         14.41          7.30         9.75 o
   0  31   7         83.88        107.53        15.75 o
   1  31   7         32.53         35.61        11.72 o
   2  31   7         53.12         49.85        14.87 o
  -2  32   7         90.79         73.05        29.15 o
  -1  32   7        119.97        176.30        41.49 o
   0  32   7          0.33         14.07        11.06 o
   1  32   7        252.72        271.77        31.19 o
  -8   0   8          4.40          2.21        14.03 o
  -6   0   8        358.48        317.23        32.16 o
  -4   0   8       3178.63       3241.67        98.22 o
  -2   0   8       2034.35       2300.82        66.96 o
   0   0   8      27323.29      30149.78       512.70 o
   2   0   8        807.50        839.68        33.29 o
   4   0   8          4.23         -3.63         6.68 o
   6   0   8        230.16        248.73        26.35 o
   8   0   8         62.71         12.85        26.13 o
  -8   1   8        128.61        141.56        23.37 o
  -7   1   8         63.18         66.69        11.26 o
  -6   1   8        715.74        668.15        37.40 o
  -5   1   8        380.16        375.74        23.02 o
  -4   1   8        435.63        460.09        21.20 o
  -3   1   8         14.95          7.93         4.35 o
  -2   1   8       2590.04       2727.46        54.33 o
  -1   1   8         99.99         90.18         5.66 o
   0   1   8       3041.70       3429.71        52.16 o
   1   1   8        307.86        287.01        11.53 o
   2   1   8       7097.19       7631.95       124.64 o
   3   1   8         51.20         55.14         6.54 o
   4   1   8        153.94        155.88        13.43 o
   5   1   8        460.72        468.27        29.73 o
   6   1   8         52.58         50.06         9.57 o
   7   1   8          6.19         12.34        10.15 o
   8   1   8          9.79          0.60        19.06 o
  -8   2   8         12.56         13.32        14.52 o
  -7   2   8         15.49         30.63        10.15 o
  -6   2   8        367.06        406.51        25.46 o
  -5   2   8         10.23         14.65         6.41 o
  -4   2   8        364.05        390.05        18.52 o
  -3   2   8        775.48        786.05        38.39 o
  -2   2   8         21.76         13.36         3.58 o
  -1   2   8          0.98          2.06         2.00 o
   0   2   8       1253.85       1250.89        21.27 o
   1   2   8       1003.47        873.77        30.00 o
   2   2   8       3519.27       3676.04        66.99 o
   3   2   8        355.01        364.75        14.06 o
   4   2   8       1070.99       1065.81        31.02 o
   5   2   8          2.11         17.01         6.19 o
   6   2   8         29.98         34.60         8.27 o
   7   2   8          1.74         -5.63         9.91 o
   8   2   8         13.91         24.90        25.44 o
  -8   3   8         22.17         18.45        12.15 o
  -7   3   8         56.58         79.97        13.84 o
  -6   3   8         13.82         27.00         9.24 o
  -5   3   8         16.18         11.58         5.79 o
  -4   3   8        341.88        358.44        17.07 o
  -3   3   8        276.97        320.26        17.26 o
  -2   3   8       4186.03       4703.83        97.10 o
  -1   3   8        212.68        201.82         8.12 o
   0   3   8        170.40        152.32         9.75 o
   1   3   8        355.77        301.16         7.64 o
   2   3   8         26.26         22.69         2.48 o
   3   3   8        119.53        122.75        10.74 o
   4   3   8        319.71        313.22        21.25 o
   5   3   8        546.96        526.39        24.51 o
   6   3   8        158.91        164.81        22.67 o
   7   3   8          1.31          2.07         8.91 o
   8   3   8          0.00         16.97        14.37 o
  -8   4   8         80.36        146.20        25.27 o
  -7   4   8        123.70        122.05        19.66 o
  -6   4   8        170.13        176.22        17.55 o
  -5   4   8        873.45        875.47        36.77 o
  -4   4   8        460.01        383.61        22.82 o
  -3   4   8          2.29         -0.96         3.95 o
  -2   4   8        807.47        728.65        24.95 o
  -1   4   8       2169.45       2362.09        38.83 o
   0   4   8         66.22         94.90         5.40 o
   1   4   8        177.31        166.08         5.97 o
   2   4   8       1425.07       1504.67        26.76 o
   3   4   8          5.22          2.98         3.44 o
   4   4   8          0.42          0.48         4.78 o
   5   4   8          5.87          5.04         5.60 o
   6   4   8        175.59        214.01        27.26 o
   7   4   8          0.86          9.88         9.20 o
   8   4   8         37.49         73.40        15.90 o
  -8   5   8         19.51         48.58        30.32 o
  -7   5   8         41.81         49.08        14.23 o
  -6   5   8        287.60        380.45        27.18 o
  -5   5   8       1718.38       1778.34        72.50 o
  -4   5   8          6.06          9.32         5.71 o
  -3   5   8       1111.65       1155.98        44.46 o
  -2   5   8          2.48          1.06         3.00 o
  -1   5   8       5643.12       5769.21        83.37 o
   0   5   8       1392.29       1430.72        23.99 o
   1   5   8        986.68       1039.50        18.60 o
   2   5   8        570.01        536.76        12.36 o
   3   5   8         48.69         72.60         7.97 o
   4   5   8        812.30        740.16        28.29 o
   5   5   8        363.94        365.62        26.23 o
   6   5   8        194.16        212.76        21.55 o
   7   5   8          8.41         25.20        10.69 o
   8   5   8          3.38         22.70        10.88 o
  -8   6   8         18.67         17.08        12.56 o
  -7   6   8          1.31          0.08         9.73 o
  -6   6   8        326.54        379.55        25.91 o
  -5   6   8         80.43         75.85        12.25 o
  -4   6   8        105.40        117.84        14.85 o
  -3   6   8        128.45        148.79        10.49 o
  -2   6   8        560.93        504.35        12.90 o
  -1   6   8       2003.80       2180.82        34.12 o
   0   6   8       3460.56       3551.11        49.81 o
   1   6   8        569.56        655.27        13.74 o
   2   6   8       1876.49       1992.45        32.05 o
   3   6   8         22.21         18.25         4.80 o
   4   6   8        547.23        519.77        20.66 o
   5   6   8         30.93         40.17         9.89 o
   6   6   8         30.27         55.79        12.87 o
   7   6   8          8.89         12.39        10.75 o
   8   6   8          7.15         11.09        20.18 o
  -8   7   8         23.61         26.19        14.09 o
  -7   7   8         15.41          2.94        11.06 o
  -6   7   8          3.07         -3.46         8.06 o
  -5   7   8        375.33        365.71        39.99 o
  -4   7   8          0.13         -1.45         4.22 o
  -3   7   8          0.19          3.47         2.85 o
  -2   7   8       1026.92        961.51        28.43 o
  -1   7   8       1194.11       1097.91        20.92 o
   0   7   8        790.70        958.46        18.48 o
   1   7   8         31.94         23.57         3.17 o
   2   7   8       1597.00       1630.39        27.77 o
   3   7   8        222.50        235.69        11.69 o
   4   7   8         18.66         21.47         6.20 o
   5   7   8        215.63        216.67        21.16 o
   6   7   8          7.66         13.04         9.52 o
   7   7   8          5.09          8.92         9.98 o
   8   7   8          0.42         -3.00        11.98 o
  -8   8   8         30.13         50.14        17.32 o
  -7   8   8          3.84         13.35        10.22 o
  -6   8   8        280.87        267.36        35.58 o
  -5   8   8         11.91          9.58         5.82 o
  -4   8   8       1691.40       1675.70        79.78 o
  -3   8   8       1292.60       1240.36        40.89 o
  -2   8   8        909.60        998.43        22.29 o
  -1   8   8        135.91        146.44         8.36 o
   0   8   8        903.79        810.14        18.94 o
   1   8   8        514.73        545.19        12.74 o
   2   8   8         13.94         12.05         2.88 o
   3   8   8        591.52        589.32        18.11 o
   4   8   8         90.28        107.97        14.97 o
   5   8   8        282.03        304.23        24.99 o
   6   8   8         20.37         14.80        10.54 o
   7   8   8         23.93         38.90        12.27 o
   8   8   8          1.54         -0.28         9.99 o
  -8   9   8          1.76          9.27        12.74 o
  -7   9   8         28.40         10.86         9.86 o
  -6   9   8        114.15        103.83        17.63 o
  -5   9   8        328.48        301.70        30.21 o
  -4   9   8          1.24         -4.01         4.01 o
  -3   9   8         56.54         50.93         8.80 o
  -2   9   8        208.60        181.93         8.58 o
  -1   9   8         43.80         44.72         5.68 o
   0   9   8        643.91        598.22        15.98 o
   1   9   8        642.57        711.62        19.34 o
   2   9   8        394.88        441.41        12.15 o
   3   9   8        178.50        170.68         8.59 o
   4   9   8         47.23         36.27         9.57 o
   5   9   8         71.32         59.84        12.30 o
   6   9   8         43.81         73.84        15.04 o
   7   9   8          9.04         35.36        12.40 o
   8   9   8         14.28          8.65        14.67 o
  -8  10   8          3.17          3.77        12.87 o
  -7  10   8          8.90         10.76        10.01 o
  -6  10   8          1.75         10.38         9.18 o
  -5  10   8          3.05          5.87         7.75 o
  -4  10   8        295.83        278.42        18.34 o
  -3  10   8        474.97        526.21        14.91 o
  -2  10   8        400.70        331.13        12.91 o
  -1  10   8       1056.05       1017.97        25.74 o
   0  10   8          5.40          8.77         2.82 o
   1  10   8        367.18        324.13        10.14 o
   2  10   8         98.10        105.62         7.18 o
   3  10   8        438.04        445.39        15.54 o
   4  10   8        536.76        531.59        26.48 o
   5  10   8        227.60        235.38        23.44 o
   6  10   8        270.69        266.66        33.35 o
   7  10   8        110.15        121.55        19.03 o
  -8  11   8          0.46        -14.73        14.73 o
  -7  11   8         28.87         24.14        13.19 o
  -6  11   8         70.95         79.31        15.87 o
  -5  11   8        145.68        153.76        19.96 o
  -4  11   8        174.61        158.52        13.97 o
  -3  11   8        376.23        386.51        13.37 o
  -2  11   8       1033.89        894.03        22.06 o
  -1  11   8        222.33        186.54         9.04 o
   0  11   8       1608.15       1556.88        36.84 o
   1  11   8        597.47        616.78        16.21 o
   2  11   8        199.93        173.10         8.47 o
   3  11   8       2308.11       2332.62        44.39 o
   4  11   8        267.85        294.42        23.66 o
   5  11   8        572.48        557.47        32.47 o
   6  11   8        120.16        127.08        18.81 o
   7  11   8          5.84         13.67        15.71 o
  -7  12   8          0.72          9.37        11.53 o
  -6  12   8         10.78         12.98        10.42 o
  -5  12   8         26.76         31.49        11.03 o
  -4  12   8       1349.66       1361.90        47.45 o
  -3  12   8        112.51        108.19         8.04 o
  -2  12   8        345.31        371.00        13.93 o
  -1  12   8        504.08        519.46        14.40 o
   0  12   8       2288.28       2254.71        36.94 o
   1  12   8         40.11         33.63         5.17 o
   2  12   8         67.44         76.77         7.18 o
   3  12   8        561.12        579.91        18.19 o
   4  12   8        149.14        141.25        17.25 o
   5  12   8         58.90         80.19        14.50 o
   6  12   8        106.86        117.07        25.57 o
   7  12   8          4.41         10.61        11.35 o
  -7  13   8         78.12         96.60        18.99 o
  -6  13   8         12.04         23.30        10.71 o
  -5  13   8         64.46         75.07        13.33 o
  -4  13   8         53.97         63.65        15.49 o
  -3  13   8        171.05        184.87        12.92 o
  -2  13   8        116.05         96.61         7.62 o
  -1  13   8        222.18        200.52        15.82 o
   0  13   8         12.88         12.36         3.41 o
   1  13   8        325.83        326.31        11.29 o
   2  13   8        341.67        343.07        13.37 o
   3  13   8          6.89         10.56         4.19 o
   4  13   8        104.62        112.57        16.71 o
   5  13   8         37.31         41.83        11.69 o
   6  13   8         21.80         34.87        13.55 o
   7  13   8         12.72         13.07        11.55 o
  -7  14   8          1.66          0.69        12.64 o
  -6  14   8          0.33         -0.87         8.83 o
  -5  14   8         11.23         13.16         8.25 o
  -4  14   8         95.45        100.95        14.66 o
  -3  14   8        842.61        895.51        24.86 o
  -2  14   8         82.22         73.16         6.91 o
  -1  14   8       1603.12       1598.04        34.07 o
   0  14   8       2120.27       2241.94        37.70 o
   1  14   8          0.39          1.39         2.83 o
   2  14   8         29.96         15.71         5.02 o
   3  14   8        115.21        119.38        10.08 o
   4  14   8        615.29        595.45        30.66 o
   5  14   8         63.77         34.22        11.78 o
   6  14   8         19.12          9.47         9.49 o
   7  14   8          2.67         13.06        49.04 o
  -7  15   8          0.05          1.06        11.38 o
  -6  15   8         15.54         28.51        11.84 o
  -5  15   8        443.18        474.18        33.30 o
  -4  15   8         56.39         26.27        14.69 o
  -3  15   8        113.09        120.11        12.18 o
  -2  15   8       2447.37       2474.17        42.23 o
  -1  15   8         98.82         93.63         7.65 o
   0  15   8       2304.23       2592.40        45.50 o
   1  15   8        385.75        369.80        14.18 o
   2  15   8        674.65        582.38        18.33 o
   3  15   8        244.20        236.04        14.83 o
   4  15   8        586.56        558.62        31.87 o
   5  15   8         18.13         24.82        10.64 o
   6  15   8        119.40        163.17        25.62 o
   7  15   8          1.00          0.90        17.35 o
  -7  16   8          0.96          2.21        11.70 o
  -6  16   8          0.53         -2.15         7.40 o
  -5  16   8        262.37        237.19        24.13 o
  -4  16   8        190.22        171.63        18.87 o
  -3  16   8          7.60         15.90         5.31 o
  -2  16   8       1110.37       1167.77        36.54 o
  -1  16   8       1500.48       1432.95        28.61 o
   0  16   8        960.85       1033.33        22.99 o
   1  16   8         15.53         17.96         4.59 o
   2  16   8        748.38        765.48        24.17 o
   3  16   8         23.28         27.76         5.49 o
   4  16   8          1.98         -3.49         6.65 o
   5  16   8        136.04        126.05        24.06 o
   6  16   8        143.12        221.98        31.54 o
   7  16   8         33.30         47.30        20.04 o
  -7  17   8         18.91         -1.48         7.71 o
  -6  17   8         35.35         36.30        19.15 o
  -5  17   8         76.11         67.47        17.42 o
  -4  17   8        277.56        256.67        23.35 o
  -3  17   8         10.45         -1.42         4.60 o
  -2  17   8         66.35         63.16         7.99 o
  -1  17   8         64.69         53.36         7.14 o
   0  17   8        294.66        305.72        12.32 o
   1  17   8        513.20        533.86        17.82 o
   2  17   8        181.07        187.55        12.29 o
   3  17   8         55.75         40.66         7.04 o
   4  17   8          3.18          1.90         8.15 o
   5  17   8         25.24         20.81        11.42 o
   6  17   8         53.80         54.70        22.82 o
   7  17   8          0.08          4.31        20.18 o
  -7  18   8          2.66         10.02         9.59 o
  -6  18   8         34.99         38.77        12.83 o
  -5  18   8          0.13         -5.58         7.25 o
  -4  18   8         84.34         97.32        17.53 o
  -3  18   8        840.82        815.00        25.37 o
  -2  18   8        196.13        171.79        12.96 o
  -1  18   8        113.97        127.58         9.26 o
   0  18   8        772.93        685.76        20.15 o
   1  18   8        440.38        447.90        16.67 o
   2  18   8        265.41        247.20        14.32 o
   3  18   8         27.38         26.38         6.23 o
   4  18   8        238.30        195.15        24.12 o
   5  18   8         38.70         45.64        14.95 o
   6  18   8          4.73         -7.52        11.68 o
  -6  19   8         18.29         23.28        10.32 o
  -5  19   8         12.86         19.69        10.51 o
  -4  19   8         44.97         44.70        11.18 o
  -3  19   8         26.61         27.83         7.24 o
  -2  19   8        231.99        207.25        14.33 o
  -1  19   8         17.98          7.68         5.82 o
   0  19   8        989.55        988.37        29.13 o
   1  19   8          6.30         10.28         4.64 o
   2  19   8        260.12        240.37        14.65 o
   3  19   8        444.60        418.86        20.35 o
   4  19   8         58.99         64.12        12.63 o
   5  19   8        101.00        103.33        18.07 o
   6  19   8         16.66         28.74        31.06 o
  -6  20   8         17.01          7.96         9.73 o
  -5  20   8        284.52        270.77        26.19 o
  -4  20   8        226.48        185.18        31.88 o
  -3  20   8        590.52        529.67        26.00 o
  -2  20   8          1.14         -3.83         3.83 o
  -1  20   8       1316.02       1280.44        36.24 o
   0  20   8       1635.93       1527.46        47.07 o
   1  20   8          0.68          2.77         4.58 o
   2  20   8         66.15         76.56         9.20 o
   3  20   8        101.95        116.18        11.68 o
   4  20   8        269.48        254.70        31.02 o
   5  20   8          0.02         -9.00         9.00 o
   6  20   8          0.34         16.89        11.76 o
  -6  21   8         25.06         41.96        11.82 o
  -5  21   8         34.90         20.58        11.70 o
  -4  21   8        201.35        174.68        34.10 o
  -3  21   8         37.52         33.18         8.76 o
  -2  21   8        349.42        339.88        17.79 o
  -1  21   8        855.12        803.08        27.90 o
   0  21   8       1115.92       1028.94        31.34 o
   1  21   8        366.21        325.77        16.62 o
   2  21   8        323.34        331.54        17.27 o
   3  21   8          6.15         12.94         6.35 o
   4  21   8        210.01        173.76        49.98 o
   5  21   8         83.63         95.62        17.08 o
   6  21   8         66.43         38.43        17.78 o
  -6  22   8          0.12         -4.31         9.62 o
  -5  22   8          9.41          4.53         9.65 o
  -4  22   8         17.23         18.85         9.82 o
  -3  22   8          0.65         -1.11         5.39 o
  -2  22   8        214.80        174.15        14.16 o
  -1  22   8         79.09         84.68        14.19 o
   0  22   8         34.18         41.41        17.22 o
   1  22   8        313.39        333.25        17.04 o
   2  22   8        924.87        855.56        27.01 o
   3  22   8         15.44         15.90         7.66 o
   4  22   8        118.91         96.81        16.09 o
   5  22   8          1.75         -0.43        10.10 o
  -6  23   8          0.36         -8.97        20.79 o
  -5  23   8         86.36         89.19        16.66 o
  -4  23   8         89.11         85.21        15.83 o
  -3  23   8        314.74        303.94        24.98 o
  -2  23   8          1.14         -6.65         6.94 o
  -1  23   8         83.34         99.56        15.25 o
   0  23   8        154.47        176.78        15.63 o
   1  23   8          3.29         10.20         5.35 o
   2  23   8          3.80         20.10         6.99 o
   3  23   8        106.89         92.43        13.38 o
   4  23   8         19.87         13.90        13.33 o
   5  23   8          0.03          2.84        10.72 o
  -5  24   8         55.54         88.57        16.57 o
  -4  24   8         13.87         18.94        12.39 o
  -3  24   8          0.05         -3.43         7.16 o
  -2  24   8        202.17        189.91        17.35 o
  -1  24   8        103.47         93.22        12.52 o
   0  24   8          0.29         13.40         6.78 o
   1  24   8          2.74          8.90         6.90 o
   2  24   8        670.87        615.88        26.82 o
   3  24   8        116.21        114.76        27.96 o
   4  24   8          2.06         -1.76         9.29 o
   5  24   8          0.04          0.06        22.71 o
  -5  25   8          3.96         -9.75         9.75 o
  -4  25   8         51.50         49.29        13.46 o
  -3  25   8         38.49         13.78        16.53 o
  -2  25   8         75.54         74.13        11.70 o
  -1  25   8        157.08        146.53        14.80 o
   0  25   8          7.30         18.88         7.93 o
   1  25   8         72.22         70.95        11.52 o
   2  25   8          4.85         14.94         7.10 o
   3  25   8          0.86          9.88         8.90 o
   4  25   8          0.21         24.52        11.28 o
   5  25   8          1.17        -12.33        18.29 o
  -5  26   8         13.00         46.92        22.60 o
  -4  26   8         20.46         -4.79        10.17 o
  -3  26   8        195.17        182.83        20.78 o
  -2  26   8        168.21        190.02        17.92 o
  -1  26   8          2.02          5.99        11.19 o
   0  26   8        210.37        233.22        19.14 o
   1  26   8        182.86        171.07        17.15 o
   2  26   8          2.49          7.90         7.70 o
   3  26   8         91.12        105.40        15.10 o
   4  26   8         87.81         96.63        36.21 o
  -4  27   8        107.79        128.45        34.16 o
  -3  27   8         70.98         69.83        14.68 o
  -2  27   8        368.46        372.86        24.94 o
  -1  27   8         57.77         82.88        12.55 o
   0  27   8        112.75        114.11        14.58 o
   1  27   8         42.02         38.52        10.14 o
   2  27   8         82.21         86.75        15.55 o
   3  27   8         14.93         17.05        11.10 o
   4  27   8         45.94         73.23        33.38 o
  -3  28   8          4.55         -2.49         9.33 o
  -2  28   8          2.66         13.13        11.15 o
  -1  28   8         26.89         30.24        12.10 o
   0  28   8        157.43        177.39        26.73 o
   1  28   8        212.91        222.38        20.70 o
   2  28   8          1.01          1.24         8.65 o
   3  28   8        152.17        217.38        26.85 o
   4  28   8        117.71         71.85        28.12 o
  -3  29   8          0.22        -10.53        10.53 o
  -2  29   8         75.84         83.12        14.13 o
  -1  29   8         11.65         16.22         9.41 o
   0  29   8        111.86        116.70        15.37 o
   1  29   8         99.82        118.51        16.16 o
   2  29   8         10.46          7.01         9.49 o
   3  29   8         56.32        107.73        32.43 o
  -3  30   8        342.67        339.57        55.63 o
  -2  30   8        185.72        245.58        21.64 o
  -1  30   8          0.04        -11.62        11.62 o
   0  30   8        146.36        157.74        18.29 o
   1  30   8        246.65        279.68        25.55 o
   2  30   8          0.77         11.03         9.88 o
  -2  31   8        156.68        192.50        31.92 o
  -1  31   8        190.13        235.24        22.55 o
   0  31   8         39.32         44.07        15.46 o
   1  31   8         65.25         85.26        14.67 o
   2  31   8        207.81        260.44        32.30 o
  -1  32   8          0.44        -21.82        21.82 o
   0  32   8         57.86        117.04        26.39 o
   1  32   8        105.49         87.11        25.88 o
  -7   0   9        362.96        411.01        39.30 o
  -5   0   9         23.18         34.03        11.52 o
  -3   0   9        661.72        664.41        32.52 o
  -1   0   9          0.42          2.94         3.16 o
   1   0   9       7212.97       7595.99       172.91 o
   3   0   9        481.66        424.96        25.77 o
   5   0   9         15.97         24.61        10.45 o
   7   0   9          6.53          1.12        20.18 o
  -8   1   9         40.85         29.21        13.75 o
  -7   1   9        117.17         96.19        14.54 o
  -6   1   9         17.15         22.17         7.12 o
  -5   1   9          3.49          8.28         6.21 o
  -4   1   9        137.72        134.27        13.14 o
  -3   1   9         36.80         22.60         5.72 o
  -2   1   9       2561.67       2968.94        58.73 o
  -1   1   9        381.12        423.21        10.47 o
   0   1   9       2089.20       2343.67        35.01 o
   1   1   9       3748.65       4019.50        70.68 o
   2   1   9       4864.55       5215.02        90.52 o
   3   1   9        126.18        125.60        11.26 o
   4   1   9        385.16        416.36        19.53 o
   5   1   9        414.52        424.24        21.00 o
   6   1   9          3.79         -5.94         5.94 o
   7   1   9          0.18         -8.26         9.47 o
   8   1   9         24.68         17.51        21.74 o
  -8   2   9        126.10        149.87        21.62 o
  -7   2   9         25.95         26.69         9.88 o
  -6   2   9        320.76        346.35        21.68 o
  -5   2   9        949.59        913.48        29.25 o
  -4   2   9        126.26        116.38        11.22 o
  -3   2   9          2.81          4.39         5.16 o
  -2   2   9       4487.26       5182.97        74.10 o
  -1   2   9       5957.78       6731.58        87.80 o
   0   2   9       8260.80       9971.31       125.88 o
   1   2   9       1807.60       1822.65        41.34 o
   2   2   9       2213.66       2358.03        53.61 o
   3   2   9         92.89        115.69        10.82 o
   4   2   9        573.67        623.34        38.41 o
   5   2   9       1018.02        918.99        30.43 o
   6   2   9         11.43         13.57         6.55 o
   7   2   9          6.10         13.94        13.59 o
   8   2   9          0.78         16.10        13.44 o
  -8   3   9          0.40         -0.12        11.94 o
  -7   3   9        233.92        244.87        23.62 o
  -6   3   9        733.58        747.65        48.80 o
  -5   3   9         40.71         32.36         8.48 o
  -4   3   9        344.46        330.79        17.19 o
  -3   3   9        197.22        204.12        12.64 o
  -2   3   9        277.82        276.25        13.55 o
  -1   3   9          1.88          5.01         2.53 o
   0   3   9      10753.90      11097.67       152.56 o
   1   3   9       3623.90       3862.59        59.06 o
   2   3   9         24.52         28.60         5.84 o
   3   3   9        371.87        350.14        16.42 o
   4   3   9       1219.53       1171.73        33.61 o
   5   3   9        578.05        568.06        29.79 o
   6   3   9          2.78         -1.54         8.05 o
   7   3   9          0.14          5.51         9.82 o
   8   3   9          5.82         45.22        22.12 o
  -8   4   9          0.55          0.56        15.01 o
  -7   4   9        102.37        115.78        17.68 o
  -6   4   9          0.54          1.42         8.02 o
  -5   4   9        640.01        688.56        28.75 o
  -4   4   9         15.58         22.16         6.78 o
  -3   4   9        428.29        385.86        17.85 o
  -2   4   9       1174.27       1145.09        24.26 o
  -1   4   9       5351.09       5288.06       110.19 o
   0   4   9        476.89        519.96        12.41 o
   1   4   9       3368.96       3607.97        50.47 o
   2   4   9        188.50        202.30         9.14 o
   3   4   9       1296.81       1249.38        32.66 o
   4   4   9          6.03         11.08         5.57 o
   5   4   9          9.32         16.93         6.68 o
   6   4   9         27.67         29.05        12.10 o
   7   4   9         27.65         60.08        14.32 o
   8   4   9          0.01        -10.88        10.88 o
  -8   5   9          7.72          6.89        21.04 o
  -7   5   9          5.64          9.74        10.52 o
  -6   5   9         64.85         66.22        12.15 o
  -5   5   9        131.18        139.32        15.57 o
  -4   5   9         93.13         77.36        10.17 o
  -3   5   9        178.50        128.26        11.70 o
  -2   5   9         97.71         92.99         6.24 o
  -1   5   9         65.36         79.54         6.53 o
   0   5   9        123.58        111.63         7.50 o
   1   5   9       1214.86       1085.11        19.73 o
   2   5   9         81.78         71.02         6.25 o
   3   5   9         15.93         18.55         5.86 o
   4   5   9        538.68        586.25        25.31 o
   5   5   9         13.70         22.51        12.75 o
   6   5   9          3.16         20.56         9.64 o
   7   5   9         25.86         24.72        30.49 o
   8   5   9          9.71         11.00        10.74 o
  -8   6   9          0.41         18.68        12.75 o
  -7   6   9         36.03         46.85        19.36 o
  -6   6   9        168.65        171.01        18.38 o
  -5   6   9        194.42        217.32        18.86 o
  -4   6   9         25.32         20.24         6.56 o
  -3   6   9       1562.89       1517.29        38.68 o
  -2   6   9         17.73         19.86         4.01 o
  -1   6   9        484.82        611.78        15.77 o
   0   6   9         40.24         46.09         4.43 o
   1   6   9        864.19        814.68        16.57 o
   2   6   9        856.64        819.48        16.97 o
   3   6   9          9.93          5.43         4.66 o
   4   6   9          6.79          6.64         5.20 o
   5   6   9        140.04        147.90        18.52 o
   6   6   9         58.02         43.74        16.24 o
   8   6   9         16.01         12.84        11.23 o
  -8   7   9          0.96         -5.96        11.62 o
  -7   7   9          1.56         -9.71        14.93 o
  -6   7   9         62.23         50.43        13.14 o
  -5   7   9         11.30          9.69         6.94 o
  -4   7   9        244.49        247.00        18.05 o
  -3   7   9        265.48        236.61        15.31 o
  -2   7   9          4.65         15.57         3.38 o
  -1   7   9        114.29        117.36         7.00 o
   0   7   9       4054.19       4068.11        57.10 o
   1   7   9       2108.67       2153.51        33.59 o
   2   7   9         15.09         21.97         3.44 o
   3   7   9        208.13        197.85        13.54 o
   4   7   9        164.59        136.05        12.63 o
   5   7   9        402.85        416.58        28.76 o
   6   7   9          6.71          9.82        16.24 o
   7   7   9         18.14         32.97        13.55 o
   8   7   9         27.37         48.67        18.35 o
  -8   8   9          4.80          2.95        13.36 o
  -7   8   9          0.15          0.23        11.36 o
  -6   8   9          5.61          6.67        10.13 o
  -5   8   9        166.89        162.83        27.55 o
  -4   8   9         20.49         21.98         6.71 o
  -3   8   9        494.87        459.99        22.18 o
  -2   8   9        270.52        261.78         9.86 o
  -1   8   9         49.34         45.23         4.84 o
   0   8   9        525.12        595.88        14.29 o
   1   8   9       2910.10       3091.44        45.95 o
   2   8   9        221.10        191.35        10.92 o
   3   8   9        530.67        527.48        20.47 o
   4   8   9        216.09        223.82        20.92 o
   5   8   9         56.63         61.00        12.54 o
   6   8   9          0.62         14.80         9.36 o
   7   8   9         64.78         72.60        15.80 o
  -8   9   9          0.68          9.01        13.25 o
  -7   9   9        108.98        182.18        24.71 o
  -6   9   9          7.62         -2.06         9.60 o
  -5   9   9          0.00         -3.73         5.99 o
  -4   9   9        434.71        462.62        28.57 o
  -3   9   9        163.20        178.06        10.90 o
  -2   9   9        409.26        411.75        12.47 o
  -1   9   9        976.15        964.39        22.43 o
   0   9   9       1341.43       1187.60        22.62 o
   1   9   9       2468.60       2586.30        40.24 o
   2   9   9        931.18        877.35        18.67 o
   3   9   9        243.16        257.61        18.50 o
   4   9   9        553.09        522.17        29.41 o
   5   9   9         25.55         25.57         9.06 o
   6   9   9          0.05          2.25         9.44 o
   7   9   9         51.81         57.02        15.37 o
  -8  10   9          0.58          3.11        24.07 o
  -7  10   9          0.74         -7.34        10.74 o
  -6  10   9         27.49         21.34        10.75 o
  -5  10   9        548.12        570.91        33.46 o
  -4  10   9          3.42          4.15         4.85 o
  -3  10   9          0.25         -2.79         2.88 o
  -2  10   9         56.66         44.21         5.34 o
  -1  10   9        166.50        195.17        10.83 o
   0  10   9         86.05         85.00         7.48 o
   1  10   9        301.55        318.78        10.45 o
   2  10   9          0.81          5.67         3.48 o
   3  10   9        235.14        239.41        20.20 o
   4  10   9        194.03        204.04        20.42 o
   5  10   9        334.82        349.71        27.83 o
   6  10   9         28.83         35.34        12.05 o
   7  10   9         17.81         25.92        13.96 o
  -7  11   9         35.24         49.86        15.71 o
  -6  11   9         15.20         12.69         9.72 o
  -5  11   9        145.20        140.25        19.25 o
  -4  11   9          2.03         -1.74         4.79 o
  -3  11   9         89.66         93.23         8.72 o
  -2  11   9          1.16          5.76         3.07 o
  -1  11   9        725.94        667.62        16.48 o
   0  11   9        604.99        523.47        15.95 o
   1  11   9        100.77         88.77         6.61 o
   2  11   9          1.27          8.17         3.18 o
   3  11   9        127.12        132.87        15.74 o
   4  11   9         53.58         62.10        12.61 o
   5  11   9          7.40          9.87         9.01 o
   6  11   9        194.41        178.47        21.97 o
   7  11   9          8.32          3.77        16.47 o
  -7  12   9         64.58         71.70        36.48 o
  -6  12   9         10.99          9.55        10.49 o
  -5  12   9        278.06        330.56        28.29 o
  -4  12   9        628.70        634.70        39.91 o
  -3  12   9       1243.85       1204.97        29.05 o
  -2  12   9        197.21        193.62        13.61 o
  -1  12   9        262.76        257.97        10.88 o
   0  12   9        410.83        448.08        13.58 o
   1  12   9         95.37         89.18         7.41 o
   2  12   9        112.61        126.24         9.62 o
   3  12   9        183.19        159.58        17.48 o
   4  12   9          2.82          2.51        13.94 o
   5  12   9         68.00         78.40        15.86 o
   6  12   9        212.20        214.83        24.83 o
   7  12   9         56.82         37.73        28.16 o
  -7  13   9         86.55        106.62        20.03 o
  -6  13   9        156.40        141.91        21.44 o
  -5  13   9          6.12          5.31         8.20 o
  -4  13   9         63.39         72.87        15.52 o
  -3  13   9       2268.42       2315.90        46.16 o
  -2  13   9        830.32        803.74        22.10 o
  -1  13   9       3975.53       4249.64        62.84 o
   0  13   9        396.92        426.44        13.14 o
   1  13   9        714.36        664.73        19.29 o
   2  13   9       1006.75        989.13        24.27 o
   3  13   9        308.86        289.85        22.98 o
   4  13   9         88.47         81.19        14.61 o
   5  13   9          0.72          1.75        12.29 o
   6  13   9          1.75          4.19         9.77 o
   7  13   9          0.09          6.02        11.18 o
  -7  14   9         68.15         75.83        17.45 o
  -6  14   9          5.45         -4.53         9.02 o
  -5  14   9         13.12          6.41         9.68 o
  -4  14   9         40.96         36.32        10.55 o
  -3  14   9        356.76        397.80        19.71 o
  -2  14   9         60.27         68.25         6.82 o
  -1  14   9        420.36        457.77        27.81 o
   0  14   9        502.46        557.51        15.50 o
   1  14   9        932.14        848.87        41.07 o
   2  14   9         20.26         16.06         5.48 o
   3  14   9         36.75         31.04         9.98 o
   4  14   9        132.04        166.78        19.96 o
   5  14   9         85.44        107.30        17.32 o
   6  14   9         40.22         45.94        16.74 o
   7  14   9          0.04         -7.64        13.31 o
  -7  15   9          5.75          7.99        10.37 o
  -6  15   9         35.45         42.18        12.96 o
  -5  15   9         18.15         20.52        12.16 o
  -4  15   9          0.85         -1.67         7.35 o
  -3  15   9          0.10          5.21         5.17 o
  -2  15   9        236.71        232.62        12.61 o
  -1  15   9         82.73         62.71         6.54 o
   0  15   9         46.72         50.20         5.86 o
   1  15   9       1592.91       1582.83        33.25 o
   2  15   9         72.56         77.87         7.73 o
   3  15   9          0.53         -5.78         6.72 o
   4  15   9        299.68        296.54        25.85 o
   5  15   9        140.13        166.92        21.66 o
   6  15   9         35.89         53.71        15.18 o
   7  15   9          2.64          3.82        31.52 o
  -7  16   9          1.83          3.93        12.23 o
  -6  16   9          6.04         -3.27         8.48 o
  -5  16   9          2.59         10.99         9.92 o
  -4  16   9        481.22        450.81        29.96 o
  -3  16   9        576.29        555.54        28.02 o
  -2  16   9        847.20        796.76        20.84 o
  -1  16   9        216.39        208.34        12.86 o
   0  16   9        102.15        107.54         8.33 o
   1  16   9        116.81        142.96        10.59 o
   2  16   9        139.54        134.84        13.18 o
   3  16   9        398.67        410.21        28.24 o
   4  16   9          0.66         -3.18         7.81 o
   5  16   9          0.78         -2.97         9.63 o
   6  16   9        106.40         81.41        17.08 o
   7  16   9         23.21         13.28        19.92 o
  -7  17   9         18.28         21.05         9.74 o
  -6  17   9        101.40         98.94        21.24 o
  -5  17   9          5.15         15.58        10.32 o
  -4  17   9        212.97        216.83        23.54 o
  -3  17   9       1553.11       1444.70        47.83 o
  -2  17   9         54.70         58.24         8.22 o
  -1  17   9        103.66        109.40         8.58 o
   0  17   9        764.40        801.62        22.02 o
   1  17   9         69.37         61.36         7.36 o
   2  17   9        120.04        111.19        11.57 o
   3  17   9        165.93        184.15        20.76 o
   4  17   9         71.38         77.25        14.40 o
   5  17   9        138.96        144.23        21.26 o
   6  17   9          4.46          0.65        16.27 o
  -6  18   9         22.40         13.76         9.92 o
  -5  18   9        480.86        489.10        34.92 o
  -4  18   9         35.67         12.42         8.63 o
  -3  18   9        133.10        112.49        12.53 o
  -2  18   9        340.72        357.17        17.00 o
  -1  18   9       1362.81       1249.45        39.23 o
   0  18   9        193.89        188.70        12.21 o
   1  18   9        130.82        141.85        10.84 o
   2  18   9         56.24         41.87         7.05 o
   3  18   9          1.36          1.54         7.94 o
   4  18   9          4.67         -8.38         8.38 o
   5  18   9        234.17        238.95        26.35 o
   6  18   9         33.69         34.05        13.62 o
  -6  19   9         24.48         20.28        10.81 o
  -5  19   9        217.70        199.05        22.38 o
  -4  19   9         34.46         30.51        10.55 o
  -3  19   9         29.58         30.08         7.71 o
  -2  19   9        372.50        319.76        17.11 o
  -1  19   9        345.75        304.08        15.78 o
   0  19   9          2.37          1.43         4.17 o
   1  19   9        559.00        514.64        18.72 o
   2  19   9          6.29          0.12         4.32 o
   3  19   9          0.01          3.55         9.90 o
   4  19   9         95.15         93.43        15.82 o
   5  19   9        246.14        255.00        26.66 o
   6  19   9          8.07          5.61        11.07 o
  -6  20   9         12.58         18.32        10.64 o
  -5  20   9          4.12          5.95         8.35 o
  -4  20   9         36.89         33.33        11.35 o
  -3  20   9        308.02        292.39        19.96 o
  -2  20   9        366.79        343.96        17.42 o
  -1  20   9        255.74        280.00        19.63 o
   0  20   9         34.46         28.96         6.70 o
   1  20   9        489.82        377.19        16.43 o
   2  20   9          0.86          4.07         5.06 o
   3  20   9        285.54        260.53        39.08 o
   4  20   9        115.77         70.68        14.53 o
   5  20   9          9.71          7.75        10.74 o
   6  20   9        167.66        158.22        27.18 o
  -6  21   9          8.21          5.74        10.86 o
  -5  21   9         11.66         20.18        11.03 o
  -4  21   9         31.07         25.18        10.28 o
  -3  21   9         59.85         77.72        11.39 o
  -2  21   9        109.26        133.65        12.17 o
  -1  21   9        186.50        165.97        17.92 o
   0  21   9        510.05        428.99        20.47 o
   1  21   9        106.28        112.73        12.14 o
   2  21   9        881.54        795.77        25.08 o
   3  21   9          5.81         12.22         9.57 o
   4  21   9         13.25         20.12        10.01 o
   5  21   9         21.83         20.84        12.02 o
  -6  22   9        109.38        158.36        41.92 o
  -5  22   9          6.04          9.60         9.94 o
  -4  22   9          4.79         -0.42         8.30 o
  -3  22   9         62.29         79.46        11.87 o
  -2  22   9        263.37        260.51        18.89 o
  -1  22   9        411.32        395.97        21.25 o
   0  22   9         11.11          6.37         6.37 o
   1  22   9        327.33        303.05        16.84 o
   2  22   9        422.62        412.86        20.94 o
   3  22   9          1.01         15.94        14.54 o
   4  22   9         42.67         26.86        12.34 o
   5  22   9          8.22          2.09        11.46 o
  -5  23   9         50.02         54.08        14.87 o
  -4  23   9          3.76         11.16         9.15 o
  -3  23   9         53.21         47.41        10.49 o
  -2  23   9          9.16         -3.76         7.25 o
  -1  23   9         28.99         28.32         7.99 o
   0  23   9        312.87        276.23        19.20 o
   1  23   9        330.29        306.36        34.20 o
   2  23   9         25.12         38.86         9.00 o
   3  23   9         17.20         23.29        13.72 o
   4  23   9        417.93        382.77        40.75 o
   5  23   9        199.88        191.41        23.81 o
  -5  24   9         41.18         52.77        13.39 o
  -4  24   9        225.35        258.66        26.89 o
  -3  24   9        191.27        221.85        38.14 o
  -2  24   9         38.11         32.13         9.12 o
  -1  24   9        317.54        317.74        21.72 o
   0  24   9         41.68         61.99        10.29 o
   1  24   9        149.00        139.70        14.49 o
   2  24   9         19.35         25.65         7.53 o
   3  24   9        130.46         98.24        22.52 o
   4  24   9         22.61         26.57        14.11 o
   5  24   9          6.20         38.73        26.65 o
  -5  25   9         47.47         32.19        28.85 o
  -4  25   9        292.11        264.72        26.72 o
  -3  25   9        153.70        168.88        23.89 o
  -2  25   9          9.39         11.68         8.91 o
  -1  25   9          4.22         -3.58         7.07 o
   0  25   9        185.40        186.34        17.69 o
   1  25   9        255.82        230.64        24.34 o
   2  25   9         35.52         42.11         9.64 o
   3  25   9         27.58         19.55        11.71 o
   4  25   9          6.09         17.51        12.06 o
  -5  26   9         49.80         91.51        27.69 o
  -4  26   9         50.64         65.68        14.30 o
  -3  26   9         56.59         63.62        13.76 o
  -2  26   9         18.67         20.85        14.14 o
  -1  26   9        112.29        118.62        13.78 o
   0  26   9        308.50        298.74        21.97 o
   1  26   9         21.07         15.26         8.27 o
   2  26   9          3.25         16.17         8.23 o
   3  26   9         86.77        121.67        27.11 o
   4  26   9         29.39         28.10        15.74 o
  -4  27   9          6.91        -10.11        10.11 o
  -3  27   9          0.09         -8.71         8.71 o
  -2  27   9        237.57        256.12        21.38 o
  -1  27   9         56.31         30.17         9.76 o
   0  27   9         37.90         45.24        10.33 o
   1  27   9         10.40         20.27        10.12 o
   2  27   9         29.98         10.01         8.76 o
   3  27   9        139.63        158.40        50.16 o
   4  27   9         63.60        116.18        38.47 o
  -3  28   9         40.47         28.76        17.03 o
  -2  28   9         11.83         19.48         9.50 o
  -1  28   9         30.58         25.86        10.01 o
   0  28   9        149.34        147.55        17.06 o
   1  28   9          2.20         -7.58         7.58 o
   2  28   9        265.80        301.08        29.08 o
   3  28   9         55.28         63.05        19.41 o
  -3  29   9         34.03         74.25        17.22 o
  -2  29   9        410.87        493.21        29.52 o
  -1  29   9        222.17        261.28        22.01 o
   0  29   9          0.09          8.37         8.62 o
   1  29   9         94.29         85.25        14.49 o
   2  29   9        109.14         95.28        18.77 o
  -3  30   9         42.18         83.92        34.59 o
  -2  30   9          1.55         15.39        10.89 o
  -1  30   9        141.46        175.17        19.15 o
   0  30   9         38.71         27.11        10.93 o
   1  30   9        106.01        116.28        16.19 o
   2  30   9        174.15        159.91        37.61 o
  -2  31   9         30.35         54.66        58.00 o
  -1  31   9         34.71         14.25        12.17 o
   0  31   9         79.17         89.62        14.36 o
   1  31   9         11.62          6.16        10.46 o
  -8   0  10         66.68         79.57        24.21 o
  -6   0  10         17.20         28.72        15.91 o
  -4   0  10        450.63        440.22        31.18 o
  -2   0  10       1258.55       1383.70        86.04 o
   0   0  10       6342.13       6893.26       107.99 o
   2   0  10       8525.96       9611.30       219.97 o
   4   0  10       1890.04       1818.66        63.94 o
   6   0  10        202.41        157.98        30.36 o
   8   0  10         11.04         20.61        30.19 o
  -8   1  10          0.05         -2.25        14.29 o
  -7   1  10         42.72         42.61        12.33 o
  -6   1  10         23.37          6.39         7.98 o
  -5   1  10        135.65        135.18        15.15 o
  -4   1  10        664.69        625.13        24.59 o
  -3   1  10        416.07        426.97        19.01 o
  -2   1  10        143.93        160.33        16.68 o
  -1   1  10       1341.75       1458.17        22.49 o
   0   1  10       9029.84       9869.46       125.07 o
   1   1  10       1712.04       2098.22        43.45 o
   2   1  10        117.30        112.36        10.27 o
   3   1  10        318.57        276.54        14.96 o
   4   1  10       2429.69       2619.61        58.09 o
   5   1  10          9.78          9.74         5.86 o
   6   1  10        122.70         93.26        17.80 o
   7   1  10         21.58         20.94        16.83 o
   8   1  10         11.95        -11.73        28.20 o
  -8   2  10         54.99        105.86        20.19 o
  -7   2  10         24.75         23.36        11.04 o
  -6   2  10        288.64        313.28        23.34 o
  -5   2  10          3.01          0.91         6.07 o
  -4   2  10        491.44        444.97        18.92 o
  -3   2  10        377.75        395.65        18.22 o
  -2   2  10          3.68          9.43         4.37 o
  -1   2  10        234.21        207.34         8.17 o
   0   2  10       1292.33       1352.81        37.35 o
   1   2  10         25.58         23.62         4.92 o
   2   2  10        736.43        762.24        24.54 o
   3   2  10         91.69         91.77        10.53 o
   4   2  10         16.34         39.05         7.64 o
   5   2  10          0.66         -2.97         5.11 o
   6   2  10        129.60        150.27        33.65 o
   7   2  10          7.12          7.86        12.25 o
   8   2  10          4.22         34.93        22.43 o
  -8   3  10          7.22         25.74        15.39 o
  -7   3  10         25.48         45.26        14.66 o
  -6   3  10         51.78         38.27        16.05 o
  -5   3  10         15.14         28.44         7.02 o
  -4   3  10         26.50         33.40         6.89 o
  -3   3  10        126.25        149.05        11.30 o
  -2   3  10         38.14         31.89         4.56 o
  -1   3  10         90.58         67.44         5.44 o
   0   3  10         21.77         45.51         4.96 o
   1   3  10       3210.22       3562.95        55.97 o
   2   3  10         40.06         56.38         7.58 o
   3   3  10        507.61        476.49        20.67 o
   4   3  10        128.39        134.54        12.87 o
   5   3  10         13.04         25.88         7.72 o
   6   3  10         49.94         37.82        12.81 o
   7   3  10          6.05          6.85         9.44 o
  -8   4  10          0.17         14.11        13.20 o
  -7   4  10         16.10         36.57        11.96 o
  -6   4  10        446.66        537.04        30.98 o
  -5   4  10        230.20        250.06        20.52 o
  -4   4  10        353.19        337.46        27.46 o
  -3   4  10       1442.25       1478.45        38.82 o
  -2   4  10         57.88         67.03         6.71 o
  -1   4  10       1319.39       1624.38        27.85 o
   0   4  10       2121.31       1934.59        43.19 o
   1   4  10         36.36         30.46         3.22 o
   2   4  10        602.81        616.81        20.53 o
   3   4  10         90.15         93.85        10.15 o
   4   4  10        459.42        386.07        18.51 o
   5   4  10          0.04          6.91         5.91 o
   6   4  10         10.82         17.30        11.23 o
   7   4  10         37.49         23.40        11.59 o
  -8   5  10         13.70         39.60        14.86 o
  -7   5  10          0.18         -0.55         9.87 o
  -6   5  10         36.91         31.60        10.28 o
  -5   5  10        866.53        910.04        51.44 o
  -4   5  10        829.45        845.54        36.41 o
  -3   5  10         55.25         40.84         7.16 o
  -2   5  10        396.40        429.12        11.72 o
  -1   5  10       1010.47       1010.15        21.94 o
   0   5  10         50.81         54.17         5.08 o
   1   5  10        235.34        215.36         7.68 o
   2   5  10         17.77         19.74         7.50 o
   3   5  10        184.86        171.32        13.09 o
   4   5  10          5.05          9.64         5.86 o
   5   5  10         40.19         28.69         9.80 o
   6   5  10          6.06          7.91         9.05 o
   7   5  10         23.93         22.73        11.58 o
  -8   6  10         55.88         80.91        20.20 o
  -7   6  10         17.79         26.37        10.45 o
  -6   6  10        218.33        244.76        22.29 o
  -5   6  10          3.41          9.11         6.66 o
  -4   6  10        747.65        775.68        28.79 o
  -3   6  10        132.50        126.43        14.75 o
  -2   6  10         19.41         20.40         3.43 o
  -1   6  10        217.53        204.09        10.09 o
   0   6  10          6.88          7.83         3.52 o
   1   6  10         35.88         64.12         6.42 o
   2   6  10        963.35        942.54        30.88 o
   3   6  10        136.85        161.15        12.99 o
   4   6  10         47.27         35.58         7.70 o
   5   6  10         26.01         41.10        13.88 o
   6   6  10        178.20        222.94        39.27 o
   7   6  10          0.64         12.80         9.11 o
  -8   7  10         25.86         45.59        16.07 o
  -7   7  10          0.07         -3.34         9.56 o
  -6   7  10         91.06        112.53        17.73 o
  -5   7  10        114.89        116.07        14.52 o
  -4   7  10        130.62        123.57        15.01 o
  -3   7  10         13.78         16.68         5.40 o
  -2   7  10         29.20         33.22         4.42 o
  -1   7  10        144.93        136.73         8.77 o
   0   7  10       4078.91       4212.81        59.68 o
   1   7  10       4472.29       4589.26        64.17 o
   2   7  10          0.23          1.73         3.85 o
   3   7  10        196.31        182.24        13.30 o
   4   7  10        447.27        503.20        29.05 o
   5   7  10         72.34         64.66        12.94 o
   6   7  10          9.76         15.47         9.97 o
   7   7  10         11.13         21.18        10.86 o
  -8   8  10          0.90         -0.76        11.90 o
  -7   8  10         49.97         71.61        20.89 o
  -6   8  10         59.46         53.91        14.60 o
  -5   8  10        302.37        341.94        22.99 o
  -4   8  10        697.75        726.87        27.13 o
  -3   8  10        151.24        130.17        12.05 o
  -2   8  10        127.06        114.87         7.42 o
  -1   8  10       1436.56       1385.37        28.27 o
   0   8  10         23.47          9.19         3.18 o
   1   8  10          0.13          3.51         2.68 o
   2   8  10        916.66        911.76        26.92 o
   3   8  10         87.32         79.52         9.24 o
   4   8  10        304.65        340.30        25.28 o
   5   8  10        112.14        141.13        35.61 o
   6   8  10        137.74        132.40        18.46 o
   7   8  10          0.01          0.80        10.39 o
  -8   9  10         10.06          7.16        21.91 o
  -7   9  10         98.68        228.01        51.71 o
  -6   9  10         34.29         25.52        11.26 o
  -5   9  10          6.25          2.83         6.52 o
  -4   9  10          1.26          6.44         4.95 o
  -3   9  10       1636.61       1592.79        41.25 o
  -2   9  10        324.31        316.18        11.40 o
  -1   9  10         51.85         35.81         6.72 o
   0   9  10       5633.08       5843.98        79.77 o
   1   9  10        469.16        482.03        12.99 o
   2   9  10          0.31         -3.01         3.72 o
   3   9  10        165.83        156.03        12.84 o
   4   9  10        660.91        679.88        32.04 o
   5   9  10         92.80        118.64        16.92 o
   6   9  10         46.62         49.93        14.23 o
   7   9  10         59.04         68.44        15.07 o
  -7  10  10          2.54         30.22        24.62 o
  -6  10  10          0.17         -7.22         7.22 o
  -5  10  10        522.66        469.01        33.18 o
  -4  10  10        111.66        102.20        14.46 o
  -3  10  10        502.90        477.39        20.31 o
  -2  10  10        335.51        311.18        13.29 o
  -1  10  10         22.40          7.04         3.35 o
   0  10  10       5204.93       5432.44        91.78 o
   1  10  10        480.44        517.69        13.73 o
   2  10  10        758.49        754.76        29.92 o
   3  10  10        253.81        233.97        20.62 o
   4  10  10         39.53         20.89         9.39 o
   5  10  10         49.79         50.44        12.85 o
   6  10  10        459.07        492.57        34.82 o
   7  10  10          0.32          7.65        12.47 o
  -7  11  10        280.33        322.92        55.58 o
  -6  11  10          0.44         -5.42         9.93 o
  -5  11  10         36.98         35.71        11.40 o
  -4  11  10       1011.96        971.20        48.50 o
  -3  11  10       1378.88       1295.37        55.61 o
  -2  11  10        337.34        324.81        12.00 o
  -1  11  10       1122.74       1033.88        22.45 o
   0  11  10         77.04         54.37         9.03 o
   1  11  10        353.42        377.87        12.11 o
   2  11  10          0.08          9.17         4.12 o
   3  11  10       1507.80       1627.23        51.24 o
   4  11  10        125.73        132.88        17.63 o
   5  11  10          6.51          8.42         9.61 o
   6  11  10         21.37         20.17        12.89 o
   7  11  10          0.76         11.12        11.81 o
  -7  12  10        219.35        228.57        28.19 o
  -6  12  10         44.59         36.37        12.84 o
  -5  12  10         10.05         14.55         9.23 o
  -4  12  10        321.19        319.36        26.14 o
  -3  12  10          0.67          2.00         4.41 o
  -2  12  10        479.68        457.61        14.74 o
  -1  12  10        309.67        289.82        12.23 o
   0  12  10        755.00        786.06        21.16 o
   1  12  10         15.10         21.30         4.23 o
   2  12  10        226.80        213.67        14.48 o
   3  12  10        518.12        513.30        28.03 o
   4  12  10        173.22        177.55        20.25 o
   5  12  10        120.57        118.57        17.91 o
   6  12  10          9.47         -1.41        11.20 o
   7  12  10          8.78         16.54        17.98 o
  -7  13  10         23.82         39.05        12.53 o
  -6  13  10        164.70        156.13        22.25 o
  -5  13  10        266.04        353.57        42.33 o
  -4  13  10          9.18         11.33         8.93 o
  -3  13  10         54.99         52.90         8.62 o
  -2  13  10        743.72        653.62        19.76 o
  -1  13  10       2712.06       2794.53        45.73 o
   0  13  10       2220.46       2314.54        38.90 o
   1  13  10         19.04         17.84         4.01 o
   2  13  10          1.03          2.32         4.09 o
   3  13  10         42.07         36.01        10.04 o
   4  13  10        102.10        107.62        24.19 o
   5  13  10        146.01        163.54        20.85 o
   6  13  10        109.09         96.00        18.25 o
   7  13  10         30.17         35.40        17.66 o
  -7  14  10          0.00         19.77        10.13 o
  -6  14  10          3.95          7.14        10.56 o
  -5  14  10         10.78         20.21         9.75 o
  -4  14  10        165.19        142.02        18.01 o
  -3  14  10        205.46        213.15        15.58 o
  -2  14  10        294.09        316.44        19.90 o
  -1  14  10        254.53        260.06        11.94 o
   0  14  10        779.36        744.83        18.80 o
   1  14  10         19.57         18.75         4.25 o
   2  14  10        563.88        563.12        21.30 o
   3  14  10         10.06         16.62         9.77 o
   4  14  10         16.95          4.07         8.73 o
   5  14  10        356.92        416.96        34.42 o
   6  14  10         70.18        101.78        23.20 o
   7  14  10          0.02        -10.18        20.70 o
  -7  15  10          3.86          5.62        13.14 o
  -6  15  10          4.22          1.69         9.22 o
  -5  15  10        403.34        373.18        31.07 o
  -4  15  10        872.04        902.98        38.87 o
  -3  15  10          0.31         -3.92         6.10 o
  -2  15  10        110.24        140.72         9.86 o
  -1  15  10          9.96         15.21         4.48 o
   0  15  10          9.94          5.52         3.98 o
   1  15  10        110.17        110.33        10.71 o
   2  15  10        238.39        240.89        26.04 o
   3  15  10         85.23         70.31        13.81 o
   4  15  10          0.27          2.53         9.12 o
   5  15  10          0.73         -3.19         9.87 o
   6  15  10          4.99         -5.16         9.82 o
  -7  16  10         16.82          9.76         9.25 o
  -6  16  10         16.40         24.41        10.97 o
  -5  16  10        240.82        285.44        27.57 o
  -4  16  10         66.97         73.06        14.05 o
  -3  16  10        441.80        413.94        30.77 o
  -2  16  10         20.83         31.76         5.66 o
  -1  16  10        207.54        172.56        10.67 o
   0  16  10        704.09        709.78        18.97 o
   1  16  10        118.16        123.45         9.96 o
   2  16  10         28.80         31.01         7.42 o
   3  16  10         81.90         87.82        24.12 o
   4  16  10         76.33         98.40        16.93 o
   5  16  10        352.99        349.50        30.44 o
   6  16  10          4.13         -4.52        11.04 o
  -6  17  10          9.09         -1.72         9.43 o
  -5  17  10         67.86         42.80        11.62 o
  -4  17  10        104.97        111.20        16.61 o
  -3  17  10         85.34         60.10        12.93 o
  -2  17  10        296.25        302.53        16.12 o
  -1  17  10        134.27        125.90        11.19 o
   0  17  10        728.10        706.93        20.94 o
   1  17  10        139.55        138.64        10.87 o
   2  17  10          4.83          5.94         5.17 o
   3  17  10        580.19        566.66        31.85 o
   4  17  10         41.99         53.93        12.87 o
   5  17  10         12.61          2.11        10.28 o
   6  17  10         38.05         50.64        14.03 o
  -6  18  10          0.30         -2.09         9.29 o
  -5  18  10          2.53          0.35         8.87 o
  -4  18  10        313.15        263.08        24.64 o
  -3  18  10         32.86         34.60        10.15 o
  -2  18  10        359.92        366.71        17.79 o
  -1  18  10          7.43          5.08         3.51 o
   0  18  10        239.54        193.04        14.29 o
   1  18  10         83.12         47.51         6.94 o
   2  18  10       1067.87        976.27        38.48 o
   3  18  10        350.25        308.54        25.67 o
   4  18  10          0.01          8.49         9.32 o
   5  18  10         44.20         42.02        13.94 o
   6  18  10         44.31         68.28        16.49 o
  -6  19  10         30.45          7.91        10.68 o
  -5  19  10          2.22          7.83        10.09 o
  -4  19  10        509.61        452.75        31.75 o
  -3  19  10        223.58        219.73        21.40 o
  -2  19  10        140.17        116.55        11.27 o
  -1  19  10        148.02        107.58         8.78 o
   0  19  10        292.69        254.15        13.87 o
   1  19  10        431.22        340.74        15.76 o
   2  19  10         12.47          6.49         7.02 o
   3  19  10         36.97         30.39        11.01 o
   4  19  10        310.58        294.10        27.09 o
   5  19  10          3.98         -9.07         9.07 o
   6  19  10        123.66        122.00        27.49 o
  -6  20  10         76.64         97.33        21.40 o
  -5  20  10        105.48        109.96        18.17 o
  -4  20  10          1.48         13.66         9.12 o
  -3  20  10        235.64        233.49        22.49 o
  -2  20  10       1600.89       1584.90       120.69 o
  -1  20  10          7.09         10.44         6.23 o
   0  20  10        567.72        546.59        19.16 o
   1  20  10         38.26         48.66         7.72 o
   2  20  10        646.87        600.48        32.11 o
   3  20  10         33.74         31.67        11.06 o
   4  20  10        141.04        118.51        17.76 o
   5  20  10         40.10         57.54        14.26 o
  -6  21  10          1.24         17.08        10.70 o
  -5  21  10         64.33         71.52        18.29 o
  -4  21  10        335.76        312.03        27.49 o
  -3  21  10        191.21        188.24        20.49 o
  -2  21  10          5.59         18.60         6.72 o
  -1  21  10        135.06        142.08        14.15 o
   0  21  10       1122.52       1202.25        46.74 o
   1  21  10         74.08         78.44         9.19 o
   2  21  10          4.16         14.30         7.35 o
   3  21  10        326.05        327.38        48.72 o
   4  21  10        346.24        372.94        39.00 o
   5  21  10          0.91         11.19        11.62 o
  -5  22  10         74.99         72.99        15.42 o
  -4  22  10          6.64          7.01         9.51 o
  -3  22  10         10.83          7.22         8.86 o
  -2  22  10        197.91        261.27        19.24 o
  -1  22  10          3.66          6.38         5.88 o
   0  22  10        136.00        134.70        13.35 o
   1  22  10        250.85        238.21        15.30 o
   2  22  10        225.75        199.73        23.95 o
   3  22  10         69.09         53.40        25.80 o
   4  22  10        103.61        109.21        19.62 o
   5  22  10         82.93         74.44        15.86 o
  -5  23  10          4.23         -8.40         8.83 o
  -4  23  10        288.65        283.70        26.86 o
  -3  23  10        110.83        122.26        23.92 o
  -2  23  10        140.60        151.73        15.59 o
  -1  23  10         14.56         10.92         7.26 o
   0  23  10         11.27         18.65         7.21 o
   1  23  10         26.33         22.96         7.36 o
   2  23  10         67.76         68.78        11.84 o
   3  23  10          0.02         -8.09         9.54 o
   4  23  10          1.67         -4.35        12.10 o
   5  23  10          7.02         12.77        21.13 o
  -5  24  10          2.13         -0.66        10.32 o
  -4  24  10          0.22         -0.96        10.71 o
  -3  24  10        130.92        110.34        20.26 o
  -2  24  10         10.95         27.45         9.03 o
  -1  24  10         11.29          8.09         7.37 o
   0  24  10         51.73         47.80         9.52 o
   1  24  10        144.91        147.44        15.03 o
   2  24  10         85.92         57.28        11.29 o
   3  24  10         72.24         53.41        18.69 o
   4  24  10         69.85         89.65        17.68 o
  -5  25  10          0.92        -10.87        16.99 o
  -4  25  10          1.65         -5.26        13.76 o
  -3  25  10          1.83          0.62        10.02 o
  -2  25  10        328.65        353.40        23.85 o
  -1  25  10         50.86         47.92        10.36 o
   0  25  10         80.45         74.25        11.30 o
   1  25  10         44.43         38.90         9.60 o
   2  25  10        289.80        262.63        20.29 o
   3  25  10        121.92        137.23        24.80 o
   4  25  10        177.44        240.93        34.72 o
  -4  26  10        162.58        133.05        22.61 o
  -3  26  10          5.46          6.10        13.02 o
  -2  26  10         53.06         37.00        14.76 o
  -1  26  10        135.81        139.65        15.52 o
   0  26  10         23.98         26.44         9.05 o
   1  26  10        121.21         95.48        15.74 o
   2  26  10        175.59        127.09        15.58 o
   3  26  10         51.23         41.64        14.15 o
   4  26  10          7.67         17.77        19.92 o
  -4  27  10          1.08         -7.42        16.56 o
  -3  27  10         89.40         96.15        27.86 o
  -2  27  10          8.92          1.32         9.89 o
  -1  27  10         34.72         47.41        10.82 o
   0  27  10        156.65        154.98        16.57 o
   1  27  10         33.72         47.23        11.39 o
   2  27  10         75.69         79.68        16.70 o
   3  27  10          2.04         -7.15        13.00 o
  -3  28  10         12.78         -9.79        10.91 o
  -2  28  10        127.65        160.79        21.19 o
  -1  28  10         73.76         52.75        13.56 o
   0  28  10         79.58         79.90        12.42 o
   1  28  10        158.62        170.79        19.13 o
   2  28  10         58.48         27.43        14.69 o
   3  28  10          2.55          8.11        19.06 o
  -2  29  10          9.02          7.68        10.14 o
  -1  29  10         55.68         64.31        12.53 o
   0  29  10        102.59        145.31        16.81 o
   1  29  10          0.15        123.86        31.88 o
   2  29  10        219.67        159.22        45.20 o
  -2  30  10         26.78         25.74        15.70 o
  -1  30  10         21.08         24.58        16.60 o
   0  30  10         45.26         56.26        12.87 o
   1  30  10        237.99        308.16        27.76 o
  -1  31  10         33.59         43.91        15.71 o
   0  31  10          0.04        -10.02        20.50 o
  -7   0  11         26.50         20.82        12.57 o
  -5   0  11       1012.73       1067.84        68.91 o
  -3   0  11         89.60         81.14        14.29 o
  -1   0  11        337.49        395.68        15.46 o
   1   0  11        457.45        404.79        22.73 o
   3   0  11        151.94        178.26        29.93 o
   5   0  11        457.43        550.56        35.47 o
   7   0  11        125.95         70.12        30.10 o
  -8   1  11         52.08        209.50        74.66 o
  -7   1  11          0.49          4.32         7.79 o
  -6   1  11         63.27         59.15        13.37 o
  -5   1  11        587.05        560.18        38.80 o
  -4   1  11        320.40        309.63        20.08 o
  -3   1  11        441.96        435.47        19.10 o
  -2   1  11        194.91        189.19        13.27 o
  -1   1  11          7.64          4.62         3.01 o
   0   1  11        247.51        278.85         8.44 o
   1   1  11        160.68        139.36        10.77 o
   2   1  11        196.81        214.54        14.55 o
   3   1  11        263.30        285.69        16.04 o
   4   1  11         26.31         39.82         8.07 o
   5   1  11        109.33         79.92        11.15 o
   6   1  11         19.66         31.58        11.59 o
   7   1  11         35.74         43.95        23.89 o
  -8   2  11          1.98         -5.93        12.28 o
  -7   2  11         85.78        108.64        20.48 o
  -6   2  11         11.02         16.91         7.47 o
  -5   2  11        596.52        618.70        24.51 o
  -4   2  11         11.57          9.54         4.95 o
  -3   2  11       1688.86       1697.66        36.20 o
  -2   2  11         22.94         23.89         6.45 o
  -1   2  11        307.00        281.31         9.53 o
   0   2  11         19.39         12.98         3.50 o
   1   2  11       1658.91       1754.25        53.72 o
   2   2  11       1945.11       2084.03        45.66 o
   3   2  11        159.81        137.25        12.44 o
   4   2  11        158.86        149.63        13.26 o
   5   2  11         55.45         24.66         7.86 o
   6   2  11        221.92        210.57        34.16 o
   7   2  11         13.10         14.26        11.99 o
  -8   3  11          0.09         -1.06        12.09 o
  -7   3  11          1.66          3.79         9.41 o
  -6   3  11         62.81         44.86        13.19 o
  -5   3  11        169.01        168.44        15.67 o
  -4   3  11        135.98        149.17        13.29 o
  -3   3  11         15.08          6.67         5.25 o
  -2   3  11        140.46        143.93        11.99 o
  -1   3  11        125.32        161.97         8.02 o
   0   3  11        361.31        381.25        11.57 o
   1   3  11       1571.16       1671.88        37.80 o
   2   3  11        870.79        817.07        28.38 o
   3   3  11        239.12        240.11        15.54 o
   4   3  11        466.91        470.20        21.34 o
   5   3  11        105.24        102.40        12.31 o
   6   3  11        221.92        215.49        22.47 o
   7   3  11         49.85         88.86        17.32 o
  -8   4  11          8.56         36.65        15.58 o
  -7   4  11         44.30         50.52        12.53 o
  -6   4  11        147.24        140.63        21.51 o
  -5   4  11          0.84         -5.04         6.91 o
  -4   4  11         80.23         63.86        10.51 o
  -3   4  11        358.46        302.69        18.21 o
  -2   4  11          1.91          1.07         3.08 o
  -1   4  11         52.31         61.91         5.50 o
   0   4  11        104.68         96.35         6.18 o
   1   4  11       3083.70       2933.11        57.46 o
   2   4  11        369.02        397.44        19.97 o
   3   4  11        376.06        401.62        18.68 o
   4   4  11         76.67         86.73        10.91 o
   5   4  11        437.76        466.64        28.53 o
   6   4  11          1.01         -4.68         8.08 o
   7   4  11         20.42         53.10        20.74 o
  -8   5  11         23.80         55.23        20.24 o
  -7   5  11         16.27          5.13        10.68 o
  -6   5  11         38.64         33.43        11.73 o
  -5   5  11        125.92        131.08        15.43 o
  -4   5  11        356.27        341.90        21.37 o
  -3   5  11        159.26        133.96        12.87 o
  -2   5  11         12.40         12.01         3.92 o
  -1   5  11        992.35        975.48        28.65 o
   0   5  11       2470.97       2431.26        37.96 o
   1   5  11         15.26          6.51         4.63 o
   2   5  11        454.03        436.98        17.63 o
   3   5  11        199.72        178.30        13.96 o
   4   5  11        836.84        792.78        27.64 o
   5   5  11         44.43         42.16        14.82 o
   6   5  11        114.75        111.89        18.26 o
   7   5  11         21.02         31.31        13.18 o
  -8   6  11         11.31         14.95        14.60 o
  -7   6  11         24.90         19.95        11.55 o
  -6   6  11         73.51         83.31        15.48 o
  -5   6  11          0.06          7.91         6.80 o
  -4   6  11         16.80         21.52         6.94 o
  -3   6  11          0.06          0.43         3.97 o
  -2   6  11          4.62          1.94         3.30 o
  -1   6  11        685.09        713.32        16.88 o
   0   6  11          6.36         17.42         3.52 o
   1   6  11        473.89        464.86        17.54 o
   2   6  11        361.02        367.22        17.37 o
   3   6  11        555.62        570.00        22.31 o
   4   6  11         57.84         47.30         9.82 o
   5   6  11         55.09         53.71        15.63 o
   6   6  11         78.38         83.12        15.36 o
   7   6  11         23.89         48.90        15.70 o
  -8   7  11         10.86          0.26        21.56 o
  -7   7  11         14.21         37.68        35.68 o
  -6   7  11         11.24         21.70        15.98 o
  -5   7  11         38.00         27.28         9.11 o
  -4   7  11        107.99        111.74        12.43 o
  -3   7  11        581.96        565.80        22.17 o
  -2   7  11       1116.76       1122.50        26.19 o
  -1   7  11        867.37        860.04        21.17 o
   0   7  11         24.46         32.02         4.39 o
   1   7  11         20.93         15.59         3.94 o
   2   7  11        128.91        113.91        10.81 o
   3   7  11        155.00        156.31        13.01 o
   4   7  11         78.06         89.81        14.46 o
   5   7  11         91.10        135.52        18.25 o
   6   7  11          2.93         18.88        13.03 o
   7   7  11         35.61         56.43        14.39 o
  -8   8  11         11.09         45.63        30.62 o
  -7   8  11         53.67         70.45        17.46 o
  -6   8  11         25.28         25.24        19.94 o
  -5   8  11          4.11          0.73         6.77 o
  -4   8  11         13.26         -0.21         5.79 o
  -3   8  11        143.90        125.80        12.09 o
  -2   8  11         64.43         64.64         7.24 o
  -1   8  11       1132.22       1119.07        25.45 o
   0   8  11        210.96        186.46        10.74 o
   1   8  11       2321.55       2367.60        42.35 o
   2   8  11        816.40        863.24        26.83 o
   3   8  11         26.70         30.95         6.53 o
   4   8  11        919.83        985.62        40.89 o
   5   8  11        475.94        540.30        34.20 o
   6   8  11          3.66          7.42         8.58 o
   7   8  11          5.31          2.67        11.41 o
  -7   9  11         16.08         -0.93        11.58 o
  -6   9  11          3.98         16.18        17.62 o
  -5   9  11       1751.62       1783.09        53.69 o
  -4   9  11        183.45        172.36        15.85 o
  -3   9  11        466.84        431.61        19.65 o
  -2   9  11        671.86        627.75        18.54 o
  -1   9  11        321.96        289.22        21.13 o
   0   9  11          6.23          3.78         3.25 o
   1   9  11        895.50        983.68        23.02 o
   2   9  11       1165.12       1133.14        31.64 o
   3   9  11         31.65         22.18         6.67 o
   4   9  11        182.34        145.22        20.41 o
   5   9  11          0.03          6.08        16.27 o
   6   9  11         62.57         60.31        14.40 o
   7   9  11         20.35         21.95        12.25 o
  -7  10  11        546.77        697.46        47.15 o
  -6  10  11         33.75         44.14        13.42 o
  -5  10  11        197.87        212.91        24.06 o
  -4  10  11        202.88        197.85        22.23 o
  -3  10  11       1109.62       1162.21        34.62 o
  -2  10  11          7.16          7.50         3.73 o
  -1  10  11       1131.10       1055.64        24.81 o
   0  10  11         30.46         32.97         4.85 o
   1  10  11        272.56        273.64        11.61 o
   2  10  11          1.95          4.59         4.62 o
   3  10  11        173.89        199.35        20.27 o
   4  10  11        410.28        406.55        29.28 o
   5  10  11         17.54         25.36        10.92 o
   6  10  11         20.61         47.67        12.91 o
   7  10  11         25.63         40.02        13.44 o
  -7  11  11         17.79         12.22        12.49 o
  -6  11  11         23.20         24.15        18.07 o
  -5  11  11        677.95        732.29        46.46 o
  -4  11  11        198.80        186.56        20.02 o
  -3  11  11       1860.27       1764.73        45.18 o
  -2  11  11       1114.54       1091.69        26.73 o
  -1  11  11      10563.84      10206.45       165.37 o
   0  11  11        161.67        185.99        10.33 o
   1  11  11          7.14          9.91         4.07 o
   2  11  11        253.00        233.10        26.12 o
   3  11  11        173.33        176.65        18.91 o
   4  11  11         95.46         99.02        16.30 o
   5  11  11          1.23         -9.56         9.56 o
   6  11  11        209.71        255.85        27.48 o
   7  11  11         16.02         18.75        12.95 o
  -7  12  11         18.17         13.07        13.58 o
  -6  12  11          0.77         -2.70        10.05 o
  -5  12  11        501.26        537.26        36.15 o
  -4  12  11        506.88        482.98        31.11 o
  -3  12  11        126.30        111.70        17.18 o
  -2  12  11        856.76        824.63        22.81 o
  -1  12  11       3958.17       3865.67        58.84 o
   0  12  11        227.51        219.87        13.38 o
   1  12  11       4012.51       4081.88        67.77 o
   2  12  11        243.49        253.68        20.22 o
   3  12  11        204.95        214.11        21.09 o
   4  12  11         14.20          3.69         8.60 o
   5  12  11        862.54        890.42        62.34 o
   6  12  11         38.72         22.24        12.60 o
   7  12  11          3.91        -14.40        19.84 o
  -7  13  11         14.62         17.39        12.68 o
  -6  13  11         53.24         25.19        11.91 o
  -5  13  11        412.54        411.36        32.18 o
  -4  13  11        262.15        262.91        44.18 o
  -3  13  11          0.22         -4.55         4.70 o
  -2  13  11         61.05         47.37         7.46 o
  -1  13  11        293.06        265.32        12.18 o
   0  13  11          0.03          1.90         2.99 o
   1  13  11         18.74         24.85         5.12 o
   2  13  11        557.69        539.44        26.85 o
   3  13  11          0.05          3.52         8.07 o
   4  13  11         25.03         18.52        11.02 o
   5  13  11          0.12          1.90         8.21 o
   6  13  11          1.54         -0.03        10.00 o
  -7  14  11         61.92         71.75        20.27 o
  -6  14  11          0.61         -0.82         7.80 o
  -5  14  11         72.70         85.99        17.40 o
  -4  14  11        100.26        121.47        17.50 o
  -3  14  11       1095.79       1134.89        49.60 o
  -2  14  11         90.37         92.70         9.24 o
  -1  14  11        135.17        143.26         9.86 o
   0  14  11       1797.98       1872.64        40.29 o
   1  14  11          5.24         -1.19         3.82 o
   2  14  11         25.07         32.90         9.90 o
   3  14  11         16.50         10.85        10.45 o
   4  14  11        173.50        188.67        22.49 o
   5  14  11         23.96         35.91        11.93 o
   6  14  11         16.20          5.19        10.60 o
  -7  15  11          7.32         14.14        11.30 o
  -6  15  11        109.15        116.42        19.15 o
  -5  15  11         22.63         16.74        10.25 o
  -4  15  11        411.59        426.89        30.47 o
  -3  15  11          9.50          8.58         7.50 o
  -2  15  11        759.35        723.56        54.42 o
  -1  15  11        326.98        287.24        12.68 o
   0  15  11          7.49          5.16         4.02 o
   1  15  11         36.31         31.74         6.37 o
   2  15  11        180.08        172.80        18.19 o
   3  15  11          0.51          2.54         8.43 o
   4  15  11         61.02         74.47        17.62 o
   5  15  11        211.39        223.62        25.37 o
   6  15  11         96.22        112.03        18.74 o
  -6  16  11         26.94          0.09        10.75 o
  -5  16  11         37.39         33.68        11.81 o
  -4  16  11         17.76         28.96        10.51 o
  -3  16  11        117.86        115.08        15.82 o
  -2  16  11         68.78         47.60         7.34 o
  -1  16  11        162.09        136.03         9.80 o
   0  16  11         36.03         43.44         6.19 o
   1  16  11        642.77        607.85        22.89 o
   2  16  11        233.45        181.06        18.70 o
   3  16  11         38.65         40.85        11.93 o
   4  16  11          9.79         31.86        12.39 o
   5  16  11        139.80        126.56        19.32 o
   6  16  11          0.01          6.82        10.77 o
  -6  17  11         21.78         31.00        11.67 o
  -5  17  11        383.20        395.53        40.39 o
  -4  17  11          0.42         -6.54         6.54 o
  -3  17  11        210.25        191.90        19.90 o
  -2  17  11          8.82         20.00         6.51 o
  -1  17  11        827.26        715.73        20.03 o
   0  17  11         10.89         11.33         5.22 o
   1  17  11        116.18        131.44        12.54 o
   2  17  11        468.86        427.85        26.41 o
   3  17  11        125.44         71.48        13.83 o
   4  17  11         50.66         50.49        13.66 o
   5  17  11         99.00         97.66        16.96 o
   6  17  11         29.21         43.56        20.90 o
  -6  18  11         27.70         16.59        15.74 o
  -5  18  11         27.87         29.25        11.80 o
  -4  18  11        247.55        275.58        25.79 o
  -3  18  11       1234.92       1170.07        44.95 o
  -2  18  11          9.11          0.90         5.41 o
  -1  18  11        405.69        364.35        15.10 o
   0  18  11        185.49        221.25        13.19 o
   1  18  11        619.89        537.61        26.21 o
   2  18  11        374.91        316.62        24.30 o
   3  18  11        430.68        409.51        37.59 o
   4  18  11         53.02         51.45        14.25 o
   5  18  11          0.01          8.66        10.95 o
   6  18  11         38.71         27.26        25.96 o
  -6  19  11          1.50         -2.07        10.90 o
  -5  19  11        152.35        165.52        22.16 o
  -4  19  11          0.23         -7.61         7.61 o
  -3  19  11          1.60          8.97         8.78 o
  -2  19  11          4.95          7.13         6.21 o
  -1  19  11        792.55        755.56        52.47 o
   0  19  11        534.17        490.53        20.06 o
   1  19  11          9.90          5.67         5.20 o
   2  19  11        140.86        122.07        16.62 o
   3  19  11          7.37         17.04        10.22 o
   4  19  11         34.92         26.20        11.55 o
   5  19  11         15.04          9.86        12.31 o
  -6  20  11         23.71         33.35        12.76 o
  -5  20  11         19.27         46.82        19.92 o
  -4  20  11         25.83         31.22        11.08 o
  -3  20  11        469.69        551.84        38.44 o
  -2  20  11        169.33        167.31        15.95 o
  -1  20  11         12.81         12.22         8.48 o
   0  20  11         34.85         14.21         6.15 o
   1  20  11        613.57        639.50        29.21 o
   2  20  11        183.24        168.34        18.65 o
   3  20  11          8.59          2.13         9.65 o
   4  20  11         10.96         -0.02         9.81 o
   5  20  11         42.44         51.65        14.90 o
  -6  21  11          8.55         -7.85        17.77 o
  -5  21  11        248.73        254.05        26.72 o
  -4  21  11          0.94         11.12         9.56 o
  -3  21  11        145.38        156.76        18.75 o
  -2  21  11         10.47         10.31         7.51 o
  -1  21  11          0.45          6.08         6.26 o
   0  21  11        289.64        241.90        15.04 o
   1  21  11        278.52        256.16        23.98 o
   2  21  11          0.03          5.41         8.14 o
   3  21  11         67.16         57.92        13.44 o
   4  21  11        343.34        319.09        34.88 o
   5  21  11        151.53        171.09        26.83 o
  -5  22  11          0.68          6.24         8.94 o
  -4  22  11          0.93          7.68         9.80 o
  -3  22  11         64.38         74.00        14.01 o
  -2  22  11         35.17         31.73         9.73 o
  -1  22  11        211.71        242.22        18.50 o
   0  22  11         17.19         16.32         7.56 o
   1  22  11         27.23         12.11         7.43 o
   2  22  11        164.93        121.41        16.02 o
   3  22  11        100.76         84.06        23.51 o
   4  22  11         74.53         84.08        17.05 o
   5  22  11         20.90          8.19        26.57 o
  -5  23  11         23.47         24.86        12.77 o
  -4  23  11         79.01         60.81        14.51 o
  -3  23  11         91.20        104.04        19.85 o
  -2  23  11         34.16         27.92        10.25 o
  -1  23  11        177.50        160.58        17.22 o
   0  23  11         19.17         11.16         9.14 o
   1  23  11         47.29         51.43         9.94 o
   2  23  11          0.71         -4.72         9.49 o
   3  23  11        439.56        534.50        68.48 o
   4  23  11         24.37         22.58        12.59 o
  -5  24  11          9.40          0.40        18.67 o
  -4  24  11         80.37         86.60        16.48 o
  -3  24  11        341.65        333.82        33.49 o
  -2  24  11        625.45        623.09        31.87 o
  -1  24  11          0.75         -0.91         6.72 o
   0  24  11        725.96        726.94        29.04 o
   1  24  11        138.80        145.42        18.67 o
   2  24  11        209.62        207.47        32.47 o
   3  24  11        111.86        104.37        17.77 o
   4  24  11        180.13        197.08        24.29 o
  -5  25  11          0.23         13.54        20.10 o
  -4  25  11         24.37          8.44        11.82 o
  -3  25  11         10.56          2.68        14.40 o
  -2  25  11         97.42        106.01        16.33 o
  -1  25  11        163.37        208.52        18.60 o
   0  25  11          3.68         -0.97        10.16 o
   1  25  11        144.29        132.03        17.83 o
   2  25  11        103.40         75.86        15.72 o
   3  25  11        139.66        113.98        54.74 o
   4  25  11          0.08          4.92        18.98 o
  -4  26  11         88.40        106.52        21.87 o
  -3  26  11        128.98        137.92        23.85 o
  -2  26  11          5.57         -1.31         8.77 o
  -1  26  11         22.51         30.42         9.70 o
   0  26  11        380.04        359.11        23.65 o
   1  26  11        109.69        112.90        20.51 o
   2  26  11          3.88         -0.13        13.37 o
   3  26  11         33.74         95.72        30.51 o
   4  26  11         23.46          7.16        20.10 o
  -3  27  11        254.41        303.55        34.16 o
  -2  27  11        249.53        255.56        25.20 o
  -1  27  11         43.07         32.20        10.57 o
   0  27  11         63.32         76.49        13.19 o
   1  27  11        421.51        445.00        32.82 o
   2  27  11        124.66         75.47        27.51 o
  -3  28  11        219.60        214.49        28.09 o
  -2  28  11         47.45         81.56        16.06 o
  -1  28  11         35.88         27.42        10.00 o
   0  28  11        161.84        184.99        19.55 o
   1  28  11         43.12         40.00        32.51 o
   2  28  11          2.36          0.36        19.19 o
   3  28  11        190.33         97.64        31.40 o
  -2  29  11         99.35        139.56        21.27 o
  -1  29  11          3.18         12.45         9.94 o
   0  29  11         22.42         23.32        11.35 o
   1  29  11        113.08        133.36        20.79 o
  -2  30  11          0.10         -7.25        22.17 o
  -1  30  11         14.21         30.98        10.91 o
   0  30  11        136.27        171.41        19.06 o
   1  30  11         16.48         47.35        21.82 o
  -8   0  12         40.47         97.38        33.21 o
  -6   0  12         28.14         12.06         9.92 o
  -4   0  12        901.45        958.78        46.78 o
  -2   0  12         74.26         65.85        15.18 o
   0   0  12        140.06        172.36        11.16 o
   2   0  12       1795.93       1618.84        55.87 o
   4   0  12         54.25         88.79        15.00 o
   6   0  12         79.44         75.55        16.61 o
  -8   1  12          1.78          9.67         9.95 o
  -7   1  12         34.79         54.01        11.28 o
  -6   1  12          0.19         -1.84         6.23 o
  -5   1  12          8.74          4.17         6.00 o
  -4   1  12        164.36        139.64        12.67 o
  -3   1  12        871.92        790.55        41.56 o
  -2   1  12         15.88         19.90         4.74 o
  -1   1  12         11.23         14.78         3.61 o
   0   1  12         84.37        100.75         6.80 o
   1   1  12       1958.65       1960.16        43.31 o
   2   1  12       1021.05       1074.60        30.47 o
   3   1  12          6.47         18.76        15.86 o
   4   1  12        125.13        116.37        12.57 o
   5   1  12         19.30         29.64         7.78 o
   6   1  12        326.33        397.31        23.18 o
   7   1  12          4.47        -12.22        19.10 o
  -8   2  12         59.44         63.64        17.99 o
  -7   2  12          5.12         14.14        10.92 o
  -6   2  12         32.35         37.84        10.40 o
  -5   2  12         39.65         44.46         8.43 o
  -4   2  12       1139.48       1131.55        30.84 o
  -3   2  12        160.42        151.79        11.96 o
  -2   2  12         65.02         56.77         8.16 o
  -1   2  12        103.38         86.73         6.60 o
   0   2  12        293.26        248.93        13.07 o
   1   2  12        733.71        771.80        23.52 o
   2   2  12        988.30       1006.94        29.13 o
   3   2  12         78.87         82.86         9.96 o
   4   2  12        795.20        841.86        28.91 o
   5   2  12         15.01         10.87         9.76 o
   6   2  12        233.33        231.78        24.00 o
   7   2  12          4.04         -8.49         9.94 o
  -8   3  12         12.05         18.53        19.23 o
  -7   3  12          2.58          6.88        13.23 o
  -6   3  12         14.87          7.55         7.85 o
  -5   3  12         74.67         76.46        13.59 o
  -4   3  12        422.64        386.16        26.09 o
  -3   3  12       1302.29       1360.88        49.55 o
  -2   3  12        257.70        236.02        14.94 o
  -1   3  12        124.22        151.37         8.15 o
   0   3  12         15.11          8.55         3.20 o
   1   3  12       2430.01       2287.83        55.15 o
   2   3  12        171.56        145.21        12.18 o
   3   3  12        169.54        141.35        12.35 o
   4   3  12          1.59         -1.26         4.85 o
   5   3  12          5.67          3.92         6.56 o
   6   3  12          3.82          3.73        10.95 o
   7   3  12          0.45         19.13        11.63 o
  -8   4  12          0.18        -12.59        23.46 o
  -7   4  12         25.20         18.46        13.68 o
  -6   4  12         79.25         73.50        14.27 o
  -5   4  12        370.74        398.56        25.58 o
  -4   4  12        506.40        501.84        24.60 o
  -3   4  12        199.36        219.24        16.52 o
  -2   4  12        148.52        133.99        12.00 o
  -1   4  12        325.29        326.76        10.77 o
   0   4  12         45.21         35.61         4.40 o
   1   4  12         94.50         95.74         9.90 o
   2   4  12         88.86         89.15        11.13 o
   3   4  12         14.85         18.27         5.56 o
   4   4  12        202.47        194.99        15.54 o
   5   4  12        180.55        122.77        20.14 o
   6   4  12          0.01         13.88        10.06 o
   7   4  12          0.03         -1.11        11.10 o
  -8   5  12          0.09        -13.20        25.79 o
  -7   5  12         26.53         33.77        13.74 o
  -6   5  12         16.71         29.12        10.26 o
  -5   5  12        134.04        145.74        16.62 o
  -4   5  12        294.47        307.63        21.02 o
  -3   5  12        733.20        666.34        25.08 o
  -2   5  12        838.21        806.64        25.76 o
  -1   5  12        140.70        145.31         8.37 o
   0   5  12       1385.49       1431.00        43.03 o
   1   5  12         25.79         20.28         5.48 o
   2   5  12        102.84         92.70        10.25 o
   3   5  12          0.72          2.42         4.61 o
   4   5  12          3.60         -0.14         4.72 o
   5   5  12        382.37        446.86        29.98 o
   6   5  12         50.06         61.59        13.74 o
   7   5  12          5.69         26.93        31.35 o
  -8   6  12          6.80          3.28        29.07 o
  -7   6  12          1.21         14.44        11.24 o
  -6   6  12         27.71         36.26        11.69 o
  -5   6  12        768.42        776.01        32.11 o
  -4   6  12         60.77         55.63        10.28 o
  -3   6  12        250.55        249.61        17.23 o
  -2   6  12        723.17        726.44        24.29 o
  -1   6  12        351.37        307.13        11.19 o
   0   6  12       4399.63       4685.38        66.36 o
   1   6  12       1552.18       1555.14        37.64 o
   2   6  12         71.87         82.32         9.67 o
   3   6  12       1836.07       2001.11        63.14 o
   4   6  12        442.03        475.77        23.08 o
   5   6  12        224.29        277.02        25.81 o
   6   6  12          0.34         -2.25         8.46 o
   7   6  12          0.93         -6.99        10.39 o
  -7   7  12         31.31         28.30        14.06 o
  -6   7  12        767.52        858.93        37.07 o
  -5   7  12         18.40         14.36         8.15 o
  -4   7  12         24.28         29.82         8.10 o
  -3   7  12         23.37         14.89         8.37 o
  -2   7  12        555.94        543.61        20.69 o
  -1   7  12        529.05        496.31        14.26 o
   0   7  12       4030.36       4420.17        63.44 o
   1   7  12       1551.74       1571.26        38.02 o
   2   7  12       1295.42       1254.02        34.28 o
   3   7  12          4.11          3.50         5.29 o
   4   7  12        529.79        492.93        29.86 o
   5   7  12         61.94         78.01        14.14 o
   6   7  12         38.76         64.81        13.98 o
   7   7  12          8.69         29.05        10.71 o
  -7   8  12        102.62         96.07        18.52 o
  -6   8  12         13.02         15.01        11.83 o
  -5   8  12         55.16         41.03        10.21 o
  -4   8  12       2000.29       1974.19        51.47 o
  -3   8  12        996.97        950.57        30.46 o
  -2   8  12        565.03        545.50        31.70 o
  -1   8  12        776.52        719.09        18.33 o
   0   8  12        405.93        422.11        12.81 o
   1   8  12         74.25         65.97         8.62 o
   2   8  12        391.07        393.70        19.21 o
   3   8  12        300.96        307.07        19.84 o
   4   8  12         11.04          4.43        12.33 o
   5   8  12         61.65        100.02        24.04 o
   6   8  12        317.56        330.87        29.18 o
   7   8  12          0.05          7.08        11.06 o
  -7   9  12         11.71         -4.32        10.51 o
  -6   9  12        193.89        190.42        29.22 o
  -5   9  12        587.57        654.25        38.74 o
  -4   9  12       1094.21       1078.50        35.89 o
  -3   9  12          3.80          2.13         4.60 o
  -2   9  12       2345.08       2254.32        50.55 o
  -1   9  12       1189.32       1169.67        30.64 o
   0   9  12        801.66        769.12        18.34 o
   1   9  12         70.49         51.89         9.51 o
   2   9  12        931.98        907.37        28.51 o
   3   9  12         67.88         56.88        11.29 o
   4   9  12        480.70        462.47        29.37 o
   5   9  12        573.16        613.65        36.13 o
   6   9  12        284.02        292.50        28.55 o
   7   9  12         22.58         44.84        15.23 o
  -7  10  12         27.83         38.00        15.57 o
  -6  10  12         81.29         89.50        18.11 o
  -5  10  12        166.66        141.63        20.07 o
  -4  10  12         14.19         12.33         7.11 o
  -3  10  12        136.79        112.15        12.70 o
  -2  10  12        494.65        437.04        18.77 o
  -1  10  12        501.61        430.37        31.30 o
   0  10  12       5879.32       5925.18        82.73 o
   1  10  12        913.21        874.98        28.81 o
   2  10  12        116.02        142.37        13.26 o
   3  10  12        628.47        648.76        31.29 o
   4  10  12        445.69        465.40        29.35 o
   5  10  12        179.97        187.57        22.55 o
   6  10  12          0.54         12.61         9.80 o
   7  10  12          4.74         29.67        17.77 o
  -7  11  12        228.58        289.41        31.44 o
  -6  11  12         14.33          5.44        10.47 o
  -5  11  12        958.63       1044.70        57.22 o
  -4  11  12        100.31         82.02        12.16 o
  -3  11  12          7.21          7.77         5.88 o
  -2  11  12        127.60        134.93        13.64 o
  -1  11  12       1488.71       1319.08        33.43 o
   0  11  12         18.72         22.30         4.84 o
   1  11  12       1625.78       1589.28        39.81 o
   2  11  12        436.97        421.12        19.65 o
   3  11  12         90.14         86.50        14.67 o
   4  11  12        146.14        126.66        18.19 o
   5  11  12        227.87        250.28        26.11 o
   6  11  12         51.55         27.83        13.63 o
  -7  12  12        108.47        118.41        21.28 o
  -6  12  12         40.86         41.98        14.45 o
  -5  12  12        432.89        439.96        33.52 o
  -4  12  12          1.86          0.99         5.53 o
  -3  12  12       1855.84       1898.13        48.60 o
  -2  12  12         47.65         40.64         6.56 o
  -1  12  12        444.86        461.22        19.35 o
   0  12  12        673.25        650.67        17.54 o
   1  12  12       2020.46       1974.41        46.55 o
   2  12  12          9.21         15.64         7.95 o
   3  12  12         15.03         15.01         9.50 o
   4  12  12          1.27          1.87         8.56 o
   5  12  12         26.65         25.71        15.63 o
   6  12  12         53.79         33.26        23.14 o
  -7  13  12        119.87        144.67        23.60 o
  -6  13  12         73.39         60.92        14.12 o
  -5  13  12          2.04         -3.79        12.28 o
  -4  13  12        774.74        736.76        39.64 o
  -3  13  12       1755.70       1764.44        46.55 o
  -2  13  12        393.79        397.96        16.37 o
  -1  13  12        909.01        890.79        21.89 o
   0  13  12        213.88        229.30        11.47 o
   1  13  12       2458.99       2364.97        65.43 o
   2  13  12        249.90        264.46        21.67 o
   3  13  12        349.57        361.76        27.58 o
   4  13  12         11.48         28.91        11.30 o
   5  13  12         46.05         27.46        12.15 o
   6  13  12        190.31        192.44        24.05 o
  -7  14  12         31.97         59.06        16.15 o
  -6  14  12          4.40         -9.26         9.26 o
  -5  14  12          0.64          4.68         8.72 o
  -4  14  12        151.74        157.28        19.52 o
  -3  14  12        535.57        502.81        28.85 o
  -2  14  12       2888.79       2892.52        54.99 o
  -1  14  12        755.27        685.69        18.98 o
   0  14  12       2631.50       2620.33        50.07 o
   1  14  12         84.87         51.80        10.30 o
   2  14  12        299.77        309.93        23.74 o
   3  14  12        765.66        779.48        35.57 o
   4  14  12        427.18        538.36        33.36 o
   5  14  12          3.94         16.39        13.54 o
   6  14  12         14.98         12.53        11.01 o
  -6  15  12         20.76         41.25        13.74 o
  -5  15  12        393.20        392.72        31.33 o
  -4  15  12          3.73         -7.19         7.19 o
  -3  15  12          4.03          1.70         9.19 o
  -2  15  12          4.43          4.32         4.79 o
  -1  15  12         37.38         39.99         6.29 o
   0  15  12        324.84        317.84        16.34 o
   1  15  12        132.06        115.75        14.67 o
   2  15  12          0.31         -7.10         7.10 o
   3  15  12          6.96          6.28         9.31 o
   4  15  12          4.04          0.90         8.36 o
   5  15  12          3.27          9.22        27.10 o
   6  15  12         85.20         57.65        16.07 o
  -6  16  12         56.50         63.90        15.45 o
  -5  16  12          4.25         -5.45        11.18 o
  -4  16  12         69.73         77.96        14.97 o
  -3  16  12       1065.81       1114.10        51.27 o
  -2  16  12         35.36         28.54        11.63 o
  -1  16  12        101.08        115.02         9.24 o
   0  16  12         73.65         85.43         8.17 o
   1  16  12        205.00        221.89        19.73 o
   2  16  12          1.47         13.37         7.90 o
   3  16  12         55.61         58.47        13.19 o
   4  16  12         69.48        110.76        17.52 o
   5  16  12         11.89         41.60        15.45 o
   6  16  12         50.78         49.69        15.28 o
  -6  17  12         11.32         18.50        16.97 o
  -5  17  12          4.86         11.73         9.33 o
  -4  17  12          6.52         -1.65        10.84 o
  -3  17  12        172.01        195.09        20.19 o
  -2  17  12          3.60          1.69         4.19 o
  -1  17  12        373.41        359.31        15.32 o
   0  17  12         27.08         27.87         6.20 o
   1  17  12         78.09         68.42        11.86 o
   2  17  12        103.88         80.37        13.87 o
   3  17  12         49.51         30.44        11.99 o
   4  17  12        197.58        191.27        23.53 o
   5  17  12        195.30        217.92        32.20 o
  -6  18  12          0.15         13.32        19.26 o
  -5  18  12          1.03         15.79        11.61 o
  -4  18  12        140.09        189.38        21.70 o
  -3  18  12        110.91        103.74        15.35 o
  -2  18  12        205.57        246.32        18.16 o
  -1  18  12        500.37        463.76        17.10 o
   0  18  12       1036.55       1049.01        27.67 o
   1  18  12        103.63         89.60        16.59 o
   2  18  12          6.13          7.95        11.57 o
   3  18  12          2.63         16.64        11.00 o
   4  18  12         28.48         48.05        15.00 o
   5  18  12          0.72          7.87        12.84 o
  -6  19  12         33.61         50.05        15.15 o
  -5  19  12          5.37          6.39         8.66 o
  -4  19  12        258.34        278.00        26.89 o
  -3  19  12         77.41         72.21        14.37 o
  -2  19  12         63.33         65.84        10.49 o
  -1  19  12         48.84         43.99         7.35 o
   0  19  12        213.84        231.69        16.09 o
   1  19  12        100.79         98.97        14.58 o
   2  19  12        158.72        128.26        17.00 o
   3  19  12         26.45         15.04        11.11 o
   4  19  12        236.76        166.77        22.94 o
   5  19  12        103.07        135.68        20.78 o
  -5  20  12          1.21         17.77        11.87 o
  -4  20  12         39.48         16.87        10.47 o
  -3  20  12         20.08         15.50        13.96 o
  -2  20  12        191.58        202.46        17.07 o
  -1  20  12        120.69        143.71        18.03 o
   0  20  12        297.76        290.66        16.09 o
   1  20  12        261.84        237.01        24.25 o
   2  20  12        670.32        499.22        53.99 o
   3  20  12         73.57         83.91        16.65 o
   4  20  12         90.56        108.17        19.19 o
   5  20  12          1.09          9.41        11.76 o
  -5  21  12         14.96         11.39        11.14 o
  -4  21  12          8.04         14.40        10.73 o
  -3  21  12          1.00          5.98        10.57 o
  -2  21  12        104.66        113.52        15.20 o
  -1  21  12          3.04         13.04         7.06 o
   0  21  12         20.88         34.75         7.57 o
   1  21  12          1.51         13.43        13.40 o
   2  21  12         71.84         68.25        13.30 o
   3  21  12         23.94         38.28        12.79 o
   4  21  12         18.91         26.19        13.75 o
  -5  22  12         60.66         62.90        19.36 o
  -4  22  12        166.49        181.43        21.68 o
  -3  22  12        105.75        126.31        17.89 o
  -2  22  12         20.47          8.25        11.74 o
  -1  22  12        280.01        266.26        19.21 o
   0  22  12         31.85         28.12         8.45 o
   1  22  12          0.76         -0.56         7.91 o
   2  22  12         20.63         19.84        10.78 o
   3  22  12        142.65         97.47        21.65 o
   4  22  12        129.60        185.90        24.50 o
  -5  23  12         77.13         52.48        15.52 o
  -4  23  12        191.39        190.53        22.77 o
  -3  23  12         46.62         44.27        12.49 o
  -2  23  12        143.01        158.12        18.95 o
  -1  23  12         47.25         44.39         9.82 o
   0  23  12        321.13        331.54        20.78 o
   1  23  12         75.42         57.90        17.56 o
   2  23  12         25.44         34.05        12.21 o
   3  23  12         28.24         18.87        12.16 o
   4  23  12        169.88        212.72        26.32 o
  -5  24  12         68.18         87.72        34.67 o
  -4  24  12        143.94        157.79        22.13 o
  -3  24  12         11.20         26.03        13.26 o
  -2  24  12         18.85         22.79        10.04 o
  -1  24  12         85.47        104.09        14.71 o
   0  24  12        127.18        152.99        15.50 o
   1  24  12          6.44          2.86         8.76 o
   2  24  12         22.35         23.44        10.66 o
   3  24  12          5.29          5.73        12.15 o
   4  24  12          3.97         24.93        25.19 o
  -4  25  12         71.24         93.13        18.32 o
  -3  25  12         22.02         25.13        13.32 o
  -2  25  12        343.21        364.96        27.89 o
  -1  25  12         35.62         25.39        10.19 o
   0  25  12        350.24        363.65        23.56 o
   1  25  12          2.25        -10.96        10.96 o
   2  25  12        515.33        406.16        52.53 o
   3  25  12         19.16         11.73        12.41 o
  -4  26  12        137.10        129.46        33.81 o
  -3  26  12         54.26         61.84        25.70 o
  -2  26  12          6.65         11.74         9.37 o
  -1  26  12         56.33         49.93        11.47 o
   0  26  12         20.09         17.13        11.85 o
   1  26  12          8.49        -12.41        12.41 o
   2  26  12        124.25         68.58        15.02 o
   3  26  12        103.39         95.11        42.00 o
  -3  27  12         95.16         72.72        19.18 o
  -2  27  12         78.67         78.98        15.56 o
  -1  27  12          4.38          0.48         9.27 o
   0  27  12         64.84        117.16        17.66 o
   1  27  12         23.52          7.40        15.52 o
   2  27  12         35.22         23.69        18.03 o
  -3  28  12          9.27          0.09        19.75 o
  -2  28  12        104.17        153.22        20.40 o
  -1  28  12        173.11        191.34        20.08 o
   0  28  12         21.64         24.60        12.45 o
   1  28  12          1.07        -25.23        25.23 o
  -2  29  12        194.66        233.84        30.01 o
  -1  29  12          8.53          1.22        15.46 o
   0  29  12         21.74         53.14        15.58 o
   1  29  12          4.26         -9.06        24.41 o
  -7   0  13          0.12          4.16        12.51 o
  -5   0  13        247.50        276.76        29.37 o
  -3   0  13         64.12         38.21        10.35 o
  -1   0  13        144.44        159.82        12.89 o
   1   0  13        954.44       1050.39        41.52 o
   3   0  13        225.40        187.57        20.79 o
   5   0  13         41.09         54.76        16.09 o
   7   0  13        108.39         81.85        34.50 o
  -8   1  13         51.30         63.87        24.20 o
  -7   1  13         36.71         63.93        16.32 o
  -6   1  13          7.49          3.12         7.73 o
  -5   1  13         26.53         24.09         7.58 o
  -4   1  13        250.52        266.58        17.22 o
  -3   1  13         29.68         44.22         7.37 o
  -2   1  13       1253.46       1216.95        35.14 o
  -1   1  13         46.25         58.07         5.61 o
   0   1  13       1034.92        965.46        39.48 o
   1   1  13        152.62        135.08        11.08 o
   2   1  13        466.92        413.33        18.57 o
   3   1  13          3.29         -2.56         3.84 o
   4   1  13          0.32         -4.69         4.69 o
   5   1  13         94.71        105.32        13.53 o
   6   1  13         62.12         27.38        10.87 o
   7   1  13          0.74         -0.30        18.63 o
  -8   2  13         21.88         16.65        24.06 o
  -7   2  13        108.50        102.57        15.46 o
  -6   2  13         56.75         46.68        13.78 o
  -5   2  13         11.90          9.13         8.48 o
  -4   2  13        628.81        595.20        22.61 o
  -3   2  13          0.21          1.84         4.51 o
  -2   2  13         56.79         43.33        15.63 o
  -1   2  13        140.97        125.99         7.97 o
   0   2  13        792.05        831.21        28.19 o
   1   2  13        149.05        127.92        10.83 o
   2   2  13        320.67        304.65        16.11 o
   3   2  13        203.23        179.78        14.43 o
   4   2  13        106.49         99.09        12.35 o
   5   2  13          0.29         -3.14         5.80 o
   6   2  13          4.92          9.33        12.65 o
   7   2  13         12.10         15.53        28.81 o
  -8   3  13          0.01          4.40        26.39 o
  -7   3  13          0.19         -8.45         8.45 o
  -6   3  13         54.26         43.78        11.77 o
  -5   3  13        296.08        312.40        23.45 o
  -4   3  13        108.13        117.49        13.65 o
  -3   3  13          7.20          3.10         5.06 o
  -2   3  13        414.95        389.39        20.35 o
  -1   3  13        351.89        299.01        10.86 o
   0   3  13        232.22        219.98        17.74 o
   1   3  13         54.05         51.47         8.60 o
   2   3  13        382.55        390.28        18.00 o
   3   3  13        607.03        660.13        24.41 o
   4   3  13         21.01         22.64         6.51 o
   5   3  13        464.77        465.42        31.42 o
   6   3  13         29.90         27.90        13.55 o
   7   3  13          4.92         12.66        20.25 o
  -8   4  13         26.70         33.64        29.67 o
  -7   4  13          1.26          0.40         9.99 o
  -6   4  13        108.20         84.19        14.38 o
  -5   4  13        119.65        120.65        15.70 o
  -4   4  13          2.45          6.58         6.05 o
  -3   4  13        364.18        390.76        20.88 o
  -2   4  13         71.62         53.25         8.96 o
  -1   4  13       1133.70       1117.74        22.89 o
   0   4  13        431.38        428.87        20.85 o
   1   4  13        121.63        137.50        14.49 o
   2   4  13       1870.36       1999.07        52.85 o
   3   4  13        988.75       1027.08        35.73 o
   4   4  13        826.41        833.37        33.13 o
   5   4  13         14.07         22.31        11.90 o
   6   4  13          7.88          6.13         9.11 o
   7   4  13         98.32        108.13        22.23 o
  -7   5  13         78.03         79.46        19.08 o
  -6   5  13         37.65         36.22        11.03 o
  -5   5  13         24.34         12.17         8.07 o
  -4   5  13       2464.98       2638.39        72.83 o
  -3   5  13          2.53         -0.55         4.68 o
  -2   5  13        216.77        204.30        14.40 o
  -1   5  13          7.93          3.74         3.21 o
   0   5  13       1449.26       1270.13        78.50 o
   1   5  13       1021.04        983.72        28.70 o
   2   5  13        106.67         97.50        10.79 o
   3   5  13        366.96        342.35        20.21 o
   4   5  13         93.78         82.40        11.63 o
   5   5  13         34.84         43.64        11.83 o
   6   5  13        112.96        116.71        19.03 o
   7   5  13          9.69          0.06        10.45 o
  -7   6  13          0.86         -5.83        11.00 o
  -6   6  13         30.19         33.56        12.95 o
  -5   6  13         14.07         22.82         8.88 o
  -4   6  13       2361.41       2408.04       102.16 o
  -3   6  13         51.80         39.90         7.72 o
  -2   6  13         32.52         33.90         7.03 o
  -1   6  13         73.89         63.99         6.24 o
   0   6  13        173.98        174.95        14.84 o
   1   6  13        197.64        192.79        15.57 o
   2   6  13        459.69        457.39        20.32 o
   3   6  13        104.02        117.08        18.82 o
   4   6  13        120.71        102.14        12.53 o
   5   6  13        230.53        223.49        24.05 o
   6   6  13        158.30        145.30        22.92 o
   7   6  13          3.67         14.88        25.06 o
  -7   7  13          8.42          9.70        12.00 o
  -6   7  13          1.32          7.41         9.69 o
  -5   7  13        578.93        589.44        29.02 o
  -4   7  13          0.05         -0.21         6.00 o
  -3   7  13        515.95        515.08        32.36 o
  -2   7  13        838.29        837.70        30.73 o
  -1   7  13        208.96        217.91        11.60 o
   0   7  13       1643.06       1554.10        44.96 o
   1   7  13       1201.93       1289.06        34.67 o
   2   7  13        352.43        385.09        18.93 o
   3   7  13        155.09        135.78        13.49 o
   4   7  13        768.87        826.54        37.43 o
   5   7  13        528.45        633.05        61.59 o
   7   7  13          6.78        -11.56        11.56 o
  -7   8  13         91.30         77.12        18.67 o
  -6   8  13          0.14          8.16        10.41 o
  -5   8  13        538.48        558.37        37.07 o
  -4   8  13         75.68         81.80        12.66 o
  -3   8  13       1202.52       1189.62        56.05 o
  -2   8  13        205.12        194.72        15.28 o
  -1   8  13       2611.70       2598.35        43.00 o
   0   8  13        703.80        646.81        22.02 o
   1   8  13        323.72        344.35        17.66 o
   2   8  13       3143.51       3254.19        67.19 o
   3   8  13         43.06         32.11         7.37 o
   4   8  13        447.01        452.66        29.68 o
   5   8  13         14.82         24.57         9.61 o
   6   8  13         11.78         33.78        12.60 o
   7   8  13        114.72        153.96        33.12 o
  -7   9  13        345.17        391.09        36.43 o
  -6   9  13        118.09        119.00        19.73 o
  -5   9  13        173.91        183.43        18.60 o
  -4   9  13        302.95        324.82        21.41 o
  -3   9  13       2877.95       2984.87        79.58 o
  -2   9  13        752.39        702.06        24.36 o
  -1   9  13       2659.00       2596.88        43.07 o
   0   9  13       1671.81       1539.38        37.65 o
   1   9  13        769.62        723.80        25.15 o
   2   9  13         99.29         91.99        10.73 o
   3   9  13        561.94        539.57        29.84 o
   4   9  13        265.75        261.57        24.86 o
   5   9  13         34.69         30.87        11.66 o
   6   9  13          0.28          0.84         9.72 o
  -7  10  13         16.55          2.54        13.38 o
  -6  10  13        111.14        143.99        21.80 o
  -5  10  13       1281.12       1306.92        52.39 o
  -4  10  13        122.18        121.30        14.12 o
  -3  10  13       2219.45       2356.20        73.23 o
  -2  10  13         25.27         23.12         7.03 o
  -1  10  13       2283.88       2229.94        50.65 o
   0  10  13        634.45        531.72        20.62 o
   1  10  13       5001.50       5021.20        92.45 o
   2  10  13        149.73        150.06        14.20 o
   3  10  13          0.72         -3.24         6.69 o
   4  10  13        241.45        248.60        24.47 o
   5  10  13        428.17        388.85        32.06 o
   6  10  13          6.92         17.77        10.26 o
  -7  11  13         43.20         55.58        17.50 o
  -6  11  13          1.09         12.65        23.26 o
  -5  11  13         67.50         67.88        14.43 o
  -4  11  13         33.37         37.15         9.04 o
  -3  11  13       3069.95       3158.02        69.21 o
  -2  11  13        172.67        179.82        14.50 o
  -1  11  13        532.47        537.32        23.33 o
   0  11  13       2390.87       2374.21        44.54 o
   1  11  13       3481.78       3649.67        72.71 o
   2  11  13        695.37        662.93        25.21 o
   3  11  13        548.63        582.23        32.13 o
   4  11  13        274.37        259.51        25.00 o
   5  11  13        131.00        164.48        22.35 o
   6  11  13         93.74         89.31        18.74 o
  -7  12  13          2.94          6.73        11.79 o
  -6  12  13         11.18         13.96        11.27 o
  -5  12  13          1.40          1.46         9.43 o
  -4  12  13        171.71        164.58        15.98 o
  -3  12  13       1073.16       1079.23        34.80 o
  -2  12  13       1036.77        999.68        30.60 o
   0  12  13        122.40        112.59         9.50 o
   1  12  13        831.67        808.25        27.17 o
   2  12  13          3.27          2.55         7.41 o
   3  12  13       1316.96       1355.53        48.25 o
   4  12  13        108.45         94.99        16.72 o
   5  12  13         41.79         49.26        13.52 o
   6  12  13         10.62         -7.23        21.47 o
  -7  13  13         59.95         48.24        19.94 o
  -6  13  13          5.84          9.54        10.12 o
  -5  13  13          3.62          4.28         9.46 o
  -4  13  13          1.92         -7.77         7.77 o
  -3  13  13        475.75        468.38        23.07 o
  -2  13  13       1046.84       1069.15        35.24 o
  -1  13  13       3858.02       3745.73        68.00 o
   0  13  13         40.19         44.00         6.71 o
   1  13  13       1065.16       1002.99        31.38 o
   2  13  13        147.36        114.77        15.69 o
   3  13  13        573.56        580.34        44.19 o
   4  13  13        174.03        208.66        23.41 o
   5  13  13        467.20        457.47        35.26 o
   6  13  13         53.69         49.23        14.61 o
  -6  14  13         41.69         39.64        11.65 o
  -5  14  13         71.19         89.05        16.80 o
  -4  14  13         80.10         72.02        14.56 o
  -3  14  13        924.82        995.26        39.07 o
  -2  14  13        464.37        485.56        21.19 o
  -1  14  13       1126.46       1060.15        24.93 o
   0  14  13        278.18        288.61        14.24 o
   1  14  13        466.98        474.74        26.09 o
   2  14  13         19.82         17.90         8.36 o
   3  14  13          0.96          0.21         8.21 o
   4  14  13        214.48        245.18        25.32 o
   5  14  13         30.61         22.20        10.03 o
   6  14  13          7.84         12.15        11.96 o
  -6  15  13          0.04          3.57         9.71 o
  -5  15  13          8.23          7.37         9.87 o
  -4  15  13        113.87        130.84        24.86 o
  -3  15  13         11.13         19.32        25.13 o
  -2  15  13        146.19        154.15        13.34 o
  -1  15  13          5.36          8.00         4.59 o
   0  15  13        452.89        418.96        23.76 o
   1  15  13          2.43         -4.13        14.31 o
   2  15  13        882.83        877.24        36.26 o
   3  15  13        292.22        248.83        24.50 o
   4  15  13         33.93         37.04        15.79 o
   5  15  13        124.69        155.71        21.89 o
  -6  16  13          0.39         19.82        11.58 o
  -5  16  13        157.96        194.75        23.58 o
  -4  16  13        160.85        157.18        20.09 o
  -3  16  13        346.08        356.21        28.58 o
  -2  16  13         58.29         68.26        10.12 o
  -1  16  13        490.53        519.30        16.99 o
   0  16  13         51.56         66.38        10.17 o
   1  16  13        247.77        252.78        25.36 o
   2  16  13          4.99         -4.09         8.63 o
   3  16  13         19.57         18.20        10.59 o
   4  16  13         40.94         70.46        15.93 o
   5  16  13         66.23         78.80        18.04 o
  -6  17  13          0.07         -0.25        17.02 o
  -5  17  13        355.22        374.36        33.14 o
  -4  17  13         24.08         37.91        13.04 o
  -3  17  13        123.74        154.51        18.78 o
  -2  17  13          2.98         13.68         6.23 o
  -1  17  13        207.43        253.35        13.68 o
   0  17  13         97.01         75.42        12.62 o
   1  17  13        196.23        204.44        19.84 o
   2  17  13         60.40         44.98        11.85 o
   3  17  13         24.49         21.59        11.94 o
   4  17  13         19.87         22.95        11.76 o
   5  17  13          0.07        -11.24        11.24 o
  -6  18  13          1.12         -0.63        11.01 o
  -5  18  13         15.76         21.97         9.53 o
  -4  18  13          6.82          3.85         9.20 o
  -3  18  13         36.41         22.90         9.82 o
  -2  18  13         51.21         46.77        11.14 o
  -1  18  13        319.53        386.78        22.58 o
   0  18  13         51.90         42.05         9.72 o
   1  18  13        186.82        136.48        16.35 o
   2  18  13        291.49        248.68        22.09 o
   3  18  13          2.81          4.10        14.38 o
   4  18  13         41.11         42.71        14.09 o
   5  18  13         30.65         41.80        15.56 o
  -5  19  13         12.85         14.46        10.54 o
  -4  19  13         22.93         15.14        12.21 o
  -3  19  13         54.68         65.03        13.78 o
  -2  19  13          0.71          8.69         7.58 o
  -1  19  13         84.94         97.48        10.67 o
   0  19  13          0.07          3.51         5.56 o
   1  19  13        987.43        870.31        59.43 o
   2  19  13         55.97         54.94        12.40 o
   3  19  13         94.61        116.10        18.28 o
   4  19  13        393.68        383.51        33.50 o
   5  19  13        310.23        361.77        34.11 o
  -5  20  13        119.35        151.15        20.88 o
  -4  20  13         55.39         30.65        14.39 o
  -3  20  13        129.25        119.88        17.17 o
  -2  20  13         55.34         54.52        12.06 o
  -1  20  13        373.54        426.90        21.99 o
   0  20  13         50.22         33.41        11.05 o
   1  20  13          0.09         -4.44         8.21 o
   2  20  13          2.94          9.93        10.17 o
   3  20  13        131.56        142.60        20.60 o
   4  20  13         30.62         15.69        14.21 o
  -5  21  13         87.36        103.39        17.24 o
  -4  21  13        122.77        117.75        18.64 o
  -3  21  13         75.66         69.30        14.52 o
  -2  21  13          3.88         22.38        11.58 o
  -1  21  13         42.06         52.00        12.15 o
   0  21  13         67.31         72.65        10.48 o
   1  21  13         19.59         18.99         9.53 o
   2  21  13        147.61        124.64        25.76 o
   3  21  13         24.11         21.66        12.93 o
   4  21  13         76.28         90.51        19.72 o
  -5  22  13         31.97         50.36        17.81 o
  -4  22  13         12.06          6.42        16.84 o
  -3  22  13         31.24         16.66        14.19 o
  -2  22  13         20.83         25.43        11.43 o
  -1  22  13         24.99         24.52         9.34 o
   0  22  13         74.28         81.08        11.52 o
   1  22  13         60.67         55.35        18.08 o
   2  22  13        118.11         87.62        14.34 o
   3  22  13         27.21         12.90        11.10 o
   4  22  13         16.58         20.25        15.60 o
  -5  23  13         51.14         31.83        24.15 o
  -4  23  13        126.25         99.46        17.35 o
  -3  23  13         26.93         26.14        11.64 o
  -2  23  13          4.95         12.95        15.83 o
  -1  23  13         44.18         63.58        11.05 o
   0  23  13          6.38         -8.72         8.72 o
   1  23  13        283.15        262.51        27.56 o
   2  23  13         14.53         16.06        10.76 o
   3  23  13          0.71          8.17        11.50 o
   4  23  13         33.11         23.12        26.22 o
  -4  24  13         17.71         12.54        17.19 o
  -3  24  13        109.66        100.31        22.08 o
  -2  24  13         13.52         11.42        15.05 o
  -1  24  13         56.75         51.97        13.28 o
   0  24  13          0.57        -15.68        17.19 o
   1  24  13        166.45        141.11        21.43 o
   2  24  13        200.60        149.64        19.78 o
   3  24  13        402.12        486.54        64.69 o
  -4  25  13          5.78         25.83        14.81 o
  -3  25  13          8.31         22.01        13.50 o
  -2  25  13          0.83        -13.84        13.84 o
  -1  25  13         23.09         34.20        10.68 o
   0  25  13         32.02         16.21        10.66 o
   1  25  13         56.39         45.81        18.98 o
   2  25  13          0.02         12.65        12.02 o
   3  25  13        155.31        119.89        23.01 o
  -3  26  13        135.54        189.99        27.92 o
  -2  26  13        181.66        181.79        33.38 o
  -1  26  13         10.95         11.71        10.17 o
   0  26  13         46.75         33.65        24.67 o
   1  26  13         16.78          3.19        22.64 o
   2  26  13        199.90        180.07        24.51 o
   3  26  13          6.45          3.97        19.58 o
  -3  27  13        283.97        311.03        35.60 o
  -2  27  13         15.21         22.96        14.89 o
  -1  27  13          0.86          7.69        21.90 o
   0  27  13         95.01        122.78        36.96 o
   1  27  13        142.04        141.50        24.56 o
   2  27  13          1.69         -2.85        26.65 o
  -2  28  13          7.25         -2.65        13.16 o
  -1  28  13         61.44         57.24        16.12 o
   0  28  13          5.71          2.20        16.22 o
   1  28  13          0.41         14.51        59.64 o
  -1  29  13         53.84        164.05        33.55 o
   0  29  13          0.02         19.57        19.46 o
  -6   0  14          4.65         11.02        11.22 o
  -4   0  14        188.73        178.05        22.19 o
  -2   0  14         96.68        121.66        19.82 o
   0   0  14         39.90         33.33        10.18 o
   2   0  14          4.23          8.96        10.78 o
   4   0  14          9.80          6.73        14.92 o
   6   0  14         74.60         53.12        16.05 o
  -7   1  14          9.55          2.10        11.08 o
  -6   1  14         36.45         25.23         8.69 o
  -5   1  14        106.21        109.27        12.07 o
  -4   1  14        599.97        585.65        23.08 o
  -3   1  14        140.29        134.20        11.75 o
  -2   1  14         26.45         32.32         6.93 o
  -1   1  14        909.51        890.53        36.13 o
   0   1  14         30.32         27.14         6.31 o
   1   1  14         26.45         10.54         4.96 o
   2   1  14       1919.04       1947.13        46.47 o
   3   1  14          5.90          5.82         4.81 o
   4   1  14        197.60        218.86        16.88 o
   5   1  14         12.98          9.39         6.34 o
   6   1  14         38.14         29.90        13.08 o
  -7   2  14         28.98         30.02        20.10 o
  -6   2  14        208.45        219.72        21.19 o
  -5   2  14         43.46         33.33        10.54 o
  -4   2  14        754.54        775.08        31.88 o
  -3   2  14          0.00         -0.89         5.34 o
  -2   2  14        213.91        195.75        27.14 o
  -1   2  14        281.31        280.16        13.86 o
   0   2  14          8.61         14.22         4.83 o
   1   2  14        463.63        442.29        17.84 o
   2   2  14        126.29        125.36        12.61 o
   3   2  14         57.59         64.80        10.04 o
   4   2  14         24.52          9.89         5.82 o
   5   2  14         19.29         13.98         7.65 o
   6   2  14        469.67        466.42        31.43 o
  -7   3  14          1.70         -7.15         9.97 o
  -6   3  14          2.81          2.31         8.19 o
  -5   3  14        187.82        185.07        18.90 o
  -4   3  14         48.04         38.11         8.81 o
  -3   3  14        395.27        412.96        22.39 o
  -2   3  14         45.81         42.47         7.24 o
  -1   3  14        225.94        217.91        12.83 o
   0   3  14        442.91        423.49        19.84 o
   1   3  14        294.78        301.26        18.56 o
   2   3  14         23.93         25.94         6.85 o
   3   3  14         31.63         21.51         6.40 o
   4   3  14          1.57          5.64         5.69 o
   5   3  14         27.82         21.72         7.23 o
   6   3  14         67.30         69.77        17.79 o
   7   3  14          6.44          7.85        12.16 o
  -7   4  14         11.38         31.85        11.10 o
  -6   4  14         76.23         61.89        13.35 o
  -5   4  14          8.81          9.97         7.76 o
  -4   4  14         20.27         14.81         8.19 o
  -3   4  14        215.49        203.38        16.41 o
  -2   4  14         28.82         46.82        12.96 o
  -1   4  14         25.18         10.21         4.41 o
   0   4  14        244.79        215.72        15.93 o
   1   4  14        629.95        629.98        22.97 o
   2   4  14         22.79         36.65         7.62 o
   3   4  14          5.11         12.85         6.63 o
   4   4  14          4.66          9.05         6.63 o
   5   4  14         33.85         16.75         9.34 o
   6   4  14         20.54         19.12        24.02 o
   7   4  14         22.28         33.21        16.82 o
  -7   5  14          3.02        -10.56        10.56 o
  -6   5  14        145.28        113.23        16.68 o
  -5   5  14         24.47         13.85         7.54 o
  -4   5  14        925.55       1046.65        37.02 o
  -3   5  14         74.97         70.11        10.90 o
  -2   5  14         61.09         56.90        15.57 o
  -1   5  14          3.38          5.62         4.12 o
   0   5  14       3270.07       3229.59        72.95 o
   1   5  14        233.18        268.66        15.66 o
   2   5  14       1903.80       1921.04        77.27 o
   3   5  14         62.52         64.05         9.58 o
   4   5  14        514.07        545.70        31.14 o
   5   5  14         26.96         11.51         9.97 o
   6   5  14          3.93         18.86        10.83 o
   7   5  14         89.47        112.47        27.69 o
  -7   6  14         13.73          3.92        11.79 o
  -6   6  14         46.88         48.80        12.39 o
  -5   6  14        129.77        101.90        14.25 o
  -4   6  14        636.77        614.90        26.98 o
  -3   6  14        348.23        357.36        21.36 o
  -2   6  14       1622.39       1534.41        46.67 o
  -1   6  14         13.81         17.83         4.76 o
   0   6  14         44.63         38.92         7.30 o
   1   6  14        654.57        632.81        23.08 o
   2   6  14       2682.45       2774.18        60.64 o
   3   6  14       1549.89       1720.11        45.47 o
   4   6  14         33.60         16.45         7.19 o
   5   6  14          0.09         -5.02         7.89 o
   6   6  14        273.71        306.59        28.98 o
   7   6  14          4.52          9.32        14.66 o
  -7   7  14         89.92        100.89        19.07 o
  -6   7  14         51.64         41.78        11.72 o
  -5   7  14        497.08        510.70        28.88 o
  -4   7  14        427.69        451.39        25.87 o
  -3   7  14       1003.94        957.82        34.12 o
  -2   7  14          0.68          3.86         5.13 o
  -1   7  14        328.28        315.67        15.28 o
   0   7  14        671.90        599.11        21.58 o
   1   7  14       2093.65       2045.89        48.15 o
   2   7  14       1458.57       1405.47        38.38 o
   3   7  14         93.74        108.34        13.04 o
   4   7  14          3.81          0.57         8.35 o
   5   7  14         25.67         28.39        11.76 o
   6   7  14         74.06         70.15        15.65 o
  -7   8  14         43.19         39.76        15.06 o
  -6   8  14        326.83        346.70        33.22 o
  -5   8  14        236.51        191.52        18.82 o
  -4   8  14        433.57        459.59        25.87 o
  -3   8  14        162.22        169.18        15.70 o
  -2   8  14        438.27        442.40        26.00 o
  -1   8  14        837.80        849.29        22.61 o
   0   8  14       1882.75       1907.78        64.36 o
   1   8  14       1546.45       1535.53        39.50 o
   2   8  14        335.06        300.96        17.75 o
   3   8  14        243.54        264.88        19.13 o
   4   8  14        267.25        282.52        26.38 o
   5   8  14        330.28        353.90        30.31 o
   6   8  14         66.94         79.65        20.93 o
  -7   9  14         11.47         22.56        13.67 o
  -6   9  14          5.88         13.64        11.04 o
  -5   9  14         67.10         75.29        15.95 o
  -4   9  14        324.11        319.40        22.16 o
  -3   9  14       2453.94       2394.18        57.78 o
  -2   9  14         21.07         27.96         7.14 o
  -1   9  14       3789.17       3958.46        66.76 o
   0   9  14        526.40        490.35        19.91 o
   1   9  14         30.95         34.76         7.56 o
   2   9  14        670.36        655.51        24.77 o
   3   9  14       1053.86       1219.79        45.46 o
   4   9  14         81.07        104.26        19.09 o
   5   9  14        105.13         99.83        17.57 o
   6   9  14         14.46         15.10        12.48 o
  -7  10  14         56.76         68.08        20.24 o
  -6  10  14          3.85         21.18        29.96 o
  -5  10  14         57.76         70.78        12.39 o
  -4  10  14        100.18        110.99        16.71 o
  -3  10  14       1188.32       1208.37        37.33 o
  -2  10  14        116.55        110.81        11.98 o
  -1  10  14       1424.43       1348.32        30.98 o
   0  10  14         93.44         92.33        10.67 o
   1  10  14        208.63        181.24        14.99 o
   2  10  14        745.84        752.52        31.31 o
   3  10  14         47.41         37.61        11.69 o
   4  10  14          1.86          2.16         8.30 o
   5  10  14         96.90        124.68        20.18 o
   6  10  14        538.84        599.21        39.08 o
  -7  11  14         11.78         10.24        20.64 o
  -6  11  14          7.25         15.43        12.04 o
  -5  11  14        275.74        345.30        37.66 o
  -4  11  14         80.15         89.27        12.56 o
  -3  11  14       2848.63       2924.36        66.60 o
  -2  11  14        746.22        689.59        25.33 o
  -1  11  14        246.63        231.40        13.44 o
   0  11  14        532.43        509.15        29.31 o
   1  11  14       1713.51       1739.92        44.06 o
   2  11  14        228.75        244.15        17.50 o
   3  11  14       1759.89       1780.57        57.95 o
   4  11  14        282.39        270.30        26.45 o
   5  11  14          6.50         20.84        11.06 o
   6  11  14         17.04         15.01        15.92 o
  -6  12  14         18.29          4.79        11.00 o
  -5  12  14        135.49        139.89        19.75 o
  -4  12  14        209.55        205.13        18.25 o
  -3  12  14          1.71          6.21         5.95 o
  -2  12  14        139.83        151.57        13.84 o
  -1  12  14       2608.28       2303.07       106.52 o
   0  12  14        695.80        681.25        24.98 o
   1  12  14        828.92        806.01        30.45 o
   2  12  14        227.12        244.63        22.17 o
   3  12  14        923.40        881.22        38.64 o
   4  12  14        125.78        127.60        18.94 o
   5  12  14        206.75        213.22        25.87 o
   6  12  14          9.60          6.91        20.00 o
  -6  13  14          5.54         19.80        12.20 o
  -5  13  14          0.02         -8.06         8.28 o
  -4  13  14         20.09         16.29         9.42 o
  -3  13  14         13.31         13.51         6.67 o
  -2  13  14          5.63          3.90         8.84 o
  -1  13  14        392.38        413.48        23.34 o
   0  13  14        541.60        566.95        33.67 o
   1  13  14       2659.62       2703.69        74.36 o
   2  13  14        140.88        157.61        17.82 o
   3  13  14          0.81         10.89         9.79 o
   4  13  14         92.34         82.06        15.86 o
   5  13  14        153.31        170.31        22.50 o
  -6  14  14         16.49         28.92        12.71 o
  -5  14  14         12.49          6.73        10.66 o
  -4  14  14          0.05          4.02         9.99 o
  -3  14  14         16.06         14.00         6.92 o
  -2  14  14       1216.98       1116.20        33.01 o
  -1  14  14        206.00        209.32        18.82 o
   0  14  14          2.31          5.53         5.31 o
   1  14  14         17.83         24.18         9.19 o
   2  14  14        145.04        141.08        20.61 o
   3  14  14         39.50         15.15        11.14 o
   4  14  14          2.15         -1.65        10.37 o
   5  14  14        180.64        221.30        26.54 o
  -6  15  14         39.60         45.08        20.24 o
  -5  15  14        133.73        166.66        23.21 o
  -4  15  14         14.70         23.33        10.45 o
  -3  15  14          6.13          6.42        11.71 o
  -2  15  14         23.51         37.45         9.94 o
  -1  15  14         11.28          2.84         4.44 o
   0  15  14        301.89        294.66        18.73 o
   1  15  14        231.40        224.13        20.38 o
   2  15  14          3.42         -4.52         8.06 o
   3  15  14         30.06         26.08        10.90 o
   4  15  14         11.69          6.96        10.64 o
   5  15  14         18.04         26.61        13.59 o
  -6  16  14          9.41         24.85        13.42 o
  -5  16  14         22.73         34.45        12.45 o
  -4  16  14         20.97         26.71        11.18 o
  -3  16  14         16.80         29.57         9.88 o
  -2  16  14         20.45         23.43         7.61 o
  -1  16  14        206.79        211.76        18.15 o
   0  16  14          0.25          0.63         6.97 o
   1  16  14         94.62         79.87        23.20 o
   2  16  14         70.02         53.79        12.13 o
   3  16  14         42.03         37.43        12.65 o
   4  16  14         21.93         17.59        12.59 o
   5  16  14        117.70        130.65        21.37 o
  -6  17  14         25.15         30.13        14.59 o
  -5  17  14         23.86         29.87        13.75 o
  -4  17  14        132.20        155.00        20.79 o
  -3  17  14        155.92        153.86        18.77 o
  -2  17  14          5.96          6.26         6.21 o
  -1  17  14        110.03        118.31        15.05 o
   0  17  14        886.10        928.59        36.77 o
   1  17  14        186.42        169.86        18.96 o
   2  17  14         86.21         51.03        12.28 o
   3  17  14         17.76         25.87        12.11 o
   4  17  14        302.36        315.58        30.53 o
   5  17  14         31.95         32.28        16.49 o
  -5  18  14          3.30         -7.90         9.35 o
  -4  18  14         13.07          9.32        10.74 o
  -3  18  14        445.21        445.29        29.26 o
  -2  18  14        355.64        364.21        25.98 o
  -1  18  14         99.63         86.25        11.03 o
   0  18  14          2.52          2.73         7.69 o
   1  18  14       1258.83       1214.23        53.50 o
   2  18  14        448.48        428.92        29.02 o
   3  18  14         51.13         49.22        14.55 o
   4  18  14          0.47         -8.71        11.76 o
  -5  19  14        175.41        201.02        24.53 o
  -4  19  14        156.09        174.90        21.63 o
  -3  19  14          5.25          5.34         8.88 o
  -2  19  14          1.81         -0.30         7.88 o
  -1  19  14        127.76        293.13        74.84 o
   0  19  14        122.51        114.39        15.68 o
   1  19  14         57.06         71.39        13.65 o
   2  19  14         13.65         -1.36        10.64 o
   3  19  14        281.60        296.61        28.27 o
   4  19  14         12.89         16.13        16.85 o
  -5  20  14         35.16         48.96        13.71 o
  -4  20  14          9.45         11.97        11.49 o
  -3  20  14         50.93         66.01        13.56 o
  -2  20  14         24.91         50.02        13.48 o
  -1  20  14         30.13         18.29        11.29 o
   0  20  14         17.36         19.46        12.70 o
   1  20  14        260.25        193.74        52.58 o
   2  20  14          1.97          3.62         9.08 o
   3  20  14        103.26        101.01        24.36 o
   4  20  14         81.99         91.01        19.45 o
  -5  21  14         12.61         20.02        11.91 o
  -4  21  14        250.37        270.45        33.25 o
  -3  21  14        171.14        169.43        20.84 o
  -2  21  14        244.04        212.59        25.64 o
  -1  21  14         64.63         62.57        19.06 o
   0  21  14        641.77        595.94       120.71 o
   1  21  14         19.71         20.76        10.95 o
   2  21  14        117.64         88.36        20.28 o
   3  21  14        314.37        264.73        27.92 o
   4  21  14        298.32        332.19        33.07 o
  -5  22  14         19.80         23.81        20.87 o
  -4  22  14        260.58        262.80        50.03 o
  -3  22  14         36.65         47.13        13.49 o
  -2  22  14        656.86        707.81        42.26 o
  -1  22  14          2.12        -10.44        20.18 o
   0  22  14         28.31         39.36        11.69 o
   1  22  14        174.72        181.13        23.38 o
   2  22  14        637.33        733.82        61.50 o
   3  22  14          1.60         11.95        12.50 o
   4  22  14         38.88        102.55        31.91 o
  -4  23  14         53.27         52.18        13.74 o
  -3  23  14         40.42         39.51        16.39 o
  -2  23  14         25.04          4.77        15.09 o
  -1  23  14         11.98         -1.83        10.46 o
   0  23  14        107.67         93.36        53.99 o
   1  23  14          7.26         -3.79         9.84 o
   2  23  14         90.28         76.16        21.65 o
   3  23  14         60.83         43.52        20.14 o
  -4  24  14          1.09          3.42         9.82 o
  -3  24  14         89.81        108.24        21.69 o
  -2  24  14          0.18         -3.67        11.05 o
  -1  24  14         14.55         20.11        13.93 o
   0  24  14          1.65          8.36        14.32 o
   1  24  14        126.81         88.93        24.50 o
   2  24  14         42.33         47.39        14.54 o
   3  24  14          3.37         -3.09        12.42 o
  -3  25  14          3.89         -1.84        12.13 o
  -2  25  14          4.62         24.51        12.95 o
  -1  25  14         95.24        134.29        23.62 o
   0  25  14        214.09        256.14        31.83 o
   1  25  14          6.65         17.04        14.65 o
   2  25  14        129.06        100.81        17.86 o
  -3  26  14         10.03         23.99        19.15 o
  -2  26  14         16.91         18.46        16.73 o
  -1  26  14          2.52        -12.05        12.95 o
   0  26  14          0.05        -22.14        28.33 o
   1  26  14          0.02          5.42        13.21 o
   2  26  14        213.70        187.01        26.56 o
  -2  27  14         42.99         30.29        47.31 o
  -1  27  14          1.80         -2.73        27.04 o
   0  27  14          1.89         -3.85        22.04 o
   1  27  14          0.33          1.49        24.54 o
  -1  28  14         17.77         19.30        16.61 o
   0  28  14         32.40         20.80        19.70 o
  -7   0  15         11.49          2.31        14.89 o
  -5   0  15         48.06         41.75        12.14 o
  -3   0  15       1423.89       1374.81        41.80 o
  -1   0  15         77.98         51.75        15.87 o
   1   0  15       2051.26       1898.51        63.27 o
   3   0  15          9.53         16.28         9.46 o
   5   0  15        972.59        948.50        48.55 o
  -7   1  15          0.10         15.72         9.80 o
  -6   1  15         68.56         53.70        11.04 o
  -5   1  15        110.37        104.47        12.41 o
  -4   1  15         88.02         70.12         9.85 o
  -3   1  15          3.61          4.38         4.87 o
  -2   1  15         82.08         77.45         9.46 o
  -1   1  15         87.73         81.84        17.64 o
   0   1  15       1031.38        957.09        48.46 o
   1   1  15          0.92         -3.95         3.95 o
   2   1  15        123.64        109.40        12.09 o
   3   1  15        213.63        186.25        15.68 o
   4   1  15         71.86         72.78        10.97 o
   5   1  15         16.11         11.90         6.76 o
   6   1  15         68.51         57.06        14.36 o
  -7   2  15          9.20         10.62        10.32 o
  -6   2  15         20.00         30.67        10.40 o
  -5   2  15         84.09         97.21        14.29 o
  -4   2  15         83.13         71.07        12.70 o
  -3   2  15        377.54        379.37        22.19 o
  -2   2  15          4.94          3.35         4.48 o
  -1   2  15        146.77        129.10        16.77 o
   0   2  15          1.07          1.32         4.95 o
   1   2  15        406.57        424.77        21.32 o
   2   2  15        117.47        117.82        12.21 o
   3   2  15         25.11         24.84        10.33 o
   4   2  15         96.70         84.02        11.39 o
   5   2  15         16.21          4.02         6.34 o
   6   2  15          0.59         -7.15        10.57 o
  -7   3  15         45.57         75.62        13.71 o
  -6   3  15          0.19          5.19         9.70 o
  -5   3  15        262.62        271.91        39.23 o
  -4   3  15         81.01         61.84        10.98 o
  -3   3  15         49.82         52.13         9.50 o
  -2   3  15        131.50        125.51        12.38 o
  -1   3  15        153.08        168.86        19.59 o
   0   3  15         59.51         34.25         6.30 o
   1   3  15        198.71        146.95        13.56 o
   2   3  15        119.22        123.03        14.05 o
   3   3  15        440.81        445.20        21.61 o
   4   3  15          7.63         10.00         6.50 o
   5   3  15         28.06         16.08         9.38 o
   6   3  15         13.40         38.47        12.44 o
  -7   4  15         31.83         56.28        18.10 o
  -6   4  15          2.38          8.34         9.76 o
  -5   4  15         17.50         14.53         8.54 o
  -4   4  15         90.27         89.06        12.72 o
  -3   4  15       1052.58       1061.34        34.83 o
  -2   4  15         14.26          6.13         5.12 o
  -1   4  15        101.13         94.47        16.95 o
   0   4  15        153.55        153.07        14.53 o
   1   4  15       1523.37       1371.21        36.74 o
   2   4  15        258.11        287.58        17.96 o
   3   4  15         21.26         12.68         7.59 o
   4   4  15          3.71         -1.04         5.90 o
   5   4  15        552.03        570.68        35.75 o
   6   4  15         92.94        100.59        17.39 o
  -7   5  15          3.29         -8.98        38.81 o
  -6   5  15        170.94        190.15        21.68 o
  -5   5  15        109.59        124.78        15.99 o
  -4   5  15          1.52          3.12         8.27 o
  -3   5  15        671.21        615.81        25.64 o
  -2   5  15         69.73         77.85        10.26 o
  -1   5  15        164.35        138.85        18.27 o
   0   5  15        786.81        724.01        27.82 o
   1   5  15        145.31        132.35        13.02 o
   2   5  15         64.56         65.64         9.77 o
   3   5  15          1.67         -2.41         4.88 o
   4   5  15         13.53         21.47         7.08 o
   5   5  15         29.61         24.73        11.47 o
   6   5  15          0.19         21.05        11.40 o
  -7   6  15          0.73          0.06        18.06 o
  -6   6  15         92.70         88.59        15.18 o
  -5   6  15          6.80          9.17         8.16 o
  -4   6  15         28.88         26.57         8.91 o
  -3   6  15         49.98         79.32        17.11 o
  -2   6  15        332.36        352.21        23.21 o
  -1   6  15         21.69         27.27        18.33 o
   0   6  15        182.49        140.65        17.25 o
   1   6  15        419.41        386.31        18.95 o
   2   6  15        439.55        457.10        21.72 o
   3   6  15        517.04        508.31        38.68 o
   4   6  15        599.56        569.20        34.00 o
   5   6  15        104.26        106.73        17.68 o
   6   6  15         23.64         21.52        16.74 o
  -7   7  15          0.31          4.76        14.11 o
  -6   7  15         13.15          3.13         9.13 o
  -5   7  15         35.80         36.12        10.70 o
  -4   7  15          7.78          3.80         6.54 o
  -3   7  15         82.90         87.29        11.73 o
  -2   7  15       1777.66       1611.98        49.18 o
  -1   7  15        444.65        452.82        50.41 o
   0   7  15        151.87        138.10        12.53 o
   1   7  15        903.38        876.12        36.29 o
   2   7  15       1048.50       1069.46        33.89 o
   3   7  15        126.07        120.77        13.12 o
   4   7  15        495.38        508.01        34.16 o
   5   7  15         31.58         41.13        12.21 o
   6   7  15        237.90        256.17        28.65 o
  -7   8  15         29.82         47.33        16.31 o
  -6   8  15         13.32         23.49        13.96 o
  -5   8  15        260.31        296.41        27.89 o
  -4   8  15          6.76          3.68         7.31 o
  -3   8  15        550.36        544.68        26.95 o
  -2   8  15         40.06         39.59         8.68 o
  -1   8  15        275.65        292.06        25.50 o
   0   8  15        120.36        123.37        11.74 o
   1   8  15       4175.41       4423.95        85.84 o
   2   8  15        349.49        336.05        20.06 o
   3   8  15         53.44         49.26         9.64 o
   4   8  15         29.32         37.18        11.31 o
   5   8  15        519.18        500.53        47.22 o
   6   8  15          0.16         -3.72        19.80 o
  -7   9  15          7.91         18.57        11.43 o
  -6   9  15         52.94         69.22        18.08 o
  -5   9  15          5.72          8.98         8.62 o
  -4   9  15        223.73        227.78        19.65 o
  -3   9  15         39.55         42.66         9.08 o
  -2   9  15        135.92        124.45        12.76 o
  -1   9  15       2086.61       2023.98        70.33 o
   0   9  15          1.32          2.28         5.81 o
   1   9  15       2947.10       2825.92        61.13 o
   2   9  15        269.34        286.30        19.38 o
   3   9  15         70.50         87.33        15.61 o
   4   9  15         23.60         40.01        12.06 o
   5   9  15        323.36        382.26        37.65 o
   6   9  15        264.87        309.06        34.46 o
  -6  10  15         24.99         39.82        14.59 o
  -5  10  15          0.93         -7.26         8.36 o
  -4  10  15        137.73        120.43        14.74 o
  -3  10  15          2.25         -5.31         5.31 o
  -2  10  15         98.62         99.04        11.45 o
  -1  10  15       3315.55       3254.60        99.09 o
   0  10  15         36.68         22.28         6.90 o
   1  10  15          0.24          0.50         6.01 o
   2  10  15         23.54         44.87         8.86 o
   3  10  15        983.97        963.99        52.30 o
   4  10  15         22.27         18.53        11.06 o
   5  10  15        160.73        138.17        21.34 o
   6  10  15          0.06         -0.58         9.82 o
  -6  11  15          6.81          1.73        11.51 o
  -5  11  15         24.57         43.49        13.56 o
  -4  11  15         13.28          4.30         9.92 o
  -3  11  15        108.51        109.43        13.26 o
  -2  11  15       1065.79       1058.91        37.09 o
  -1  11  15        732.28        752.83        38.13 o
   0  11  15        465.61        424.44        20.10 o
   1  11  15          0.20          7.07         5.49 o
   2  11  15        179.17        172.78        22.15 o
   3  11  15         16.00         18.85         9.57 o
   4  11  15         27.00         44.88        14.94 o
   5  11  15        111.69        102.99        24.13 o
  -6  12  15          1.17         -7.80         9.97 o
  -5  12  15          0.67         -8.14         8.14 o
  -4  12  15         59.25         52.40        12.90 o
  -3  12  15          1.46         -2.73         5.96 o
  -2  12  15        283.97        303.66        18.82 o
  -1  12  15          1.99          1.46         6.50 o
   0  12  15        491.50        502.15        22.17 o
   1  12  15        168.32        161.40        15.05 o
   2  12  15         70.54         67.38        12.46 o
   3  12  15        352.99        406.01        30.55 o
   4  12  15         34.58         27.68        11.65 o
   5  12  15        641.04        667.31        48.93 o
  -6  13  15          0.29        -13.29        13.29 o
  -5  13  15         66.92         78.40        16.36 o
  -4  13  15          4.11          0.29         9.11 o
  -3  13  15          5.67         10.92         6.35 o
  -2  13  15        141.07        149.99        13.71 o
  -1  13  15          1.87         -0.11         5.75 o
   0  13  15        235.71        230.19        16.80 o
   1  13  15        105.55        101.31        13.89 o
   2  13  15        289.68        313.30        27.68 o
   3  13  15         32.09         41.97        12.72 o
   4  13  15          0.56         -3.64         8.60 o
   5  13  15         50.82         59.65        15.63 o
  -6  14  15          7.99         -5.16        13.40 o
  -5  14  15         23.63         15.52        12.32 o
  -4  14  15          6.33          2.65         8.67 o
  -3  14  15         11.61          4.86         7.13 o
  -2  14  15          1.47          9.70         6.52 o
  -1  14  15         43.42         59.34        10.86 o
   0  14  15        451.92        482.41        26.20 o
   1  14  15         43.96         41.12        11.29 o
   2  14  15          0.43         -2.74         8.41 o
   3  14  15         52.72         54.06        13.95 o
   4  14  15          1.99         27.76        16.24 o
   5  14  15          8.84          7.53        12.24 o
  -6  15  15          3.67          4.58         9.79 o
  -5  15  15        388.28        554.23        73.07 o
  -4  15  15         26.13         21.31        11.16 o
  -3  15  15         77.58         93.02        12.76 o
  -2  15  15          0.28          2.21         5.41 o
  -1  15  15        521.13        554.25        28.08 o
   0  15  15         16.86         15.85         7.31 o
   1  15  15         11.40          8.39         8.39 o
   2  15  15          2.42         10.54        10.31 o
   3  15  15          0.19          7.71        10.95 o
   4  15  15          3.12         -9.60        10.00 o
   5  15  15          0.11          4.84        10.76 o
  -6  16  15          0.07          2.43        13.29 o
  -5  16  15         39.15         56.70        13.36 o
  -4  16  15        136.51        129.32        18.90 o
  -3  16  15        363.79        425.76        29.71 o
  -2  16  15          1.20          0.78         6.16 o
  -1  16  15          0.02         -6.49         6.49 o
   0  16  15        813.00        833.89        34.48 o
   1  16  15        137.84        163.03        19.38 o
   2  16  15        461.25        507.36        31.01 o
   3  16  15         51.80         38.18        13.94 o
   4  16  15         70.74         81.56        18.13 o
   5  16  15         13.63         25.44        14.27 o
  -5  17  15         37.18         66.01        15.59 o
  -4  17  15         18.71          2.03        12.80 o
  -3  17  15         13.77         10.48        10.18 o
  -2  17  15          0.36          8.50         8.02 o
  -1  17  15         23.10         18.60         8.67 o
   0  17  15          2.06          8.63         8.22 o
   1  17  15         16.42         13.79         9.61 o
   2  17  15        240.01        268.17        24.77 o
   3  17  15         37.05         50.04        14.54 o
   4  17  15        217.72        252.85        28.42 o
  -5  18  15          0.64         18.15        14.59 o
  -4  18  15         11.43         28.69        12.43 o
  -3  18  15          1.81         -4.42         8.63 o
  -2  18  15        172.79        167.09        18.79 o
  -1  18  15         11.44          8.85         7.32 o
   0  18  15         61.18         70.91        13.37 o
   1  18  15        128.23        129.67        17.52 o
   2  18  15         64.54         63.80        13.69 o
   3  18  15        167.95        157.68        21.25 o
   4  18  15         28.14         27.04        16.92 o
  -5  19  15         81.17         90.76        18.64 o
  -4  19  15          0.88          8.91        10.16 o
  -3  19  15         37.75         34.63        11.98 o
  -2  19  15         64.16         81.68        14.60 o
  -1  19  15        524.88        502.75        31.63 o
   0  19  15          2.81          5.64         9.27 o
   1  19  15          2.10         -6.66        10.15 o
   2  19  15         22.06         35.26        11.94 o
   3  19  15       1064.77       1126.81        49.02 o
   4  19  15         73.50         56.98        18.39 o
  -5  20  15         57.88         56.33        14.15 o
  -4  20  15         37.29         43.96        13.38 o
  -3  20  15        550.50        607.28        34.64 o
  -2  20  15         18.46          5.86         9.66 o
  -1  20  15          1.72         -8.25         8.25 o
   0  20  15         45.75         56.13        12.59 o
   1  20  15       1253.65       1279.79        77.97 o
   2  20  15         83.31         63.93        15.07 o
   3  20  15        103.46         86.08        19.80 o
   4  20  15         24.50         41.98        17.41 o
  -5  21  15         21.46         -2.76        17.08 o
  -4  21  15          5.48          5.08        10.78 o
  -3  21  15          0.02          6.65        10.69 o
  -2  21  15        115.70        118.24        18.95 o
  -1  21  15         33.41         46.06        21.82 o
   0  21  15        110.97         87.93        36.83 o
   1  21  15          0.16         18.19        10.64 o
   2  21  15        250.45        254.08        30.40 o
   3  21  15          4.47         17.16        12.72 o
  -4  22  15         74.03        125.26        18.87 o
  -3  22  15          1.12          1.27        10.49 o
  -2  22  15         42.81         35.62        19.67 o
  -1  22  15         38.76         56.32        28.89 o
   0  22  15         76.88         55.23        13.45 o
   1  22  15         59.10         47.01        13.26 o
   2  22  15          0.87         -9.93         9.93 o
   3  22  15          2.89         11.44        14.94 o
  -4  23  15         64.49         80.26        21.30 o
  -3  23  15         19.84         18.60        15.58 o
  -2  23  15        173.50        170.95        32.09 o
   0  23  15          0.05          5.15        12.50 o
   1  23  15         85.54         71.17        18.30 o
   2  23  15         77.61         78.53        16.45 o
   3  23  15        279.26        297.07        36.78 o
  -3  24  15        303.96        325.64        50.89 o
  -2  24  15          5.24         19.06        17.16 o
   0  24  15          1.54         22.12        28.20 o
   1  24  15        217.60        129.96        33.15 o
   2  24  15         66.79         44.78        13.41 o
   3  24  15          0.61          0.00        22.43 o
  -3  25  15         10.62         -5.30        12.10 o
  -2  25  15         25.62         57.18        19.49 o
   0  25  15          2.28          2.35        35.84 o
   1  25  15         43.68         81.38        78.45 o
   2  25  15          5.01         -8.35        12.00 o
  -2  26  15          0.52         25.27        20.44 o
   0  26  15        183.81        245.90        49.94 o
   1  26  15         37.74         33.80        20.44 o
   0  27  15          0.37        -24.84        24.84 o
  -6   0  16        102.34         87.57        17.34 o
  -4   0  16         19.43         29.05         9.84 o
  -2   0  16         69.09         63.91        18.98 o
   0   0  16         45.79         46.10        14.49 o
   2   0  16        233.34        192.38        21.32 o
   4   0  16        241.84        236.05        26.19 o
   6   0  16         47.54         31.05        28.89 o
  -7   1  16          9.62         15.05        12.97 o
  -6   1  16         52.15         59.08        12.02 o
  -5   1  16          0.50          0.42         7.39 o
  -4   1  16        171.30        148.41        18.57 o
  -3   1  16        471.52        401.24        20.76 o
  -2   1  16        381.25        335.58        28.49 o
  -1   1  16        461.96        397.96        27.53 o
   0   1  16        651.57        542.82        47.26 o
   1   1  16       1150.28       1136.82        40.92 o
   2   1  16          0.13          2.95         5.28 o
   3   1  16         17.99         11.39         6.83 o
   4   1  16          0.74         -0.06         5.67 o
   5   1  16         37.96         30.57        11.18 o
   6   1  16         10.01          9.17        11.79 o
  -7   2  16          4.58          0.94        11.49 o
  -6   2  16         53.08         65.71        13.41 o
  -5   2  16         24.85         16.72         8.80 o
  -4   2  16        924.14       1003.94        36.61 o
  -3   2  16         42.45         40.43        11.07 o
  -2   2  16         12.13         11.18         7.48 o
  -1   2  16          9.30          4.59         5.95 o
   0   2  16       1570.55       1393.08        53.65 o
   1   2  16        226.84        202.52        17.51 o
   2   2  16          9.10          9.20         6.24 o
   3   2  16         76.40         76.59        10.55 o
   4   2  16        363.12        367.12        22.94 o
   5   2  16          0.22         -5.29         6.30 o
   6   2  16         86.69         49.55        29.45 o
  -7   3  16          5.36          2.23        10.84 o
  -6   3  16         29.77         36.05        11.30 o
  -5   3  16          0.06         -2.76         7.97 o
  -4   3  16         48.46         45.63        10.76 o
  -3   3  16        357.78        367.30        22.81 o
  -2   3  16        180.71        136.81        25.53 o
  -1   3  16        194.23        191.33        21.40 o
   0   3  16         86.76         63.86        12.24 o
   1   3  16        357.83        351.07        19.74 o
   2   3  16        380.56        382.23        22.84 o
   3   3  16        101.87         81.27        12.54 o
   4   3  16          5.97         -9.83         9.83 o
   5   3  16         99.64        100.29        20.24 o
   6   3  16        170.37        167.16        23.08 o
  -7   4  16          7.08          4.57        15.40 o
  -6   4  16         54.21         77.55        18.37 o
  -5   4  16          0.75          2.99         7.74 o
  -4   4  16          4.89         -3.60         6.44 o
  -3   4  16         13.95         10.09         6.55 o
  -2   4  16        134.66        142.50        19.53 o
  -1   4  16          5.14         16.67         7.38 o
   0   4  16        143.95        100.03        23.67 o
   1   4  16        169.81        174.73        17.08 o
   2   4  16         77.55         77.26        10.96 o
   3   4  16        443.22        440.39        22.79 o
   4   4  16         28.02         27.29         9.79 o
   5   4  16         13.28          0.44         9.73 o
   6   4  16          0.02         15.45        18.07 o
  -7   5  16         25.51         59.91        17.65 o
  -6   5  16         32.88         27.35        13.59 o
  -5   5  16          6.40         13.91         8.65 o
  -4   5  16         92.48        106.89        14.33 o
  -3   5  16        170.77        181.20        16.04 o
  -2   5  16         52.97         43.21        11.54 o
  -1   5  16        413.36        393.36        29.59 o
   0   5  16         80.29         84.33        11.77 o
   1   5  16        159.71        139.83        16.51 o
   2   5  16        231.87        241.53        17.62 o
   3   5  16         83.13         76.89        12.81 o
   4   5  16         21.98         32.21         8.80 o
   5   5  16          2.32         -1.62        11.57 o
   6   5  16        278.26        362.31        49.48 o
  -7   6  16          0.04         -2.05        11.26 o
  -6   6  16         25.36         36.80        14.46 o
  -5   6  16         21.61         45.30        11.44 o
  -4   6  16        118.74        144.76        16.50 o
  -3   6  16         17.41          6.16         6.43 o
  -2   6  16        364.55        385.97        30.80 o
  -1   6  16         44.09         36.59         9.97 o
   0   6  16       2153.94       1824.06       108.55 o
   1   6  16        339.33        305.36        18.03 o
   2   6  16         39.58         42.03         7.99 o
   3   6  16          1.40          8.40         5.91 o
   4   6  16       1164.01       1299.73        69.19 o
   5   6  16         88.59         95.85        18.26 o
   6   6  16         54.06         62.25        21.47 o
  -7   7  16          2.22          7.69        15.33 o
  -6   7  16         15.63         17.72        10.28 o
  -5   7  16          1.28          3.42         9.38 o
  -4   7  16        163.11        178.96        18.01 o
  -3   7  16        285.67        331.81        21.55 o
  -2   7  16        915.92        939.94        45.15 o
  -1   7  16        757.55        655.54        34.91 o
   0   7  16         91.94         85.67        10.56 o
   1   7  16          7.91         13.94         5.94 o
   2   7  16        389.41        390.94        23.45 o
   3   7  16         34.39         22.90         8.42 o
   4   7  16         63.82         59.49        14.25 o
   5   7  16          0.02         -8.58         8.58 o
   6   7  16         14.16         10.78        13.54 o
  -6   8  16          0.74         -1.06        12.18 o
  -5   8  16          5.38          7.82         9.16 o
  -4   8  16        121.33        104.27        13.69 o
  -3   8  16          1.19         -5.09         5.77 o
  -2   8  16         10.11          5.39         6.66 o
  -1   8  16         47.45         46.62        11.19 o
   0   8  16          3.08          3.00         5.14 o
   1   8  16        114.83        110.61        12.81 o
   2   8  16        245.36        253.17        18.58 o
   3   8  16        996.66        969.02        41.21 o
   4   8  16          1.21         -0.79         8.58 o
   5   8  16          0.12          3.46        10.65 o
   6   8  16          0.22          5.87        12.08 o
  -6   9  16          2.00          7.04        12.43 o
  -5   9  16         20.72         21.42         9.08 o
  -4   9  16         17.62         24.05         8.73 o
  -3   9  16        466.53        471.42        23.85 o
  -2   9  16        307.72        322.58        29.07 o
  -1   9  16         57.47         38.37        11.42 o
   0   9  16        188.35        212.08        24.69 o
   1   9  16        490.29        517.19        22.52 o
   2   9  16        240.18        281.67        18.90 o
   3   9  16        301.04        284.67        43.31 o
   4   9  16        109.49        140.20        22.39 o
   5   9  16        320.43        302.26        37.93 o
  -6  10  16          0.55          4.58        12.55 o
  -5  10  16         18.88         30.87        10.91 o
  -4  10  16        237.85        257.52        20.76 o
  -3  10  16         73.09         65.01        10.21 o
  -2  10  16         14.93          9.57        12.16 o
  -1  10  16         64.57         56.84        13.05 o
   0  10  16        800.94        883.60        33.95 o
   1  10  16         24.99         15.08         7.22 o
   2  10  16        392.78        418.41        22.30 o
   3  10  16         72.73         67.86        14.20 o
   4  10  16        344.73        350.39        30.73 o
   5  10  16          3.29         10.51        10.32 o
  -6  11  16          2.00          7.71        12.65 o
  -5  11  16        153.36        149.05        21.78 o
  -4  11  16         47.21         38.55        12.10 o
  -3  11  16          5.67          8.83         7.98 o
  -2  11  16         74.91         62.35        11.25 o
  -1  11  16         22.49         27.48        10.30 o
   0  11  16          9.24         10.62         6.42 o
   1  11  16        658.33        653.61        28.75 o
   2  11  16          5.58          6.52         9.36 o
   3  11  16         49.61         43.76        12.26 o
   4  11  16         17.47         25.24        12.73 o
   5  11  16        449.80        523.65        42.74 o
  -6  12  16         52.93         66.21        15.82 o
  -5  12  16          9.14          4.73        15.31 o
  -4  12  16          5.06         -1.99         8.24 o
  -3  12  16          0.02          5.14         6.74 o
  -2  12  16         55.07         53.68        10.66 o
  -1  12  16         11.50         17.82         8.79 o
   0  12  16        116.92        109.85        12.56 o
   1  12  16        245.39        255.63        18.68 o
   2  12  16         11.54          0.40         7.77 o
   3  12  16        112.78        107.32        22.41 o
   4  12  16          0.20         -6.64        11.34 o
   5  12  16         85.58         81.19        17.20 o
  -6  13  16         47.84         38.84        21.38 o
  -5  13  16         42.07         48.71        14.73 o
  -4  13  16         88.97         94.41        16.48 o
  -3  13  16          0.75         -3.54         5.99 o
  -2  13  16        232.87        235.45        20.19 o
  -1  13  16         90.02         99.56        17.10 o
   0  13  16          9.27          1.95         5.66 o
   1  13  16          0.34         -2.47         5.67 o
   2  13  16        536.01        510.95        30.40 o
   3  13  16        101.05        135.90        19.39 o
   4  13  16         55.90         67.63        16.87 o
   5  13  16          3.31          4.10        10.93 o
  -6  14  16          0.01        -13.07        13.07 o
  -5  14  16        134.86        126.25        31.01 o
  -4  14  16        305.03        325.35        36.90 o
  -3  14  16         35.72         23.87         9.87 o
  -2  14  16         15.83         12.67         7.50 o
  -1  14  16        558.36        584.08        52.27 o
   0  14  16        706.12        748.35        28.11 o
   1  14  16       1537.35       1673.89        56.11 o
   2  14  16        181.16        192.65        21.81 o
   3  14  16        205.79        217.54        23.94 o
   4  14  16        106.17        138.64        20.52 o
   5  14  16          9.88         16.24        20.44 o
  -6  15  16          0.19         14.67        14.32 o
  -5  15  16          1.13         -4.12        10.36 o
  -4  15  16          7.83         -8.57         8.57 o
  -3  15  16        134.13        140.51        15.45 o
  -2  15  16         22.72         13.42        15.84 o
  -1  15  16         36.65         37.10        18.03 o
   0  15  16        115.22        122.23        21.38 o
   1  15  16        228.03        284.37        26.08 o
   2  15  16         22.10         32.17        12.39 o
   3  15  16        191.28        176.94        22.41 o
   4  15  16          8.96          3.93        11.46 o
  -5  16  16         22.96         48.38        16.71 o
  -4  16  16         51.04         51.46        23.49 o
  -3  16  16         29.74         41.35        15.44 o
  -2  16  16         69.90        114.91        18.74 o
  -1  16  16        288.09        265.95        26.19 o
   0  16  16        177.14        201.62        19.96 o
   1  16  16          5.52         -1.88         8.70 o
   2  16  16        182.94        186.09        22.38 o
   3  16  16         55.91         70.42        16.21 o
   4  16  16          0.01          9.11        11.31 o
  -5  17  16          0.93         -6.16        10.18 o
  -4  17  16         46.47         38.86        15.30 o
  -3  17  16        382.61        367.94        28.56 o
  -2  17  16        102.97        143.64        19.18 o
  -1  17  16         64.15         80.62        15.92 o
   0  17  16         67.51         55.96        12.67 o
   1  17  16        296.92        320.78        26.14 o
   2  17  16        601.85        561.11        33.86 o
   3  17  16          1.01         24.33        13.76 o
   4  17  16        316.51        321.45        31.39 o
  -5  18  16          0.00         16.91        11.65 o
  -4  18  16        322.24        377.30        32.00 o
  -3  18  16         21.99          8.36        10.69 o
  -2  18  16         66.96         61.32        27.00 o
  -1  18  16        103.22         96.26        25.44 o
   0  18  16        569.58        597.63       141.15 o
   1  18  16        131.48        140.16        22.18 o
   2  18  16         11.56         25.17        11.83 o
   3  18  16          4.63          5.39        12.24 o
   4  18  16        114.98        176.55        26.05 o
  -5  19  16          1.54         -7.06         9.90 o
  -4  19  16          0.02         28.56        17.72 o
  -3  19  16         57.61         87.95        15.47 o
  -2  19  16         24.85         37.69        20.27 o
   0  19  16         11.66          3.13        12.55 o
   1  19  16        215.04        206.65        41.61 o
   2  19  16         56.18         63.00        15.72 o
   3  19  16        122.35        176.57        23.03 o
  -5  20  16         63.26         89.96        26.31 o
  -4  20  16          0.14         -9.92         9.92 o
  -3  20  16          5.82         -8.45         8.45 o
  -1  20  16          0.14         -9.66        10.61 o
   0  20  16         80.08         77.38        23.93 o
   1  20  16         51.10         39.47        13.11 o
   2  20  16          0.46          2.41        10.76 o
   3  20  16          0.75          2.16        13.25 o
  -4  21  16          4.59         -2.81        10.55 o
  -3  21  16         42.59         49.25        14.57 o
   0  21  16         43.19         36.04        15.67 o
   1  21  16          1.39         -6.49         9.80 o
   2  21  16        378.20        352.49        39.98 o
   3  21  16        182.14        203.56        26.22 o
  -4  22  16        366.76        416.48        63.04 o
  -3  22  16          0.04         -2.68         9.87 o
   0  22  16        654.70        732.87        58.56 o
   1  22  16         21.37         13.20        12.12 o
   2  22  16         42.58         55.78        14.62 o
   3  22  16          0.07         -3.10        18.05 o
  -3  23  16         10.60         26.06        17.51 o
   0  23  16         10.87        -14.23        20.53 o
   1  23  16         12.62         12.71        11.44 o
   2  23  16         46.25         52.97        16.17 o
  -3  24  16         72.19         82.28        26.22 o
   0  24  16        111.50         60.46        26.74 o
   1  24  16        126.43        102.29        17.88 o
   2  24  16          0.17         10.56        14.83 o
   0  25  16         61.17         71.76        37.52 o
   1  25  16        128.10         48.62        27.60 o
   0  26  16         36.35         61.84        31.48 o
  -7   0  17         24.49         51.91        47.31 o
  -5   0  17        196.69        243.09        24.37 o
  -3   0  17        210.05        249.23        31.46 o
  -1   0  17       2149.29       2153.43       106.26 o
   1   0  17        180.49        126.87        17.90 o
   3   0  17        442.85        429.72        47.48 o
   5   0  17        517.32        510.71        37.25 o
  -7   1  17         20.59         34.20        24.81 o
  -6   1  17         47.29         48.20        10.71 o
  -5   1  17         24.98         25.93         8.37 o
  -4   1  17        606.97        617.10        28.32 o
  -3   1  17        169.75        164.47        13.77 o
  -2   1  17         27.74         15.97         9.51 o
  -1   1  17        213.44        205.33        23.08 o
   0   1  17         70.03         48.55         9.23 o
   1   1  17          4.23          6.73         5.31 o
   2   1  17        345.70        316.40        19.54 o
   3   1  17         71.27         59.80        19.68 o
   4   1  17         64.21         56.46        10.14 o
   5   1  17        174.92        185.68        18.30 o
   6   1  17        187.40        211.40        34.67 o
  -7   2  17          4.19          5.43        12.13 o
  -6   2  17         68.24         47.94        11.98 o
  -5   2  17          6.40          1.37         8.10 o
  -4   2  17         63.41         45.70        12.39 o
  -3   2  17         96.03         79.80        10.99 o
  -2   2  17        574.95        468.07        34.67 o
  -1   2  17         35.26         41.83        10.99 o
   0   2  17        142.22        134.54        14.76 o
   1   2  17         67.51         75.69        10.22 o
   2   2  17         84.36         89.13        11.36 o
   3   2  17        243.64        203.51        19.63 o
   4   2  17         14.17          7.70         7.53 o
   5   2  17          6.45         11.48         7.94 o
   6   2  17          4.96         -1.55        10.18 o
  -7   3  17         23.88         36.57        14.07 o
  -6   3  17          6.58          3.57         8.14 o
  -5   3  17          7.11          6.20         8.57 o
  -4   3  17        138.78        166.44        18.07 o
  -3   3  17        236.35        231.64        19.33 o
  -2   3  17        624.26        520.76        33.29 o
  -1   3  17        810.00        663.48        36.09 o
   0   3  17         50.51         80.09        12.10 o
   1   3  17         60.15         50.93         8.76 o
   2   3  17          0.07          0.61         6.69 o
   3   3  17        185.68        201.37        19.63 o
   4   3  17         16.46          9.77         7.32 o
   5   3  17         42.48         41.59        13.70 o
   6   3  17         42.53         59.34        17.60 o
  -7   4  17          3.97         22.27        14.22 o
  -6   4  17        108.70        113.82        16.46 o
  -5   4  17        227.76        278.15        25.04 o
  -4   4  17         23.73         23.04         8.84 o
  -3   4  17        238.18        279.97        20.38 o
  -2   4  17        262.67        217.30        25.17 o
  -1   4  17       1599.61       1407.63        56.66 o
   0   4  17        337.65        243.70        36.85 o
   1   4  17         24.69         30.50         6.94 o
   2   4  17        106.48        108.20        12.76 o
   3   4  17        369.21        413.21        23.20 o
   4   4  17         13.46          9.07         9.74 o
   5   4  17        193.08        196.26        23.52 o
   6   4  17         43.75         68.40        19.75 o
  -6   5  17          4.43         13.93        10.64 o
  -5   5  17         45.67         59.32        12.19 o
  -4   5  17         60.09         64.21        12.01 o
  -3   5  17        634.70        649.77        26.98 o
  -2   5  17         10.16         19.53         8.76 o
  -1   5  17         94.90         59.26        12.90 o
   0   5  17         48.90         38.57        11.22 o
   1   5  17        602.09        516.28        22.24 o
   2   5  17         44.19         46.28        18.30 o
   3   5  17         11.49          7.02         6.73 o
   4   5  17        227.53        239.38        20.04 o
   5   5  17        240.35        225.76        25.50 o
   6   5  17         48.83         56.06        19.41 o
  -6   6  17         38.09         52.84        14.99 o
  -5   6  17          9.46          5.12         9.43 o
  -4   6  17          7.92         -1.73         6.76 o
  -3   6  17         63.09         88.38        12.14 o
  -2   6  17         30.67         36.88        11.99 o
  -1   6  17          0.10         -5.09         6.64 o
   0   6  17          0.31          4.47         5.84 o
   1   6  17        179.58        156.55        14.41 o
   2   6  17          6.68         13.28         5.89 o
   3   6  17         66.97         76.94        11.81 o
   4   6  17        216.80        198.92        24.31 o
   5   6  17         84.99        125.91        38.09 o
  -6   7  17          2.31         -0.67        12.84 o
  -5   7  17          0.10         -8.25         8.25 o
  -4   7  17        177.48        205.96        22.55 o
  -3   7  17         21.21         33.23         9.91 o
  -2   7  17        482.08        491.99        34.86 o
  -1   7  17          4.67          4.26         7.89 o
   0   7  17        230.80        233.32        24.32 o
   1   7  17        817.70        785.85        27.37 o
   2   7  17          1.43         -3.51         5.22 o
   3   7  17        291.58        286.70        21.29 o
   4   7  17          0.15         10.47         9.99 o
   5   7  17        301.64        298.40        33.98 o
  -6   8  17          0.47          3.60        11.82 o
  -5   8  17        150.07        172.57        19.49 o
  -4   8  17         14.89         22.75         8.31 o
  -3   8  17        324.74        360.06        28.30 o
  -2   8  17          6.49         19.24         9.52 o
  -1   8  17        612.72        658.38        42.69 o
   0   8  17         17.89          4.61         7.84 o
   1   8  17        126.58        144.25        14.45 o
   2   8  17          4.16          9.43         6.74 o
   3   8  17       1079.30       1095.92        57.81 o
   4   8  17         19.08         13.32        13.15 o
   5   8  17         68.69         76.89        16.80 o
  -6   9  17         86.80        126.60        22.32 o
  -5   9  17        115.73        170.10        19.56 o
  -4   9  17         54.79         63.07        11.75 o
  -3   9  17        154.90        134.34        17.45 o
  -2   9  17         18.81          9.58         8.05 o
  -1   9  17         40.27         34.45        16.78 o
   0   9  17          8.06          0.06         6.28 o
   1   9  17        331.73        306.41        20.28 o
   2   9  17          1.19          5.62         6.82 o
   3   9  17        160.24        138.46        22.63 o
   4   9  17          0.09         -3.41         8.55 o
   5   9  17          5.47          4.92        16.04 o
  -6  10  17          3.65         11.27        12.21 o
  -5  10  17          3.86         11.48         9.35 o
  -4  10  17          4.35          3.45         7.60 o
  -3  10  17        303.85        333.77        25.24 o
  -2  10  17          3.64         11.82         8.76 o
  -1  10  17        194.32        164.73        21.65 o
   0  10  17          1.07         -3.79         5.55 o
   1  10  17         16.76         16.50         7.45 o
   2  10  17         50.13         28.75         8.48 o
   3  10  17        153.90        149.56        19.47 o
   4  10  17          4.94         -2.59        10.62 o
   5  10  17         94.28         90.12        18.49 o
  -6  11  17          8.61         15.72        13.97 o
  -5  11  17         33.85         52.72        14.86 o
  -4  11  17         89.77        110.35        14.82 o
  -3  11  17        319.55        359.95        57.86 o
  -2  11  17          9.17          8.15         9.03 o
  -1  11  17         37.78         37.69        11.00 o
   0  11  17        156.50        177.05        18.48 o
   1  11  17        981.61       1006.67        33.35 o
   2  11  17         49.60         73.96        15.73 o
   3  11  17        171.33        170.91        21.37 o
   4  11  17         69.47         66.23        14.86 o
   5  11  17         49.45         56.01        16.99 o
  -6  12  17         19.85         41.12        18.24 o
  -5  12  17        195.22        260.27        28.75 o
  -4  12  17          5.53          7.30        10.07 o
  -3  12  17         20.18          1.96         7.81 o
  -2  12  17        148.54        157.24        23.33 o
  -1  12  17         12.53         23.98         9.55 o
   0  12  17       1203.77       1249.67        43.25 o
   1  12  17          1.40         -1.91         8.43 o
   2  12  17         30.19         48.16        12.45 o
   3  12  17         92.97        100.57        17.15 o
   4  12  17         26.62         23.46        16.54 o
   5  12  17          4.15         -1.84         9.96 o
  -6  13  17          1.33         11.91        14.61 o
  -5  13  17         40.10         24.07        13.34 o
  -4  13  17          4.25          8.12         9.63 o
  -3  13  17         12.05         34.27        11.50 o
  -2  13  17         48.64         58.57        13.95 o
  -1  13  17         55.97         63.35        13.38 o
   0  13  17        177.72        169.60        18.33 o
   1  13  17          0.66         -7.06         8.48 o
   2  13  17        278.75        303.57        36.56 o
   3  13  17         61.95         56.08        14.32 o
   4  13  17         17.77         14.64        10.96 o
  -6  14  17          4.78         18.75        20.44 o
  -5  14  17          4.62         11.60        10.82 o
  -4  14  17          4.01         -1.56         9.34 o
  -3  14  17        230.15        277.27        24.38 o
  -2  14  17        189.42        171.78        36.53 o
  -1  14  17         10.46          6.03         9.49 o
   0  14  17          5.96          3.24         7.76 o
   1  14  17          0.12          5.22         8.96 o
   2  14  17        237.09        253.79        24.68 o
   3  14  17          0.17         -8.46         9.71 o
   4  14  17         38.97         46.60        19.31 o
  -5  15  17         40.12         59.03        15.64 o
  -4  15  17        108.09        137.43        20.02 o
  -3  15  17        355.27        420.28        29.15 o
  -2  15  17          8.57         18.85        11.82 o
  -1  15  17         25.25         28.14        11.82 o
   0  15  17        129.63        150.21        17.96 o
   1  15  17       1378.44       1500.61        51.98 o
   2  15  17        274.79        280.69        26.08 o
   3  15  17         52.57         92.63        20.30 o
   4  15  17         59.84         77.75        17.94 o
  -5  16  17         78.71        109.24        22.68 o
  -4  16  17          3.81         -0.66         9.97 o
  -3  16  17          0.76         13.56        12.47 o
  -2  16  17        104.08        110.12        23.93 o
  -1  16  17        512.59        549.60        38.34 o
   0  16  17        179.73        175.82        24.15 o
   1  16  17          0.44          4.65        10.37 o
   2  16  17         36.99         48.97        15.20 o
   3  16  17        363.50        421.68        33.23 o
   4  16  17         56.04         86.42        18.89 o
  -5  17  17          0.78          4.43        11.48 o
  -4  17  17          0.74         20.02        14.95 o
  -3  17  17         20.02         29.99        14.61 o
  -2  17  17         34.39         27.69        18.20 o
  -1  17  17         23.84         30.70        16.69 o
   0  17  17        189.71        216.58        25.92 o
   1  17  17          0.71         16.14        10.95 o
   2  17  17          8.89          6.58        11.76 o
   3  17  17         20.59         22.59        13.20 o
   4  17  17          2.35         13.72        19.21 o
  -5  18  17          1.49          5.89        14.31 o
  -4  18  17          4.84         13.25        12.86 o
  -3  18  17          0.24        -11.85        13.04 o
  -2  18  17         62.17         42.61        22.25 o
  -1  18  17          0.78          0.35        11.82 o
   0  18  17        299.55        322.75        41.83 o
   1  18  17         50.21         58.72        14.63 o
   2  18  17          5.31         -8.03        10.61 o
   3  18  17         62.88         61.93        16.80 o
  -4  19  17         84.85        144.20        40.80 o
  -3  19  17         63.10         52.61        24.32 o
  -2  19  17         83.96        135.85        34.93 o
  -1  19  17         13.36         16.04        13.37 o
   0  19  17         28.36         20.74        12.97 o
   1  19  17        562.26        557.02        60.72 o
   2  19  17        149.86        186.09        23.76 o
   3  19  17        250.87        336.69        32.46 o
  -4  20  17         22.56         10.11        12.24 o
  -3  20  17          0.26        -11.94        12.76 o
  -1  20  17        222.27        248.06        38.47 o
   0  20  17         13.99         27.31        13.41 o
   1  20  17         68.03         56.98        13.19 o
   2  20  17         17.72         29.27        14.89 o
   3  20  17        203.70        200.41        25.95 o
  -4  21  17         80.31        111.70        22.29 o
  -3  21  17        103.33         93.97        20.45 o
   0  21  17        267.87        365.62        45.80 o
   1  21  17         30.30         43.26        16.56 o
   2  21  17        139.33        153.52        30.58 o
   0  22  17        144.88        140.90        23.10 o
   1  22  17         10.17          2.88        12.45 o
   2  22  17          4.86         20.73        13.14 o
   0  23  17          0.19        -17.51        17.51 o
   1  23  17        244.90        257.04        31.71 o
   2  23  17         96.74        104.82        33.44 o
   0  24  17         20.01        -12.51        24.41 o
   1  24  17         41.97         46.78        14.13 o
   0  25  17          6.65         51.84        30.79 o
  -6   0  18          2.19          8.33        35.10 o
  -4   0  18        261.84        268.41        46.23 o
  -2   0  18        187.93        118.16        30.10 o
   0   0  18        765.72        665.86        49.77 o
   2   0  18         20.35          5.41         8.33 o
   4   0  18        212.29        212.72        26.82 o
  -6   1  18         15.37         14.38        10.94 o
  -5   1  18        180.20        199.74        19.80 o
  -4   1  18        150.93        156.13        15.27 o
  -3   1  18         98.84         83.49        18.36 o
  -2   1  18        458.62        365.27        31.33 o
  -1   1  18         40.53         28.54        10.44 o
   0   1  18          8.56          4.79         6.04 o
   1   1  18        235.25        199.02        18.23 o
   2   1  18        182.78        165.14        15.64 o
   3   1  18        504.30        502.68        24.22 o
   4   1  18         41.89         41.65         9.75 o
   5   1  18        348.39        355.48        24.41 o
  -6   2  18         35.72         40.57        11.97 o
  -5   2  18          0.17          1.32         8.21 o
  -4   2  18        240.98        241.56        18.23 o
  -3   2  18          2.01         -5.19         7.59 o
  -2   2  18       1985.41       1816.03        70.58 o
  -1   2  18        121.60        106.02        26.78 o
   0   2  18        331.37        262.65        38.25 o
   1   2  18         16.30         18.70         6.41 o
   2   2  18        671.86        657.95        42.78 o
   3   2  18        186.42        196.83        20.26 o
   4   2  18        453.08        500.03        28.91 o
   5   2  18         17.58         29.70        12.33 o
  -6   3  18          2.78         18.39        15.14 o
  -5   3  18         85.42         82.37        13.45 o
  -4   3  18        544.87        552.17        30.96 o
  -3   3  18         25.82         27.52        12.13 o
  -2   3  18         14.31         16.32         9.79 o
  -1   3  18        148.25        156.02        21.43 o
   0   3  18        792.30        675.84        42.95 o
   1   3  18          6.95          6.64         5.56 o
   2   3  18        107.99         99.37        13.05 o
   3   3  18        321.96        326.30        22.38 o
   4   3  18        202.23        241.44        20.44 o
   5   3  18        183.11        211.08        25.97 o
  -6   4  18          0.15          0.98         8.95 o
  -5   4  18         30.99         35.20        11.03 o
  -4   4  18          1.90          8.10         8.17 o
  -3   4  18         11.44          8.23        11.47 o
  -2   4  18          2.94         -0.32         7.20 o
  -1   4  18        101.89         98.69        18.24 o
   0   4  18          0.94         -5.47         6.40 o
   1   4  18          0.26          2.21         5.16 o
   2   4  18         53.06         49.93        10.02 o
   3   4  18         22.90         31.36         8.62 o
   4   4  18         12.66         13.96         8.34 o
   5   4  18        109.86        134.49        20.72 o
  -6   5  18          0.34          7.40         9.82 o
  -5   5  18        156.08        182.50        20.67 o
  -4   5  18        191.42        196.21        19.51 o
  -3   5  18        402.83        422.52        36.49 o
  -2   5  18         17.25         16.69         9.26 o
  -1   5  18         83.57         65.00        14.55 o
   0   5  18         50.10         58.29        15.61 o
   1   5  18         93.29         83.31        11.46 o
   2   5  18        452.92        407.01        23.65 o
   3   5  18         39.74         45.87        10.91 o
   4   5  18        244.93        277.08        27.42 o
   5   5  18         46.40         41.60        14.78 o
  -6   6  18         11.70         24.22        11.64 o
  -5   6  18         72.49         67.42        14.24 o
  -4   6  18         63.26         62.53        11.99 o
  -3   6  18          0.62         13.28         8.78 o
  -2   6  18        198.85        209.56        25.11 o
  -1   6  18         45.96         24.37         9.61 o
   0   6  18          4.78          3.26         6.94 o
   1   6  18          1.29          4.82         7.69 o
   2   6  18       1312.86       1359.80        41.49 o
   3   6  18        153.32        114.78        14.52 o
   4   6  18        104.84        126.65        19.92 o
   5   6  18         60.15        109.51        18.67 o
  -6   7  18         15.35          3.91        10.64 o
  -5   7  18          4.38         -1.07        10.52 o
  -4   7  18          3.59          1.98         8.23 o
  -3   7  18         91.93         83.25        17.82 o
  -2   7  18         34.07         31.32        11.21 o
  -1   7  18         33.74         15.32         9.90 o
   0   7  18        268.99        269.43        27.56 o
   1   7  18         18.66         17.28         7.74 o
   2   7  18          0.02          5.39         7.28 o
   3   7  18         52.33         55.34        10.80 o
   4   7  18        188.42        218.23        23.72 o
   5   7  18        126.11        137.90        19.86 o
  -6   8  18          3.10          2.63        16.15 o
  -5   8  18         90.48         91.89        14.64 o
  -4   8  18          7.14         -1.69         8.68 o
  -3   8  18          7.55         17.93        10.27 o
  -2   8  18        122.17        135.40        23.25 o
  -1   8  18        115.43        123.75        19.41 o
   0   8  18         77.92         71.46        14.86 o
   1   8  18         38.62         34.87         8.45 o
   2   8  18         81.53         84.94        12.41 o
   3   8  18         56.33         53.35        25.54 o
   4   8  18          3.22          8.24        10.21 o
   5   8  18         34.66         37.90        11.95 o
  -6   9  18          7.97          6.99        15.44 o
  -5   9  18          0.29         -0.08         9.76 o
  -4   9  18        179.26        199.73        22.88 o
  -3   9  18        115.70        115.58        21.19 o
  -2   9  18         75.84         72.64        16.44 o
  -1   9  18          0.20         15.50        14.88 o
   0   9  18        875.71        834.60        42.60 o
   1   9  18        120.22        135.73        14.49 o
   2   9  18          4.83          1.08         6.32 o
   3   9  18         91.57         96.57        15.54 o
   4   9  18         19.11         12.65        10.36 o
   5   9  18         59.55         34.81        15.47 o
  -6  10  18         80.23         80.77        23.37 o
  -5  10  18         22.60         23.94        10.15 o
  -4  10  18         22.44         19.95         9.42 o
  -3  10  18        253.88        295.14        31.88 o
  -2  10  18        100.91         79.11        23.50 o
  -1  10  18        607.84        570.80        35.30 o
   0  10  18         75.28         44.73        12.50 o
   1  10  18        357.82        344.22        22.07 o
   2  10  18        298.30        287.66        32.00 o
   3  10  18         16.48         16.35        10.63 o
   4  10  18          0.14         -0.89         8.41 o
  -6  11  18         31.23         65.97        20.26 o
  -5  11  18          2.06          9.85        15.37 o
  -4  11  18         67.48         71.48        12.22 o
  -3  11  18        123.79         93.71        19.32 o
  -2  11  18          3.71          1.50         8.71 o
  -1  11  18         24.34          7.88         9.42 o
   0  11  18         32.26         36.80        24.24 o
   1  11  18        272.08        339.21        25.45 o
   2  11  18         20.39         14.45        10.28 o
   3  11  18         62.76         48.62        13.11 o
   4  11  18          0.52          1.35         8.77 o
  -6  12  18          0.02        -10.31        15.13 o
  -5  12  18          5.41          4.44        11.62 o
  -4  12  18          0.25          0.89         7.79 o
  -3  12  18         26.53         26.22        16.95 o
  -2  12  18         53.58         71.76        25.62 o
  -1  12  18         25.50         13.60         8.78 o
   0  12  18        131.50        110.17        18.78 o
   1  12  18        261.40        265.06        24.85 o
   2  12  18         47.88         36.85        12.72 o
   3  12  18         52.90         52.15        14.71 o
   4  12  18          0.35          4.85        25.08 o
  -5  13  18         71.47         82.24        21.69 o
  -4  13  18         71.07         62.85        12.03 o
  -3  13  18          1.97         12.26        11.86 o
  -2  13  18         75.21        122.77        21.56 o
  -1  13  18        157.89        158.33        22.16 o
   0  13  18        722.90        736.79        40.69 o
   1  13  18         28.90         24.83        10.69 o
   2  13  18         61.07         67.38        17.32 o
   3  13  18          0.82          3.94        10.62 o
   4  13  18        125.94        129.63        20.94 o
  -5  14  18         10.53         -2.36        22.29 o
  -4  14  18         12.60          8.80        13.99 o
  -3  14  18          5.40         -6.49        10.08 o
  -2  14  18        359.09        397.62        34.93 o
  -1  14  18         95.12         99.39        18.92 o
   0  14  18          3.48         -4.72        23.98 o
   1  14  18         11.58         24.53        11.22 o
   2  14  18        673.77        648.53        36.45 o
   3  14  18        112.95        112.41        19.18 o
   4  14  18         82.88         69.15        17.47 o
  -5  15  18          6.31          3.89        11.36 o
  -4  15  18         26.03         33.93        17.49 o
  -3  15  18          3.92         -4.52        10.95 o
  -2  15  18          1.82          9.80         9.38 o
  -1  15  18        231.57        218.88        30.27 o
   0  15  18          2.90        -10.78        12.25 o
   1  15  18         74.52         72.43        16.57 o
   2  15  18          9.93         -1.00        11.53 o
   3  15  18         15.47         27.21        13.37 o
   4  15  18          0.78         23.99        21.47 o
  -5  16  18          1.15         -2.22        13.35 o
  -4  16  18          3.03        -10.12        17.60 o
  -3  16  18         32.45         29.93        20.01 o
  -2  16  18          0.01          4.06         9.59 o
  -1  16  18        361.94        369.03        34.37 o
   0  16  18          0.34         24.75        15.87 o
   1  16  18         58.45         45.10        13.47 o
   2  16  18          1.84         -3.60        10.36 o
   3  16  18        160.30        174.71        22.73 o
  -5  17  18         57.99         78.90        24.41 o
  -4  17  18        158.02        190.00        36.74 o
  -3  17  18        271.73        350.18        56.15 o
[truncated: 43,676 more chars]
